# Supplementary material for: Galectin-3 aggravates microglial activation and tau transmission in tauopathy
Source: J Clin Invest. 2024 Jan 16;134(2):e165523. doi: 10.1172/JCI165523 (PMC10786694; doi:10.1172/JCI165523)
Supplement: Supplemental table 1 [file jci-134-165523-s078.xlsx]

## Sheet: 1A; S1A
Supplemental Table 1. Human brain tissue specimens from UC Davis Alzheimer’s Disease Center, USA
Disease	ID	Braak stage	Age	Sex	PMI (hours)	Region
FTLD-Tau (CBD)	4855	5	72	Female	19.5	Cx/Hip
FTLD-Tau (Pick’s)	4439	0	69	Male	12	Cx/Hip
FTLD-Tau (Pick’s)	4798	0	74	Female	18	Cx/Hip
FTLD-Tau (Pick’s)	4814	0	68	Female	24	Cx/Hip
FTLD-Tau (Pick’s)	4933	2	74	Male	19	Cx/Hip
FTLD-Tau (PSP)	4744	1	65	Female	8	Cx/Hip
AD	4543	6	71	Male	9	Cx/Hip
AD	4552	6	64	Female	6	Cx/Hip
AD	4580	6	73	Male	12	Cx/Hip
AD	4851	6	69	Male	17	Cx/Hip
Normal	4706	1	75	Female	3.5	Cx/Hip
Normal	4727	1	78	Female	NA	Cx/Hip
Normal	4768	1	82	Female	14.17	Cx/Hip
Normal	4795	2	75	Male	18	Cx/Hip
AD, Alzheimer’s disease; FTLD, frontotemporal lobar dementia; CBD, corticobasal degeneration; Pick’s, Pick’s disease; PSP, progressive supranuclear palsy; PMI, postmortem interval; Cx, cortex; Hip, hippocampus; NA, not available.
