# Supplementary material for: Galectin-3 aggravates microglial activation and tau transmission in tauopathy
Source: J Clin Invest. 2024 Jan 16;134(2):e165523. doi: 10.1172/JCI165523 (PMC10786694; doi:10.1172/JCI165523)
Supplement: Supplemental table 3 [file jci-134-165523-s080.xlsx]

## Sheet: 2B; pT vs Con Log2 0.55
Supplemental Table 3
gene_id	Gene name	NCBI gene ID	log2ratio(pTau/Con)	p_value
ENSG00000000003	TSPAN6	7105	-1.43646	0.00015
ENSG00000000460	C1orf112	55732	-0.925683	0.01795
ENSG00000000971	CFH	3075	3.42111	5e-05
ENSG00000001036	FUCA2	2519	-1.18997	5e-05
ENSG00000001084	GCLC	2729	0.96234	5e-05
ENSG00000001167	NFYA	4800	0.716404	5e-05
ENSG00000001460	STPG1	90529	-1.25333	0.00155
ENSG00000001461	NIPAL3	57185	-1.91693	5e-05
ENSG00000001497	LAS1L	81887	0.590979	5e-05
ENSG00000001561	ENPP4	22875	1.57747	5e-05
ENSG00000002016	RAD52	5893	-0.807005	0.0029
ENSG00000002330	BAD	572	-1.09904	5e-05
ENSG00000002549	LAP3	51056	0.864586	5e-05
ENSG00000002587	HS3ST1	9957	-1.77034	5e-05
ENSG00000002726	AOC1	26	1.12247	5e-05
ENSG00000002834	LASP1	3927	-2.18697	5e-05
ENSG00000002933	TMEM176A	55365	2.18343	5e-05
ENSG00000003096	KLHL13	90293	-3.03935	5e-05
ENSG00000003147	ICA1	3382	-2.17433	5e-05
ENSG00000003400	CASP10	843	-1.71458	5e-05
ENSG00000003402	CFLAR	8837	3.9494	5e-05
ENSG00000003436	TFPI	7035	0.987769	0.0001
ENSG00000003756	RBM5	10181	0.578962	5e-05
ENSG00000003989	SLC7A2	6542	4.46285	5e-05
ENSG00000004142	POLDIP2	26073	0.647226	5e-05
ENSG00000004455	AK2	204	0.687849	5e-05
ENSG00000004468	CD38	952	3.97711	5e-05
ENSG00000004660	CAMKK1	84254	-2.56531	5e-05
ENSG00000004766	VPS50	55610	-1.23614	5e-05
ENSG00000004799	PDK4	5166	-5.55018	5e-05
ENSG00000004864	SLC25A13	10165	0.638795	5e-05
ENSG00000004866	ST7	93655	-0.802472	5e-05
ENSG00000005020	SKAP2	8935	-1.45913	5e-05
ENSG00000005059	MCUB	55013	-3.08099	5e-05
ENSG00000005100	DHX33	56919	1.41945	5e-05
ENSG00000005156	LIG3	3980	1.06813	5e-05
ENSG00000005175	RPAP3	79657	-0.6398	5e-05
ENSG00000005194	CIAPIN1	57019	0.84518	5e-05
ENSG00000005238	FAM214B	80256	-0.844721	5e-05
ENSG00000005249	PRKAR2B	5577	-3.79945	5e-05
ENSG00000005302	MSL3	10943	-1.25295	5e-05
ENSG00000005339	CREBBP	1387	0.674193	5e-05
ENSG00000005379	TSPOAP1	9256	2.01792	0.00065
ENSG00000005448	WDR54	84058	-3.47681	5e-05
ENSG00000005469	CROT	54677	-2.5912	5e-05
ENSG00000005471	ABCB4	5244	-0.855296	5e-05
ENSG00000005700	IBTK	25998	0.906496	5e-05
ENSG00000005844	ITGAL	3683	-2.3903	5e-05
ENSG00000005882	PDK2	5164	-2.48205	5e-05
ENSG00000005961	ITGA2B	3674	-1.46486	5e-05
ENSG00000006007	GDE1	51573	-1.33658	5e-05
ENSG00000006015	C19orf60	55049	-1.18732	5e-05
ENSG00000006025	OSBPL7	114881	-3.10174	5e-05
ENSG00000006042	TMEM98	26022	1.01956	0.0285
ENSG00000006062	MAP3K14	9020	2.44087	5e-05
ENSG00000006118	TMEM132A	54972	2.1005	0.00165
ENSG00000006282	SPATA20	64847	-1.08559	5e-05
ENSG00000006327	TNFRSF12A	51330	-2.32841	5e-05
ENSG00000006451	RALA	5898	1.25274	5e-05
ENSG00000006453	BAIAP2L1	55971	6.7066	5e-05
ENSG00000006459	KDM7A	80853	1.00228	5e-05
ENSG00000006468	ETV1	2115	-3.96874	5e-05
ENSG00000006530	AGK	55750	0.940851	5e-05
ENSG00000006534	ALDH3B1	221	-2.2631	5e-05
ENSG00000006607	FARP2	9855	1.03793	5e-05
ENSG00000006625	GGCT	79017	-1.33781	5e-05
ENSG00000006652	IFRD1	3475	1.9349	5e-05
ENSG00000006704	GTF2IRD1	9569	-0.958184	5e-05
ENSG00000006715	VPS41	27072	-0.946731	5e-05
ENSG00000006740	ARHGAP44	9912	2.86847	5e-05
ENSG00000006747	SCIN	85477	-0.882307	0.00215
ENSG00000006757	PNPLA4	8228	-0.988964	0.0008
ENSG00000007047	MARK4	57787	0.817068	0.0001
ENSG00000007080	CCDC124	115098	0.628584	5e-05
ENSG00000007168	PAFAH1B1	5048	0.783378	5e-05
ENSG00000007202	KIAA0100	9703	-0.636407	5e-05
ENSG00000007237	GAS7	8522	2.53531	5e-05
ENSG00000007255	TRAPPC6A	79090	-0.588245	0.01175
ENSG00000007341	ST7L	54879	-1.05404	0.03135
ENSG00000007384	RHBDF1	64285	2.57484	0.0005
ENSG00000007392	LUC7L	55692	1.01584	5e-05
ENSG00000007520	TSR3	115939	0.661534	5e-05
ENSG00000007541	PIGQ	9091	-0.738163	0.00025
ENSG00000007923	DNAJC11	55735	0.659284	5e-05
ENSG00000007944	MYLIP	29116	0.642867	5e-05
ENSG00000008056	SYN1	6853	6.66696	0.0024
ENSG00000008128	CDK11A	728642	0.721471	5e-05
ENSG00000008130	NADK	65220	0.805443	5e-05
ENSG00000008256	CYTH3	9265	-1.14397	5e-05
ENSG00000008283	CYB561	1534	1.83369	5e-05
ENSG00000008294	SPAG9	9043	0.807163	5e-05
ENSG00000008323	PLEKHG6	55200	3.57631	0.00175
ENSG00000008382	MPND	84954	-1.18364	5e-05
ENSG00000008394	MGST1	4257	1.546	5e-05
ENSG00000008513	ST3GAL1	6482	-2.38563	5e-05
ENSG00000008516	MMP25	64386	0.946804	5e-05
ENSG00000008517	IL32	9235	5.81854	5e-05
ENSG00000008710	PKD1	5310	1.12287	0.00015
ENSG00000008853	RHOBTB2	23221	-3.79907	5e-05
ENSG00000008869	HEATR5B	54497	-0.88386	0.0002
ENSG00000008988	RPS20	6224	0.657436	5e-05
ENSG00000009307	CSDE1	7812	0.666175	5e-05
ENSG00000009335	UBE3C	9690	1.10849	5e-05
ENSG00000009780	FAM76A	199870	-0.782242	5e-05
ENSG00000009830	POMT2	29954	0.557362	0.02635
ENSG00000009950	MLXIPL	51085	-2.82033	5e-05
ENSG00000010219	DYRK4	8798	-1.75047	5e-05
ENSG00000010244	ZNF207	7756	0.983963	5e-05
ENSG00000010270	STARD3NL	83930	1.01094	5e-05
ENSG00000010278	CD9	928	-1.38474	5e-05
ENSG00000010292	NCAPD2	9918	-1.61671	5e-05
ENSG00000010295	IFFO1	25900	-2.36241	5e-05
ENSG00000010310	GIPR	2696	-2.84604	5e-05
ENSG00000010318	PHF7	51533	-1.69134	5e-05
ENSG00000010322	NISCH	11188	-1.43887	5e-05
ENSG00000010327	STAB1	23166	-0.768081	5e-05
ENSG00000010361	FUZ	80199	-2.43793	0.0002
ENSG00000010404	IDS	3423	-0.838028	5e-05
ENSG00000010539	ZNF200	7752	0.613005	5e-05
ENSG00000010610	CD4	920	-1.93245	5e-05
ENSG00000010626	LRRC23	10233	-1.55445	0.02395
ENSG00000010704	HFE	3077	-3.80497	5e-05
ENSG00000010818	HIVEP2	3097	4.89245	5e-05
ENSG00000011007	ELOA	6924	3.04277	5e-05
ENSG00000011009	LYPLA2	11313	0.609649	5e-05
ENSG00000011028	MRC2	9902	-1.95448	5e-05
ENSG00000011052	NME1-NME2	654364	2.26986	0.00585
ENSG00000011105	TSPAN9	10867	1.82521	0.00085
ENSG00000011132	APBA3	9546	0.914131	5e-05
ENSG00000011143	MKS1	54903	-2.78803	5e-05
ENSG00000011198	ABHD5	51099	0.552223	0.0082
ENSG00000011201	ANOS1	3730	0.65562	5e-05
ENSG00000011243	AKAP8L	26993	0.823098	5e-05
ENSG00000011304	PTBP1	5725	1.25237	5e-05
ENSG00000011405	PIK3C2A	5286	-0.659706	0.00165
ENSG00000011426	ANLN	54443	-1.17216	5e-05
ENSG00000011451	WIZ	58525	1.47401	5e-05
ENSG00000011465	DCN	1634	3.27727	5e-05
ENSG00000011485	PPP5C	5536	-1.24853	5e-05
ENSG00000011523	CEP68	23177	-1.34179	5e-05
ENSG00000011566	MAP4K3	8491	0.563774	5e-05
ENSG00000011600	TYROBP	7305	-0.706552	5e-05
ENSG00000011638	TMEM159	57146	-0.79444	5e-05
ENSG00000011677	GABRA3	2556	-2.74856	5e-05
ENSG00000012048	BRCA1	672	-2.25807	5e-05
ENSG00000012061	ERCC1	2067	-1.74551	5e-05
ENSG00000012124	CD22	933	1.15456	0.0007
ENSG00000012232	EXTL3	2137	-0.767311	5e-05
ENSG00000012779	ALOX5	240	-2.00963	5e-05
ENSG00000012817	KDM5D	8284	0.825882	5e-05
ENSG00000012822	CALCOCO1	57658	-1.04581	5e-05
ENSG00000012963	UBR7	55148	-2.32896	5e-05
ENSG00000013297	CLDN11	101928583	0.651167	0.01375
ENSG00000013374	NUB1	51667	2.04635	5e-05
ENSG00000013392	RWDD2A	112611	-0.950451	0.0048
ENSG00000013503	POLR3B	55703	-0.645451	5e-05
ENSG00000013523	ANGEL1	23357	-0.810997	0.0022
ENSG00000013563	DNASE1L1	1774	-0.616314	0.0073
ENSG00000013619	MAMLD1	10046	5.34198	5e-05
ENSG00000013725	CD6	923	-1.85953	0.0003
ENSG00000013810	TACC3	10460	-1.82439	5e-05
ENSG00000014138	POLA2	23649	-0.759116	5e-05
ENSG00000014164	ZC3H3	23144	0.676134	5e-05
ENSG00000014216	CAPN1	823	-0.968245	5e-05
ENSG00000014257	ACPP	55	-1.74729	5e-05
ENSG00000014641	MDH1	4190	-0.936233	5e-05
ENSG00000014914	MTMR11	10903	3.92032	5e-05
ENSG00000014919	COX15	1355	-1.04892	5e-05
ENSG00000015285	WAS	7454	-1.3646	5e-05
ENSG00000015475	BID	637	1.54862	5e-05
ENSG00000015532	XYLT2	64132	-3.35498	5e-05
ENSG00000015568	RGPD5	84220	0.579179	0.02095
ENSG00000017260	ATP2C1	27032	1.22049	5e-05
ENSG00000017427	IGF1	3479	-2.76247	5e-05
ENSG00000017483	SLC38A5	92745	3.57534	5e-05
ENSG00000018280	SLC11A1	6556	-2.07752	5e-05
ENSG00000018408	WWTR1	25937	1.5723	0.0007
ENSG00000018510	AGPS	8540	-0.57104	0.01525
ENSG00000018699	TTC27	55622	0.710775	5e-05
ENSG00000018869	ZNF582	147948	0.977333	0.02475
ENSG00000019144	PHLDB1	23187	1.12166	5e-05
ENSG00000019991	HGF	3082	-1.97939	0.00045
ENSG00000020129	NCDN	23154	1.36464	5e-05
ENSG00000020181	ADGRA2	25960	1.55738	0.0002
ENSG00000020256	ZFP64	55734	-2.09793	5e-05
ENSG00000020426	MNAT1	4331	-0.588753	0.00915
ENSG00000020633	RUNX3	864	-1.33047	5e-05
ENSG00000020922	MRE11	4361	-1.27	5e-05
ENSG00000021355	SERPINB1	1992	1.55343	5e-05
ENSG00000021762	OSBPL5	114879	-1.25263	5e-05
ENSG00000021826	CPS1	1373	-1.82271	0.00135
ENSG00000022277	RTFDC1	51507	-0.575446	5e-05
ENSG00000022567	SLC45A4	57210	-1.63359	5e-05
ENSG00000022840	RNF10	9921	0.810059	5e-05
ENSG00000023171	GRAMD1B	57476	-3.93926	5e-05
ENSG00000023191	RNH1	6050	1.2672	5e-05
ENSG00000023445	BIRC3	330	7.15856	5e-05
ENSG00000023697	DERA	51071	-1.02086	5e-05
ENSG00000023734	STRAP	11171	0.781114	5e-05
ENSG00000023892	DEF6	50619	-2.83469	5e-05
ENSG00000023909	GCLM	2730	1.85661	5e-05
ENSG00000024526	DEPDC1	55635	-1.94673	5e-05
ENSG00000024862	CCDC28A	25901	-1.41893	5e-05
ENSG00000025039	RRAGD	58528	-1.01619	5e-05
ENSG00000025434	NR1H3	10062	1.4161	5e-05
ENSG00000025708	TYMP	1890	3.04737	5e-05
ENSG00000025772	TOMM34	10953	1.79304	5e-05
ENSG00000025800	KPNA6	23633	0.550082	5e-05
ENSG00000026025	VIM	7431	1.67546	5e-05
ENSG00000026297	RNASET2	8635	-1.91166	5e-05
ENSG00000026508	CD44	960	5.84793	5e-05
ENSG00000026559	KCNG1	3755	5.18401	5e-05
ENSG00000026652	AGPAT4	56895	1.49736	5e-05
ENSG00000026751	SLAMF7	57823	4.18218	5e-05
ENSG00000026950	BTN3A1	11119	-3.01003	5e-05
ENSG00000027001	MIPEP	4285	-2.16754	5e-05
ENSG00000027075	PRKCH	5583	0.841115	5e-05
ENSG00000027697	IFNGR1	3459	-1.10902	5e-05
ENSG00000028116	VRK2	7444	1.04866	5e-05
ENSG00000028137	TNFRSF1B	7133	0.654344	5e-05
ENSG00000028203	VEZT	55591	1.6341	5e-05
ENSG00000028277	POU2F2	5452	2.26294	5e-05
ENSG00000028310	BRD9	65980	1.12395	5e-05
ENSG00000028839	TBPL1	9519	0.676497	5e-05
ENSG00000029363	BCLAF1	9774	0.576761	5e-05
ENSG00000029559	IBSP	3381	4.6568	0.0026
ENSG00000029993	HMGB3	3149	-0.562551	5e-05
ENSG00000030582	GRN	2896	-0.699358	5e-05
ENSG00000031081	ARHGAP31	57514	1.19719	5e-05
ENSG00000031691	CENPQ	55166	-1.39589	5e-05
ENSG00000031823	RANBP3	8498	0.599504	0.0001
ENSG00000032389	TSSC1	7260	-1.05397	5e-05
ENSG00000032444	PNPLA6	10908	-1.74244	5e-05
ENSG00000032742	IFT88	8100	-1.0549	5e-05
ENSG00000033011	ALG1	56052	-1.1388	5e-05
ENSG00000033050	ABCF2	10061	1.73027	5e-05
ENSG00000033170	FUT8	2530	-1.96566	5e-05
ENSG00000033178	UBA6	55236	0.592151	5e-05
ENSG00000033327	GAB2	9846	-0.699252	5e-05
ENSG00000034152	MAP2K3	5606	1.49062	5e-05
ENSG00000034533	ASTE1	28990	-1.19054	0.00945
ENSG00000034693	PEX3	8504	-0.767961	0.0032
ENSG00000034713	GABARAPL2	11345	0.664753	5e-05
ENSG00000035403	VCL	7414	-2.36423	5e-05
ENSG00000035499	DEPDC1B	55789	-1.18103	5e-05
ENSG00000035664	DAPK2	23604	-2.91835	5e-05
ENSG00000035681	NSMAF	8439	0.554594	5e-05
ENSG00000035862	TIMP2	7077	-2.88599	5e-05
ENSG00000035928	RFC1	5981	-1.29374	5e-05
ENSG00000037042	TUBG2	27175	-0.715805	0.0004
ENSG00000037474	NSUN2	54888	1.12412	5e-05
ENSG00000037637	FBXO42	54455	1.26672	5e-05
ENSG00000037757	MRI1	84245	-1.89399	5e-05
ENSG00000037897	METTL1	4234	1.7591	5e-05
ENSG00000038002	AGA	175	-0.986063	5e-05
ENSG00000038210	PI4K2B	55300	3.33933	5e-05
ENSG00000038219	BOD1L1	259282	-0.61603	5e-05
ENSG00000038274	MAT2B	27430	-0.64034	5e-05
ENSG00000038427	VCAN	1462	3.78191	5e-05
ENSG00000038945	MSR1	4481	-1.2478	5e-05
ENSG00000039068	CDH1	999	0.95721	0.0001
ENSG00000039319	ZFYVE16	9765	1.04827	5e-05
ENSG00000039523	RIPOR1	79567	-3.48406	5e-05
ENSG00000040199	PHLPP2	23035	1.60235	5e-05
ENSG00000040341	STAU2	27067	-0.90254	5e-05
ENSG00000040487	PQLC2	54896	-0.711286	5e-05
ENSG00000040633	PHF23	79142	0.627184	5e-05
ENSG00000040933	INPP4A	3631	-0.609313	5e-05
ENSG00000041880	PARP3	10039	-1.4425	5e-05
ENSG00000041982	TNC	3371	6.65309	5e-05
ENSG00000042286	AIFM2	84883	2.75503	5e-05
ENSG00000042317	SPATA7	55812	-1.79741	5e-05
ENSG00000042445	RETSAT	54884	-1.5601	5e-05
ENSG00000042493	CAPG	822	-1.36665	5e-05
ENSG00000042832	TG	7038	1.91332	0.00315
ENSG00000042980	ADAM28	10863	-0.868577	5e-05
ENSG00000043093	DCUN1D1	54165	0.622775	5e-05
ENSG00000043143	JADE2	23338	1.3268	5e-05
ENSG00000043462	LCP2	3937	-2.21847	5e-05
ENSG00000043514	TRIT1	54802	-0.909834	5e-05
ENSG00000043591	ADRB1	153	-4.48784	5e-05
ENSG00000044459	CNTLN	54875	0.875369	5e-05
ENSG00000046604	DSG2	1829	3.03077	5e-05
ENSG00000046651	OFD1	8481	-1.38922	5e-05
ENSG00000046889	PREX2	80243	1.24177	5e-05
ENSG00000047056	WDR37	22884	-0.771046	5e-05
ENSG00000047230	CTPS2	56474	-2.99165	5e-05
ENSG00000047346	FAM214A	56204	-1.92584	5e-05
ENSG00000047365	ARAP2	116984	2.9848	5e-05
ENSG00000047621	C12orf4	57102	-1.17546	5e-05
ENSG00000047644	WWC3	55841	2.31782	5e-05
ENSG00000047648	ARHGAP6	395	-3.25952	5e-05
ENSG00000047849	MAP4	4134	1.33803	5e-05
ENSG00000048028	USP28	57646	-1.38301	5e-05
ENSG00000048052	HDAC9	9734	-3.02087	5e-05
ENSG00000048140	TSPAN17	26262	-1.2266	5e-05
ENSG00000048162	NOP16	51491	2.13527	5e-05
ENSG00000048342	CC2D2A	57545	-2.33404	5e-05
ENSG00000048392	RRM2B	50484	-0.587622	5e-05
ENSG00000048405	ZNF800	168850	0.66546	5e-05
ENSG00000048471	SNX29	92017	-2.42557	5e-05
ENSG00000048740	CELF2	10659	-2.73774	5e-05
ENSG00000049089	COL9A2	1298	-1.66083	5e-05
ENSG00000049130	KITLG	4254	2.92992	5e-05
ENSG00000049239	H6PD	9563	-0.676737	5e-05
ENSG00000049246	PER3	8863	-1.27014	5e-05
ENSG00000049247	UTS2	10911	-2.00826	0.01825
ENSG00000049249	TNFRSF9	3604	4.48104	5e-05
ENSG00000049449	RCN1	440034	2.5329	5e-05
ENSG00000049541	RFC2	5982	-2.18994	5e-05
ENSG00000049656	CLPTM1L	81037	1.16766	5e-05
ENSG00000049759	NEDD4L	23327	1.23674	5e-05
ENSG00000049769	PPP1R3F	89801	0.744188	0.0433
ENSG00000049860	HEXB	3074	-1.66544	5e-05
ENSG00000049883	PTCD2	79810	-1.75226	0.0001
ENSG00000050030	KIAA2022	340533	1.14623	5e-05
ENSG00000050130	JKAMP	51528	-1.23118	5e-05
ENSG00000050344	NFE2L3	9603	3.01687	5e-05
ENSG00000050405	LIMA1	51474	-1.21395	5e-05
ENSG00000050628	PTGER3	5733	-1.89547	5e-05
ENSG00000050730	TNIP3	79931	8.31972	5e-05
ENSG00000050748	MAPK9	5601	-0.715127	5e-05
ENSG00000050767	COL23A1	91522	-0.769462	5e-05
ENSG00000051108	HERPUD1	9709	-3.38923	5e-05
ENSG00000051128	HOMER3	9454	-1.6514	5e-05
ENSG00000051180	RAD51	5888	-1.32527	5e-05
ENSG00000051341	POLQ	10721	-1.68829	5e-05
ENSG00000051382	PIK3CB	5291	-1.51252	5e-05
ENSG00000051596	THOC3	84321	-1.30312	5e-05
ENSG00000052126	PLEKHA5	54477	1.90322	5e-05
ENSG00000052723	SIKE1	80143	-0.797416	5e-05
ENSG00000052749	RRP12	23223	1.65259	5e-05
ENSG00000053254	FOXN3	1112	-2.32538	5e-05
ENSG00000053371	AKR7A2	8574	-1.20599	5e-05
ENSG00000053372	MRTO4	51154	1.69555	5e-05
ENSG00000053501	USE1	55850	0.949207	5e-05
ENSG00000053918	KCNQ1	3784	-1.73413	5e-05
ENSG00000054118	THRAP3	9967	0.573523	5e-05
ENSG00000054179	ENTPD2	954	6.66234	0.0001
ENSG00000054277	OPN3	23596	1.52469	5e-05
ENSG00000054282	SDCCAG8	10806	-0.952915	0.0073
ENSG00000054654	SYNE2	23224	-0.715858	0.04175
ENSG00000054690	PLEKHH1	57475	-0.693244	0.0024
ENSG00000054793	ATP9A	10079	1.26672	5e-05
ENSG00000054965	FAM168A	23201	-0.755268	5e-05
ENSG00000055044	NOP58	51602	1.22077	5e-05
ENSG00000055070	SZRD1	26099	0.920814	5e-05
ENSG00000055130	CUL1	8454	1.75037	5e-05
ENSG00000055147	FAM114A2	10827	-0.713772	0.00015
ENSG00000055163	CYFIP2	26999	-2.06943	5e-05
ENSG00000055208	TAB2	23118	0.92145	5e-05
ENSG00000055211	GINM1	116254	0.577634	5e-05
ENSG00000055332	EIF2AK2	5610	1.76402	5e-05
ENSG00000055732	MCOLN3	55283	2.02445	5e-05
ENSG00000056050	HPF1	54969	-3.15515	5e-05
ENSG00000056097	ZFR	51663	0.991357	5e-05
ENSG00000056277	ZNF280C	55609	0.87302	5e-05
ENSG00000056558	TRAF1	7185	6.63661	5e-05
ENSG00000056586	RC3H2	54542	1.14815	5e-05
ENSG00000056972	TRAF3IP2	10758	2.02631	5e-05
ENSG00000057252	SOAT1	6646	-1.37101	5e-05
ENSG00000057657	PRDM1	639	1.77394	5e-05
ENSG00000057704	TMCC3	57458	1.34129	5e-05
ENSG00000058063	ATP11B	23200	0.742167	5e-05
ENSG00000058091	CDK14	5218	2.47498	5e-05
ENSG00000058262	SEC61A1	29927	0.703652	5e-05
ENSG00000058335	RASGRF1	5923	-4.14971	5e-05
ENSG00000058404	CAMK2B	816	-0.808889	0.0001
ENSG00000058453	CROCC	9696	-0.697834	0.03955
ENSG00000058600	POLR3E	101060521	1.43761	0.0001
ENSG00000058668	ATP2B4	493	-3.64459	5e-05
ENSG00000058799	YIPF1	54432	-0.695588	5e-05
ENSG00000058804	NDC1	55706	-0.655922	5e-05
ENSG00000059122	FLYWCH1	84256	-0.73028	5e-05
ENSG00000059145	UNKL	64718	1.88377	5e-05
ENSG00000059377	TBXAS1	6916	-1.99258	5e-05
ENSG00000059378	PARP12	64761	1.27467	5e-05
ENSG00000059573	ALDH18A1	5832	0.551219	5e-05
ENSG00000059588	TARBP1	6894	-2.09882	5e-05
ENSG00000059691	GATB	5188	-0.726713	5e-05
ENSG00000059728	MXD1	4084	1.97492	5e-05
ENSG00000059769	DNAJC25	548645	0.754439	5e-05
ENSG00000059804	SLC2A3	6515	-1.5766	5e-05
ENSG00000059915	PSD	5662	3.50955	5e-05
ENSG00000060069	CTDP1	9150	0.599869	5e-05
ENSG00000060138	YBX3	8531	2.04301	5e-05
ENSG00000060140	STYK1	55359	-3.56308	0.00185
ENSG00000060339	CCAR1	55749	0.668758	5e-05
ENSG00000060558	GNA15	2769	-1.56113	5e-05
ENSG00000060642	PIGV	55650	0.733638	5e-05
ENSG00000060718	COL11A1	1301	5.82314	5e-05
ENSG00000060749	QSER1	79832	-0.791004	5e-05
ENSG00000060762	MPC1	51660	-0.667414	5e-05
ENSG00000060971	ACAA1	30	-0.876475	5e-05
ENSG00000060982	BCAT1	586	-1.74874	5e-05
ENSG00000061273	HDAC7	51564	-0.802916	5e-05
ENSG00000061936	SFSWAP	6433	0.654585	5e-05
ENSG00000062194	GPBP1	65056	1.68607	5e-05
ENSG00000062282	DGAT2	84649	2.44558	5e-05
ENSG00000062370	ZNF112	7771	-0.934756	5e-05
ENSG00000062485	CS	1431	0.997353	5e-05
ENSG00000062582	MRPS24	64951	1.11519	5e-05
ENSG00000062716	VMP1	81671	0.898981	5e-05
ENSG00000062822	POLD1	5424	-0.631613	5e-05
ENSG00000063180	CA11	770	-0.822724	0.023
ENSG00000063241	ISOC2	79763	0.749094	5e-05
ENSG00000063244	U2AF2	11338	1.05942	5e-05
ENSG00000063322	MED29	55588	-0.71295	5e-05
ENSG00000063438	AHRR	57491	1.62936	5e-05
ENSG00000063601	MTMR1	8776	-0.802322	5e-05
ENSG00000063854	HAGH	3029	-0.57658	0.00855
ENSG00000064012	CASP8	841	-2.4368	5e-05
ENSG00000064042	LIMCH1	22998	1.02768	0.0228
ENSG00000064115	TM7SF3	51768	-2.90229	5e-05
ENSG00000064201	TSPAN32	10077	-2.95945	5e-05
ENSG00000064225	ST3GAL6	10402	-2.54636	5e-05
ENSG00000064393	HIPK2	28996	0.567537	5e-05
ENSG00000064547	LPAR2	9170	0.860904	5e-05
ENSG00000064652	SNX24	28966	-1.87086	5e-05
ENSG00000064655	EYA2	2139	-3.0509	0.00255
ENSG00000064666	CNN2	1265	-0.842231	5e-05
ENSG00000064687	ABCA7	10347	-1.01171	5e-05
ENSG00000064692	SNCAIP	9627	1.13166	0.0001
ENSG00000064886	CHI3L2	1117	3.02854	5e-05
ENSG00000064932	SBNO2	22904	1.28567	5e-05
ENSG00000064989	CALCRL	10203	5.81559	5e-05
ENSG00000064999	ANKS1A	23294	-1.1193	5e-05
ENSG00000065029	ZNF76	7629	0.937808	5e-05
ENSG00000065057	NTHL1	4913	-1.97024	0.02165
ENSG00000065150	IPO5	3843	0.925153	5e-05
ENSG00000065183	WDR3	10885	0.602146	5e-05
ENSG00000065308	TRAM2	9697	-1.35719	5e-05
ENSG00000065320	NTN1	9423	8.12034	5e-05
ENSG00000065328	MCM10	55388	-1.45974	5e-05
ENSG00000065357	DGKA	1606	-1.47089	5e-05
ENSG00000065413	ANKRD44	91526	-3.60184	5e-05
ENSG00000065427	KARS	3735	0.72196	5e-05
ENSG00000065457	ADAT1	23536	-0.714511	0.00125
ENSG00000065534	MYLK	4638	-2.12357	0.00015
ENSG00000065548	ZC3H15	55854	0.738643	5e-05
ENSG00000065559	MAP2K4	6416	0.617151	5e-05
ENSG00000065665	SEC61A2	55176	-1.29298	5e-05
ENSG00000065802	ASB1	51665	-1.09555	5e-05
ENSG00000065833	ME1	4199	2.84527	5e-05
ENSG00000065911	MTHFD2	10797	1.29498	5e-05
ENSG00000065923	SLC9A7	84679	1.1129	5e-05
ENSG00000065978	YBX1	4904	0.578863	5e-05
ENSG00000065989	PDE4A	5141	0.63482	0.00525
ENSG00000066027	PPP2R5A	5525	-0.644513	5e-05
ENSG00000066117	SMARCD1	6602	0.641565	5e-05
ENSG00000066279	ASPM	259266	-1.46775	5e-05
ENSG00000066294	CD84	8832	-1.5457	5e-05
ENSG00000066322	ELOVL1	64834	0.760133	5e-05
ENSG00000066336	SPI1	6688	1.10246	5e-05
ENSG00000066468	FGFR2	2263	2.14543	0.00015
ENSG00000066583	ISOC1	51015	1.1741	5e-05
ENSG00000066629	EML1	2009	-1.71866	0.0001
ENSG00000066697	MSANTD3	91283	1.44729	5e-05
ENSG00000066739	ATG2B	55102	-0.716221	0.0061
ENSG00000066827	ZFAT	57623	0.733619	0.0002
ENSG00000066923	STAG3	10734	-3.01112	5e-05
ENSG00000066926	FECH	2235	-2.24721	5e-05
ENSG00000066933	MYO9A	4649	1.23312	5e-05
ENSG00000067048	DDX3Y	8653	0.853804	5e-05
ENSG00000067082	KLF6	1316	1.75736	5e-05
ENSG00000067177	PHKA1	5255	-1.64236	5e-05
ENSG00000067191	CACNB1	782	-1.35254	0.0015
ENSG00000067221	STOML1	9399	0.633663	0.00585
ENSG00000067225	PKM	5315	0.701207	5e-05
ENSG00000067334	DNTTIP2	30836	0.928201	5e-05
ENSG00000067369	TP53BP1	7158	0.58611	0.0013
ENSG00000067445	TRO	7216	1.05427	0.00605
ENSG00000067533	RRP15	51018	0.607078	5e-05
ENSG00000067601	PMS2P4	-	-1.93389	0.0106
ENSG00000067646	ZFY	7544	1.02594	5e-05
ENSG00000067798	NAV3	89795	-2.41554	5e-05
ENSG00000067836	ROGDI	79641	-2.18572	5e-05
ENSG00000067955	CBFB	865	-0.609965	5e-05
ENSG00000067992	PDK3	5165	-3.23761	5e-05
ENSG00000068028	RASSF1	11186	-0.824608	5e-05
ENSG00000068137	PLEKHH3	79990	-3.07129	5e-05
ENSG00000068305	MEF2A	4205	-1.71459	5e-05
ENSG00000068308	OTUD5	55593	1.14295	5e-05
ENSG00000068354	TBC1D25	4943	1.44113	5e-05
ENSG00000068366	ACSL4	2182	1.49047	5e-05
ENSG00000068400	GRIPAP1	56850	0.551333	5e-05
ENSG00000068438	FTSJ1	24140	1.44976	5e-05
ENSG00000068489	PRR11	55771	-1.12441	5e-05
ENSG00000068615	REEP1	65055	-1.96906	5e-05
ENSG00000068650	ATP11A	23250	-1.28245	5e-05
ENSG00000068654	POLR1A	-	0.997079	5e-05
ENSG00000068724	TTC7A	57217	-3.02541	5e-05
ENSG00000068745	IP6K2	51447	0.691874	5e-05
ENSG00000068784	SRBD1	55133	-2.06524	5e-05
ENSG00000068831	RASGRP2	10235	1.78472	5e-05
ENSG00000068885	IFT80	57560	-1.51	5e-05
ENSG00000068971	PPP2R5B	5526	0.626379	5e-05
ENSG00000069020	MAST4	375449	-0.91038	0.02025
ENSG00000069329	VPS35	55737	-0.907139	5e-05
ENSG00000069399	BCL3	602	4.25545	5e-05
ENSG00000069424	KCNAB2	8514	-2.94406	5e-05
ENSG00000069509	FUNDC1	139341	-0.950718	5e-05
ENSG00000069712	KIAA1107	23285	-0.955126	0.0071
ENSG00000069849	ATP1B3	483	0.990702	5e-05
ENSG00000069869	NEDD4	4734	2.44332	5e-05
ENSG00000069956	MAPK6	5597	1.70816	5e-05
ENSG00000069966	GNB5	10681	-2.35456	5e-05
ENSG00000069974	RAB27A	5873	-1.73791	5e-05
ENSG00000069998	HDHD5	27440	-1.15023	5e-05
ENSG00000070047	PHRF1	57661	1.93657	5e-05
ENSG00000070061	IKBKAP	8518	-1.0539	5e-05
ENSG00000070081	NUCB2	105376575	-0.875151	5e-05
ENSG00000070087	PFN2	5217	0.568412	0.04545
ENSG00000070190	DAPP1	27071	0.652879	5e-05
ENSG00000070214	SLC44A1	23446	-1.23615	5e-05
ENSG00000070423	RNF126	55658	1.31994	5e-05
ENSG00000070444	MNT	4335	-0.999895	5e-05
ENSG00000070501	POLB	5423	-2.15828	5e-05
ENSG00000070540	WIPI1	55062	-1.17391	0.0033
ENSG00000070614	NDST1	3340	-1.24071	5e-05
ENSG00000070669	ASNS	440	0.995545	5e-05
ENSG00000070756	PABPC1	26986	0.663848	5e-05
ENSG00000070759	TESK2	10420	-0.780157	0.0001
ENSG00000070761	CFAP20	29105	-0.594019	5e-05
ENSG00000070770	CSNK2A2	1459	0.83891	5e-05
ENSG00000070808	CAMK2A	815	7.9973	5e-05
ENSG00000070814	TCOF1	6949	0.655131	5e-05
ENSG00000070950	RAD18	56852	-0.587135	0.0062
ENSG00000070961	ATP2B1	490	2.73063	5e-05
ENSG00000071054	MAP4K4	9448	1.09605	5e-05
ENSG00000071073	MGAT4A	11320	-2.52332	5e-05
ENSG00000071205	ARHGAP10	79658	2.89574	5e-05
ENSG00000071243	ING3	54556	0.977312	5e-05
ENSG00000071246	VASH1	22846	-2.17714	5e-05
ENSG00000071282	LMCD1	29995	4.13391	5e-05
ENSG00000071553	ATP6AP1	537	0.586552	5e-05
ENSG00000071564	TCF3	6929	0.774345	5e-05
ENSG00000071575	TRIB2	28951	-2.89255	5e-05
ENSG00000071626	DAZAP1	26528	1.14561	5e-05
ENSG00000071655	MBD3	53615	1.00564	5e-05
ENSG00000071794	HLTF	6596	-1.95179	5e-05
ENSG00000071859	FAM50A	9130	1.03326	5e-05
ENSG00000071967	CYBRD1	79901	-2.59477	5e-05
ENSG00000072041	SLC6A15	55117	-1.07313	0.0007
ENSG00000072110	ACTN1	87	-1.7523	5e-05
ENSG00000072121	ZFYVE26	23503	-0.841442	5e-05
ENSG00000072134	EPN2	22905	-1.19703	0.0001
ENSG00000072135	PTPN18	26469	-2.54883	5e-05
ENSG00000072163	LIMS2	55679	6.8835	5e-05
ENSG00000072210	ALDH3A2	224	-2.11881	5e-05
ENSG00000072274	TFRC	7037	2.72569	5e-05
ENSG00000072310	SREBF1	6720	0.937699	5e-05
ENSG00000072364	AFF4	27125	0.581657	5e-05
ENSG00000072401	UBE2D1	7321	1.15356	5e-05
ENSG00000072422	RHOBTB1	9886	-3.8346	5e-05
ENSG00000072571	HMMR	3161	-1.83404	5e-05
ENSG00000072609	CHFR	55743	0.828316	5e-05
ENSG00000072694	FCGR2B	2213	-2.1486	5e-05
ENSG00000072736	NFATC3	4775	-1.34741	5e-05
ENSG00000072786	STK10	6793	-0.895008	5e-05
ENSG00000072818	ACAP1	9744	-2.51392	5e-05
ENSG00000072858	SIDT1	54847	-4.73406	5e-05
ENSG00000072952	MRVI1	10335	-5.55959	5e-05
ENSG00000073008	PVR	5817	1.70306	5e-05
ENSG00000073050	XRCC1	-	-0.592827	0.0201
ENSG00000073060	SCARB1	949	-1.68168	5e-05
ENSG00000073111	MCM2	4171	-0.604217	0.0005
ENSG00000073150	PANX2	56666	3.23307	5e-05
ENSG00000073169	SELENOO	83642	0.663083	5e-05
ENSG00000073331	ALPK1	80216	-0.833121	5e-05
ENSG00000073350	LLGL2	3993	-0.6195	0.00055
ENSG00000073417	PDE8A	5151	1.4802	5e-05
ENSG00000073536	NLE1	54475	1.07366	5e-05
ENSG00000073605	GSDMB	55876	-1.32528	5e-05
ENSG00000073670	ADAM11	4185	1.8908	0.00085
ENSG00000073711	PPP2R3A	5523	2.24334	5e-05
ENSG00000073712	FERMT2	10979	1.46734	5e-05
ENSG00000073756	PTGS2	5743	2.98677	5e-05
ENSG00000073849	ST6GAL1	6480	-1.06154	5e-05
ENSG00000073905	VDAC1P1	-	1.21197	5e-05
ENSG00000073910	FRY	10129	3.02315	5e-05
ENSG00000074071	MRPS34	65993	-1.37484	5e-05
ENSG00000074181	NOTCH3	4854	5.22947	5e-05
ENSG00000074266	EED	8726	1.12099	5e-05
ENSG00000074356	NCBP3	55421	0.668614	0.0031
ENSG00000074370	ATP2A3	489	-2.85635	5e-05
ENSG00000074416	MGLL	11343	3.80406	5e-05
ENSG00000074582	BCS1L	617	0.746931	0.0005
ENSG00000074590	NUAK1	9891	-3.20916	5e-05
ENSG00000074621	SLC24A1	9187	-1.93628	0.0259
ENSG00000074706	IPCEF1	26034	-1.47447	5e-05
ENSG00000074800	ENO1	2023	0.778118	5e-05
ENSG00000074855	ANO8	57719	-1.85963	5e-05
ENSG00000074964	ARHGEF10L	55160	-1.1481	0.0005
ENSG00000075089	ACTR6	64431	-0.782113	5e-05
ENSG00000075142	SRI	6717	2.69814	5e-05
ENSG00000075151	EIF4G3	8672	-1.06936	5e-05
ENSG00000075188	NUP37	79023	-0.670278	5e-05
ENSG00000075218	GTSE1	51512	-1.27954	5e-05
ENSG00000075223	SEMA3C	10512	2.24336	5e-05
ENSG00000075239	ACAT1	38	-0.802833	5e-05
ENSG00000075240	GRAMD4	23151	-3.44814	5e-05
ENSG00000075303	SLC25A40	55972	-0.893214	5e-05
ENSG00000075340	ADD2	119	-1.14463	5e-05
ENSG00000075391	RASAL2	9462	-1.72942	5e-05
ENSG00000075413	MARK3	4140	1.04671	5e-05
ENSG00000075420	FNDC3B	64778	1.85662	5e-05
ENSG00000075426	FOSL2	2355	2.19446	5e-05
ENSG00000075568	TMEM131	23505	1.43119	5e-05
ENSG00000075618	FSCN1	6624	3.54504	5e-05
ENSG00000075624	ACTB	60	-0.629816	5e-05
ENSG00000075651	PLD1	5337	-1.74592	5e-05
ENSG00000075790	BCAP29	55973	3.01104	5e-05
ENSG00000075826	SEC31B	25956	-0.753305	0.0056
ENSG00000075884	ARHGAP15	55843	-2.45484	5e-05
ENSG00000076003	MCM6	4175	-1.91943	5e-05
ENSG00000076053	RBM7	10179	0.783772	5e-05
ENSG00000076067	RBMS2	5939	-1.55717	5e-05
ENSG00000076201	PTPN23	25930	0.665367	5e-05
ENSG00000076242	MLH1	4292	0.553968	5e-05
ENSG00000076248	UNG	7374	-1.26894	5e-05
ENSG00000076258	FMO4	2329	-2.02052	5e-05
ENSG00000076351	SLC46A1	113235	-2.67493	5e-05
ENSG00000076356	PLXNA2	5362	-1.20716	5e-05
ENSG00000076382	SPAG5	10615	-1.01301	0.00655
ENSG00000076554	TPD52	7163	1.40783	5e-05
ENSG00000076555	ACACB	32	-3.89352	5e-05
ENSG00000076604	TRAF4	9618	3.22764	5e-05
ENSG00000076650	GPATCH1	55094	-0.844578	5e-05
ENSG00000076662	ICAM3	3385	-1.69411	5e-05
ENSG00000076716	GPC4	2239	-0.887051	5e-05
ENSG00000076770	MBNL3	55796	-2.40013	5e-05
ENSG00000076928	ARHGEF1	100505585	-0.564605	5e-05
ENSG00000076944	STXBP2	6813	0.561943	5e-05
ENSG00000076984	MAP2K7	5609	0.990672	5e-05
ENSG00000077044	DGKD	8527	-0.910449	0.0032
ENSG00000077063	CTTNBP2	83992	-0.835108	5e-05
ENSG00000077097	TOP2B	7155	-0.572053	5e-05
ENSG00000077150	NFKB2	4791	4.84233	5e-05
ENSG00000077152	UBE2T	29089	-1.58405	5e-05
ENSG00000077157	PPP1R12B	4660	-1.27512	0.0024
ENSG00000077232	DNAJC10	54431	-2.10772	5e-05
ENSG00000077238	IL4R	3566	-0.599872	5e-05
ENSG00000077254	USP33	23032	-1.0444	5e-05
ENSG00000077380	DYNC1I2	1781	0.718509	5e-05
ENSG00000077420	APBB1IP	54518	-2.86778	5e-05
ENSG00000077585	GPR137B	7107	2.85819	5e-05
ENSG00000077616	NAALAD2	10003	0.749119	0.02
ENSG00000077684	JADE1	79960	-1.95763	5e-05
ENSG00000077721	UBE2A	7319	0.801855	5e-05
ENSG00000077782	FGFR1	2260	1.24525	0.0006
ENSG00000077942	FBLN1	2192	-1.17373	5e-05
ENSG00000078061	ARAF	369	1.16857	5e-05
ENSG00000078081	LAMP3	27074	7.30431	5e-05
ENSG00000078124	ACER3	55331	-0.770182	5e-05
ENSG00000078177	N4BP2	55728	-1.97236	5e-05
ENSG00000078237	TIGAR	57103	-0.849604	5e-05
ENSG00000078246	TULP3	7289	0.884835	0.0092
ENSG00000078269	SYNJ2	8871	-1.62673	5e-05
ENSG00000078304	PPP2R5C	5527	-0.752025	5e-05
ENSG00000078369	GNB1	2782	0.629816	5e-05
ENSG00000078401	EDN1	1906	4.90995	5e-05
ENSG00000078674	PCM1	5108	-1.66812	5e-05
ENSG00000078687	TNRC6C	57690	-0.845405	0.04215
ENSG00000078747	ITCH	83737	0.705088	5e-05
ENSG00000078804	TP53INP2	58476	3.04808	5e-05
ENSG00000078808	SDF4	51150	1.70399	5e-05
ENSG00000079150	FKBP7	51661	-1.44652	5e-05
ENSG00000079156	OSBPL6	114880	-1.37563	5e-05
ENSG00000079215	SLC1A3	6507	0.978263	5e-05
ENSG00000079257	LXN	56925	-2.26578	0.0001
ENSG00000079263	SP140	11262	-2.50154	5e-05
ENSG00000079277	MKNK1	8569	-0.795858	5e-05
ENSG00000079313	REXO1	57455	1.34103	5e-05
ENSG00000079337	RAPGEF3	10411	3.76486	5e-05
ENSG00000079385	CEACAM1	634	-3.17126	5e-05
ENSG00000079432	CIC	23152	0.839504	5e-05
ENSG00000079459	FDFT1	2222	-0.874011	5e-05
ENSG00000079462	PAFAH1B3	5050	-1.14762	5e-05
ENSG00000079482	OPHN1	4983	-2.70117	5e-05
ENSG00000079616	KIF22	3835	-0.76862	5e-05
ENSG00000079691	CARMIL1	55604	-1.88191	5e-05
ENSG00000079739	PGM1	5236	-1.05951	5e-05
ENSG00000079805	DNM2	1785	-1.33132	5e-05
ENSG00000079819	EPB41L2	2037	-1.56206	5e-05
ENSG00000079950	STX7	8417	-1.4745	5e-05
ENSG00000079999	KEAP1	9817	1.54789	5e-05
ENSG00000080345	RIF1	55183	1.37831	5e-05
ENSG00000080371	RAB21	23011	1.82476	5e-05
ENSG00000080503	SMARCA2	6595	-2.73165	5e-05
ENSG00000080546	SESN1	27244	-2.11271	5e-05
ENSG00000080603	SRCAP	10847	1.02965	5e-05
ENSG00000080608	PUM3	9933	1.48013	5e-05
ENSG00000080802	CNOT4	4850	0.88392	5e-05
ENSG00000080815	PSEN1	5663	0.865078	5e-05
ENSG00000080819	CPOX	1371	-1.58686	5e-05
ENSG00000080822	CLDND1	56650	1.09299	5e-05
ENSG00000080839	RBL1	5933	-1.7954	5e-05
ENSG00000080845	DLGAP4	22839	1.63616	5e-05
ENSG00000080947	CROCCP3	114819	-2.2963	0.00045
ENSG00000080986	NDC80	10403	-1.44455	5e-05
ENSG00000081014	AP4E1	23431	-1.58355	5e-05
ENSG00000081041	CXCL2	2920	7.11636	5e-05
ENSG00000081177	EXD2	55218	-0.699529	5e-05
ENSG00000081181	ARG2	384	1.12728	0.0005
ENSG00000081189	MEF2C	4208	-4.16609	5e-05
ENSG00000081307	UBA5	79876	-0.936587	5e-05
ENSG00000081320	STK17B	9262	-1.02081	5e-05
ENSG00000081377	CDC14B	8555	-1.55447	5e-05
ENSG00000081386	ZNF510	22869	-1.04613	5e-05
ENSG00000081692	JMJD4	65094	0.902609	5e-05
ENSG00000081923	ATP8B1	5205	1.49756	0.0002
ENSG00000082014	SMARCD3	6604	-1.03618	0.01925
ENSG00000082068	WDR70	55100	-0.612211	0.00345
ENSG00000082074	FYB	2533	-2.10181	5e-05
ENSG00000082196	C1QTNF3	114899	-1.58488	0.0001
ENSG00000082258	CCNT2	905	0.712882	5e-05
ENSG00000082293	COL19A1	1310	-2.50019	0.00515
ENSG00000082397	EPB41L3	23136	0.891273	5e-05
ENSG00000082438	COBLL1	22837	1.06962	0.0088
ENSG00000082512	TRAF5	7188	-1.9748	5e-05
ENSG00000082516	GEMIN5	25929	1.06724	5e-05
ENSG00000082641	NFE2L1	4779	0.667993	5e-05
ENSG00000082781	ITGB5	3693	-1.78892	5e-05
ENSG00000082996	RNF13	11342	-1.85643	5e-05
ENSG00000083099	LYRM2	57226	-0.618856	5e-05
ENSG00000083123	BCKDHB	594	-1.70762	5e-05
ENSG00000083290	ULK2	9706	-1.45338	5e-05
ENSG00000083444	PLOD1	5351	-1.04736	5e-05
ENSG00000083520	DIS3	22894	0.775212	5e-05
ENSG00000083535	PIBF1	10464	-0.635872	0.0277
ENSG00000083642	PDS5B	23047	-0.72704	5e-05
ENSG00000083720	OXCT1	5019	-1.26841	5e-05
ENSG00000083807	SLC27A5	10998	-0.815692	0.02085
ENSG00000083814	ZNF671	79891	-0.620063	0.00035
ENSG00000083845	RPS5	6193	0.556818	5e-05
ENSG00000083857	FAT1	2195	2.49608	5e-05
ENSG00000084070	SMAP2	64744	0.979317	5e-05
ENSG00000084072	PPIE	10450	-0.930429	5e-05
ENSG00000084092	NOA1	84273	-0.715182	0.01445
ENSG00000084234	APLP2	334	-0.596918	5e-05
ENSG00000084444	FAM234B	57613	-1.43449	5e-05
ENSG00000084623	EIF3I	8668	0.550352	5e-05
ENSG00000084636	COL16A1	1307	3.31546	5e-05
ENSG00000084693	AGBL5	60509	-1.28719	0.0003
ENSG00000084710	EFR3B	22979	2.10327	5e-05
ENSG00000084731	KIF3C	3797	-2.31332	5e-05
ENSG00000084733	RAB10	10890	0.556121	5e-05
ENSG00000085117	CD82	3732	2.26268	5e-05
ENSG00000085185	BCORL1	63035	2.95392	5e-05
ENSG00000085265	FCN1	2219	-1.00449	5e-05
ENSG00000085365	SCAMP1	9522	-0.733066	5e-05
ENSG00000085382	HACE1	57531	-1.00529	5e-05
ENSG00000085415	SEH1L	81929	1.41474	5e-05
ENSG00000085465	OVGP1	5016	-1.06302	0.0006
ENSG00000085491	SLC25A24	29957	-0.942855	5e-05
ENSG00000085514	PILRA	29992	0.919993	5e-05
ENSG00000085563	ABCB1	5243	0.990322	5e-05
ENSG00000085719	CPNE3	8895	-1.03004	5e-05
ENSG00000085840	ORC1	4998	-2.20392	5e-05
ENSG00000085871	MGST2	4258	-2.08428	5e-05
ENSG00000085872	CHERP	10523	1.26281	5e-05
ENSG00000085999	RAD54L	8438	-0.916861	0.0297
ENSG00000086061	DNAJA1	3301	0.907891	5e-05
ENSG00000086062	B4GALT1	2683	1.53531	5e-05
ENSG00000086065	CHMP5	51510	0.623808	5e-05
ENSG00000086189	DIMT1	27292	1.37177	5e-05
ENSG00000086504	MRPL28	10573	0.596473	5e-05
ENSG00000086544	ITPKC	80271	1.10813	5e-05
ENSG00000086589	RBM22	55696	0.551924	5e-05
ENSG00000086619	ERO1B	56605	1.3238	5e-05
ENSG00000086712	TXLNG	55787	0.762929	5e-05
ENSG00000086730	LAT2	7462	-3.81625	5e-05
ENSG00000086758	HUWE1	10075	1.24773	5e-05
ENSG00000087008	ACOX3	8310	1.10859	5e-05
ENSG00000087074	PPP1R15A	23645	3.11475	5e-05
ENSG00000087086	FTL	2512	0.903036	5e-05
ENSG00000087087	SRRT	51593	0.760563	5e-05
ENSG00000087095	NLK	51701	-0.683953	5e-05
ENSG00000087152	ATXN7L3	56970	0.772291	0.00025
ENSG00000087157	PGS1	9489	-0.714394	5e-05
ENSG00000087206	UIMC1	51720	1.04729	5e-05
ENSG00000087237	CETP	1071	-2.8447	5e-05
ENSG00000087245	MMP2	4313	0.878255	5e-05
ENSG00000087263	OGFOD1	55239	0.853508	5e-05
ENSG00000087269	NOP14	8602	1.11909	5e-05
ENSG00000087299	L2HGDH	79944	-1.14327	5e-05
ENSG00000087338	GMCL1	64395	-1.78834	5e-05
ENSG00000087460	GNAS	2778	-0.595597	5e-05
ENSG00000087470	DNM1L	10059	0.580744	5e-05
ENSG00000087510	TFAP2C	7022	2.1373	5e-05
ENSG00000087586	AURKA	6790	-1.0684	5e-05
ENSG00000087589	CASS4	57091	-2.22806	5e-05
ENSG00000087842	PIR	8544	1.4568	5e-05
ENSG00000087884	AAMDC	28971	0.74334	0.01985
ENSG00000088035	ALG6	29929	-0.958001	5e-05
ENSG00000088038	CNOT3	4849	0.910985	5e-05
ENSG00000088179	PTPN4	5775	-1.03311	0.0022
ENSG00000088247	KHSRP	8570	0.920293	5e-05
ENSG00000088298	EDEM2	55741	-0.916428	5e-05
ENSG00000088305	DNMT3B	1789	-3.23282	5e-05
ENSG00000088325	TPX2	22974	-0.844876	5e-05
ENSG00000088356	PDRG1	81572	0.655617	5e-05
ENSG00000088367	EPB41L1	2036	-1.78951	0.0013
ENSG00000088543	C3orf18	51161	-2.88169	5e-05
ENSG00000088682	COQ9	57017	-0.58121	5e-05
ENSG00000088766	CRLS1	54675	0.654921	5e-05
ENSG00000088812	ATRN	8455	-0.647245	5e-05
ENSG00000088826	SMOX	54498	-1.96377	5e-05
ENSG00000088827	SIGLEC1	6614	1.72344	5e-05
ENSG00000088832	FKBP1A	2280	-0.680233	5e-05
ENSG00000088876	ZNF343	79175	0.997413	5e-05
ENSG00000088881	EBF4	57593	7.80856	0.04015
ENSG00000088882	CPXM1	56265	6.63738	0.0026
ENSG00000088888	MAVS	57506	-0.572724	5e-05
ENSG00000088899	LZTS3	9762	3.97754	5e-05
ENSG00000088970	KIZ	55857	-0.635832	0.0035
ENSG00000088992	TESC	54997	-2.14567	5e-05
ENSG00000089022	MAPKAPK5	8550	1.11364	5e-05
ENSG00000089041	P2RX7	5027	1.7719	5e-05
ENSG00000089048	ESF1	51575	0.801899	5e-05
ENSG00000089057	SLC23A2	9962	-0.590858	5e-05
ENSG00000089060	SLC8B1	80024	-0.61568	5e-05
ENSG00000089091	DZANK1	55184	-0.935533	0.01595
ENSG00000089127	OAS1	4938	0.574243	0.04485
ENSG00000089154	GCN1	10985	1.12101	5e-05
ENSG00000089159	PXN	5829	-1.73001	5e-05
ENSG00000089177	KIF16B	55614	-0.641718	5e-05
ENSG00000089220	PEBP1	5037	-0.685543	5e-05
ENSG00000089248	ERP29	10961	-1.28701	5e-05
ENSG00000089280	FUS	2521	0.794666	5e-05
ENSG00000089327	FXYD5	53827	-1.16319	5e-05
ENSG00000089335	ZNF302	55900	-0.942154	5e-05
ENSG00000089351	GRAMD1A	57655	2.68432	5e-05
ENSG00000089505	CMTM1	113540	-4.50688	5e-05
ENSG00000089558	KCNH4	23415	3.8564	5e-05
ENSG00000089639	GMIP	51291	0.666318	5e-05
ENSG00000089682	RBM41	55285	-0.782447	5e-05
ENSG00000089685	BIRC5	332	-1.03833	5e-05
ENSG00000089775	ZBTB25	7597	-1.27991	5e-05
ENSG00000089818	NECAP1	25977	0.789217	5e-05
ENSG00000089820	ARHGAP4	393	-1.38293	5e-05
ENSG00000089902	RCOR1	23186	0.84794	5e-05
ENSG00000090013	BLVRB	645	-1.02924	5e-05
ENSG00000090020	SLC9A1	6548	-0.638047	0.0079
ENSG00000090061	CCNK	8812	0.656025	5e-05
ENSG00000090104	RGS1	5996	0.803454	5e-05
ENSG00000090238	YPEL3	83719	-2.36021	5e-05
ENSG00000090316	MAEA	10296	0.770073	5e-05
ENSG00000090339	ICAM1	3383	2.63814	5e-05
ENSG00000090372	STRN4	29888	0.926264	5e-05
ENSG00000090382	LYZ	4069	-0.615738	5e-05
ENSG00000090447	TFAP4	7023	-2.08858	5e-05
ENSG00000090487	SPG21	51324	0.700786	5e-05
ENSG00000090530	P3H2	55214	2.46872	5e-05
ENSG00000090554	FLT3LG	2323	-2.11454	0.0066
ENSG00000090565	RAB11FIP3	9727	1.26548	0.03915
ENSG00000090621	PABPC4	8761	0.742642	5e-05
ENSG00000090661	CERS4	79603	-1.63757	5e-05
ENSG00000090686	USP48	84196	-1.19607	5e-05
ENSG00000090776	EFNB1	1947	-2.02146	5e-05
ENSG00000090857	PDPR	55066	-0.632064	5e-05
ENSG00000090889	KIF4A	24137	-1.47853	5e-05
ENSG00000090971	NAT14	57106	-0.620013	0.01935
ENSG00000091009	RBM27	54439	0.570231	5e-05
ENSG00000091073	DTX2	113878	0.605786	5e-05
ENSG00000091106	NLRC4	58484	-2.67837	5e-05
ENSG00000091127	PUS7	54517	1.96258	5e-05
ENSG00000091129	NRCAM	4897	2.61104	5e-05
ENSG00000091136	LAMB1	3912	4.50895	5e-05
ENSG00000091157	WDR7	23335	-0.86106	0.0024
ENSG00000091164	TXNL1	9352	0.762433	5e-05
ENSG00000091317	CMTM6	54918	1.65218	5e-05
ENSG00000091409	ITGA6	3655	0.756148	5e-05
ENSG00000091428	RAPGEF4	11069	1.13743	0.0117
ENSG00000091436	MAP3K20	51776	1.12455	5e-05
ENSG00000091490	SEL1L3	23231	0.858762	5e-05
ENSG00000091527	CDV3	55573	0.580813	5e-05
ENSG00000091640	SPAG7	9552	0.862154	5e-05
ENSG00000091651	ORC6	23594	-0.978503	5e-05
ENSG00000091732	ZC3HC1	51530	1.00697	5e-05
ENSG00000091947	TMEM101	84336	-0.74884	5e-05
ENSG00000092020	PPP2R3C	55012	0.946916	5e-05
ENSG00000092036	HAUS4	54930	-1.16783	5e-05
ENSG00000092068	SLC7A8	23428	-3.79643	5e-05
ENSG00000092094	OSGEP	55644	-1.14669	5e-05
ENSG00000092096	SLC22A17	51310	0.865474	0.01555
ENSG00000092098	RNF31	55072	0.63132	0.01775
ENSG00000092199	HNRNPC	3183	1.25984	5e-05
ENSG00000092203	TOX4	9878	0.743072	5e-05
ENSG00000092345	DAZL	1618	16.5184	5e-05
ENSG00000092470	WDR76	79968	-1.84585	5e-05
ENSG00000092621	PHGDH	26227	-1.34666	5e-05
ENSG00000092820	EZR	7430	-1.66394	5e-05
ENSG00000092847	AGO1	26523	-0.627217	5e-05
ENSG00000092853	CLSPN	63967	-1.66472	5e-05
ENSG00000092871	RFFL	117584	1.88493	5e-05
ENSG00000092929	UNC13D	201294	-0.714686	0.0002
ENSG00000092964	DPYSL2	1808	0.575595	5e-05
ENSG00000092969	TGFB2	7042	-1.24275	5e-05
ENSG00000093009	CDC45	8318	-1.18104	0.00045
ENSG00000093072	ADA2	51816	-0.817466	5e-05
ENSG00000093100	AC016026.1	-	0.988729	0.0093
ENSG00000093144	ECHDC1	55862	-1.90654	5e-05
ENSG00000093167	LRRFIP2	9209	1.36763	5e-05
ENSG00000094804	CDC6	990	-1.44429	5e-05
ENSG00000094914	AAAS	8086	-0.931761	5e-05
ENSG00000094916	CBX5	23468	-0.888087	0.00015
ENSG00000094975	SUCO	51430	0.609626	5e-05
ENSG00000095002	MSH2	4436	-2.7221	5e-05
ENSG00000095015	MAP3K1	4214	-1.64333	5e-05
ENSG00000095066	HOOK2	29911	-0.876299	0.02485
ENSG00000095139	ARCN1	372	0.590856	5e-05
ENSG00000095303	PTGS1	5742	-3.08708	5e-05
ENSG00000095319	NUP188	23511	2.01999	5e-05
ENSG00000095370	SH2D3C	10044	-3.24554	5e-05
ENSG00000095383	TBC1D2	55357	-0.694728	0.0001
ENSG00000095397	WHRN	25861	1.05406	5e-05
ENSG00000095564	BTAF1	9044	0.674316	5e-05
ENSG00000095585	BLNK	29760	-4.46825	5e-05
ENSG00000095637	SORBS1	10580	4.66379	5e-05
ENSG00000095739	BAMBI	25805	2.6029	5e-05
ENSG00000095787	WAC	51322	0.571258	5e-05
ENSG00000095794	CREM	1390	1.20318	5e-05
ENSG00000095951	HIVEP1	3096	4.34756	5e-05
ENSG00000095970	TREM2	54209	-2.13989	5e-05
ENSG00000096060	FKBP5	2289	2.28679	5e-05
ENSG00000096070	BRPF3	27154	2.02701	5e-05
ENSG00000096092	TMEM14A	28978	-2.00744	5e-05
ENSG00000096093	EFHC1	114327	-1.39441	5e-05
ENSG00000096384	HSP90AB1	3326	0.996214	5e-05
ENSG00000096654	ZNF184	7738	-1.21785	5e-05
ENSG00000096746	HNRNPH3	3189	0.610662	5e-05
ENSG00000096872	IFT74	80173	-0.60045	0.0278
ENSG00000096996	IL12RB1	3594	-1.30901	5e-05
ENSG00000097033	SH3GLB1	51100	0.649905	5e-05
ENSG00000097046	CDC7	8317	-0.790611	5e-05
ENSG00000097096	SYDE2	84144	-0.604039	0.00915
ENSG00000099139	PCSK5	5125	0.876472	0.001
ENSG00000099194	SCD	6319	-1.35477	5e-05
ENSG00000099203	TMED1	11018	0.811485	0.01345
ENSG00000099204	ABLIM1	3983	-2.96998	5e-05
ENSG00000099219	ERMP1	79956	-1.52062	5e-05
ENSG00000099246	RAB18	22931	0.829394	5e-05
ENSG00000099250	NRP1	8829	-1.97214	5e-05
ENSG00000099256	PRTFDC1	56952	-2.81958	5e-05
ENSG00000099282	TSPAN15	23555	-1.83187	5e-05
ENSG00000099284	H2AFY2	55506	0.761429	5e-05
ENSG00000099308	MAST3	23031	-1.65834	5e-05
ENSG00000099330	OCEL1	79629	-1.55064	5e-05
ENSG00000099337	KCNK6	9424	-2.48021	5e-05
ENSG00000099341	PSMD8	5714	0.567246	5e-05
ENSG00000099364	FBXL19	54620	1.43081	5e-05
ENSG00000099365	STX1B	112755	-1.62479	0.0015
ENSG00000099377	HSD3B7	80270	-1.38259	0.00015
ENSG00000099381	SETD1A	9739	1.03438	5e-05
ENSG00000099785	MARCH2	51257	-1.6802	5e-05
ENSG00000099795	NDUFB7	4713	-0.814267	5e-05
ENSG00000099797	TECR	9524	-1.42229	5e-05
ENSG00000099800	TIMM13	26517	0.621769	0.0011
ENSG00000099804	CDC34	997	0.956596	5e-05
ENSG00000099810	MTAP	4507	-1.75315	5e-05
ENSG00000099814	CEP170B	283638	2.17905	5e-05
ENSG00000099849	RASSF7	8045	-1.5882	0.0018
ENSG00000099860	GADD45B	4616	2.46717	5e-05
ENSG00000099875	MKNK2	2872	0.641919	5e-05
ENSG00000099889	ARVCF	421	-0.93927	0.0274
ENSG00000099899	TRMT2A	27037	1.06967	5e-05
ENSG00000099901	RANBP1	5902	0.999874	5e-05
ENSG00000099904	ZDHHC8	29801	0.75144	5e-05
ENSG00000099910	KLHL22	84861	-1.51967	5e-05
ENSG00000099917	MED15	51586	0.857415	5e-05
ENSG00000099940	SNAP29	9342	-0.979729	5e-05
ENSG00000099949	LZTR1	8216	0.611947	5e-05
ENSG00000099954	CECR2	27443	-0.941488	0.0136
ENSG00000099968	BCL2L13	23786	0.886713	5e-05
ENSG00000099991	CABIN1	23523	-1.35692	5e-05
ENSG00000099992	TBC1D10A	83874	1.24864	5e-05
ENSG00000100024	UPB1	51733	6.92647	0.00435
ENSG00000100029	PES1	23481	1.45972	5e-05
ENSG00000100031	GGT1	102724197	-1.67447	0.00015
ENSG00000100055	CYTH4	27128	-3.69625	5e-05
ENSG00000100060	MFNG	4242	-1.52024	5e-05
ENSG00000100077	GRK3	157	0.676331	5e-05
ENSG00000100083	GGA1	26088	0.991335	5e-05
ENSG00000100095	SEZ6L	23544	-2.07763	5e-05
ENSG00000100097	LGALS1	3956	0.591249	5e-05
ENSG00000100100	PIK3IP1	113791	-3.16708	5e-05
ENSG00000100105	PATZ1	23598	-0.951845	5e-05
ENSG00000100122	CRYBB1	1414	-1.48407	5e-05
ENSG00000100139	MICALL1	85377	1.17797	5e-05
ENSG00000100147	CCDC134	79879	-3.38136	5e-05
ENSG00000100151	PICK1	9463	-0.756356	5e-05
ENSG00000100154	TTC28	23331	-2.10075	0.0021
ENSG00000100162	CENPM	79019	-1.50514	0.0003
ENSG00000100167	SEPT3	55964	-2.73672	5e-05
ENSG00000100206	DMC1	11144	-2.89143	0.00065
ENSG00000100209	HSCB	150274	-0.645385	0.00025
ENSG00000100211	CBY1	25776	-0.909854	5e-05
ENSG00000100219	XBP1	7494	1.40112	5e-05
ENSG00000100221	JOSD1	9929	0.609633	5e-05
ENSG00000100226	GTPBP1	9567	1.1893	5e-05
ENSG00000100234	TIMP3	7078	0.856931	5e-05
ENSG00000100239	PPP6R2	9701	1.05211	5e-05
ENSG00000100241	SBF1	6305	1.26659	5e-05
ENSG00000100242	SUN2	25777	-0.790985	5e-05
ENSG00000100243	CYB5R3	1727	0.847922	5e-05
ENSG00000100266	PACSIN2	11252	-0.823975	5e-05
ENSG00000100271	TTLL1	25809	-3.08667	5e-05
ENSG00000100276	RASL10A	10633	1.40238	0.0001
ENSG00000100280	AP1B1	162	-0.589157	5e-05
ENSG00000100284	TOM1	10043	1.2256	5e-05
ENSG00000100285	NEFH	4744	-1.06546	5e-05
ENSG00000100288	CHKB	1120	0.975649	5e-05
ENSG00000100290	BIK	638	-3.01151	0.0001
ENSG00000100294	MCAT	27349	-0.797815	5e-05
ENSG00000100297	MCM5	4174	-1.21281	5e-05
ENSG00000100298	APOBEC3H	164668	-1.77745	0.00405
ENSG00000100300	TSPO	706	0.985956	5e-05
ENSG00000100304	TTLL12	23170	1.24234	5e-05
ENSG00000100307	CBX7	23492	-2.47611	5e-05
ENSG00000100311	PDGFB	5155	2.7828	5e-05
ENSG00000100319	ZMAT5	55954	-1.37321	5e-05
ENSG00000100321	SYNGR1	9145	-3.28934	5e-05
ENSG00000100324	TAB1	10454	-1.20507	5e-05
ENSG00000100336	APOL4	80832	-3.44853	5e-05
ENSG00000100342	APOL1	8542	-2.13745	5e-05
ENSG00000100344	PNPLA3	80339	-1.40248	5e-05
ENSG00000100345	MYH9	4627	-0.618129	5e-05
ENSG00000100347	SAMM50	25813	-1.60469	5e-05
ENSG00000100348	TXN2	25828	-0.803086	5e-05
ENSG00000100350	FOXRED2	80020	-2.6347	5e-05
ENSG00000100353	EIF3D	8664	0.720744	5e-05
ENSG00000100354	TNRC6B	23112	-1.85138	5e-05
ENSG00000100360	IFT27	11020	-2.12629	5e-05
ENSG00000100364	KIAA0930	23313	-1.55807	5e-05
ENSG00000100365	NCF4	4689	-0.735576	5e-05
ENSG00000100372	SLC25A17	10478	0.592933	5e-05
ENSG00000100376	FAM118A	55007	-1.27734	5e-05
ENSG00000100393	EP300	2033	0.579352	0.0001
ENSG00000100401	RANGAP1	5905	0.873029	5e-05
ENSG00000100403	ZC3H7B	23264	0.832083	5e-05
ENSG00000100410	PHF5A	84844	0.562192	5e-05
ENSG00000100413	POLR3H	171568	1.13911	5e-05
ENSG00000100417	PMM1	5372	-0.577636	5e-05
ENSG00000100418	DESI1	27351	2.10404	5e-05
ENSG00000100422	CERK	64781	-2.13537	5e-05
ENSG00000100425	BRD1	23774	0.974916	5e-05
ENSG00000100426	ZBED4	9889	0.634959	5e-05
ENSG00000100462	PRMT5	10419	0.784561	0.0222
ENSG00000100479	POLE2	5427	-1.04917	0.00195
ENSG00000100485	SOS2	6655	-0.553344	5e-05
ENSG00000100504	PYGL	5836	-2.50959	5e-05
ENSG00000100522	GNPNAT1	64841	1.14345	5e-05
ENSG00000100526	CDKN3	1033	-1.30427	5e-05
ENSG00000100567	PSMA3	5684	1.28258	5e-05
ENSG00000100575	TIMM9	26520	0.682148	5e-05
ENSG00000100578	KIAA0586	9786	-1.46277	5e-05
ENSG00000100592	DAAM1	23002	-1.56179	5e-05
ENSG00000100596	SPTLC2	9517	-1.53547	5e-05
ENSG00000100600	LGMN	5641	-0.731656	5e-05
ENSG00000100612	DHRS7	51635	-1.57222	5e-05
ENSG00000100629	CEP128	145508	-1.11988	5e-05
ENSG00000100644	HIF1A	3091	1.30331	5e-05
ENSG00000100647	SUSD6	9766	0.723363	5e-05
ENSG00000100664	EIF5	1983	1.85971	5e-05
ENSG00000100678	SLC8A3	6547	6.07964	0.042
ENSG00000100714	MTHFD1	4522	-0.701784	5e-05
ENSG00000100726	TELO2	9894	0.931546	5e-05
ENSG00000100744	GSKIP	51527	-0.692896	0.00035
ENSG00000100764	PSMC1	5700	0.597086	5e-05
ENSG00000100784	RPS6KA5	9252	-2.49222	5e-05
ENSG00000100802	C14orf93	60686	-1.84846	5e-05
ENSG00000100804	PSMB5	5693	1.35846	5e-05
ENSG00000100813	ACIN1	22985	0.647942	5e-05
ENSG00000100823	APEX1	328	-1.52289	5e-05
ENSG00000100836	PABPN1	8106	0.643355	5e-05
ENSG00000100890	KIAA0391	9692	-0.558935	0.0084
ENSG00000100902	PSMA6	5687	1.32877	5e-05
ENSG00000100906	NFKBIA	4792	3.71292	5e-05
ENSG00000100911	PSME2	5721	0.895127	5e-05
ENSG00000100916	BRMS1L	84312	1.32236	5e-05
ENSG00000100918	REC8	9985	3.04892	5e-05
ENSG00000100938	GMPR2	51292	-1.4405	5e-05
ENSG00000100979	PLTP	5360	1.68381	0.02895
ENSG00000100985	MMP9	4318	-0.61871	5e-05
ENSG00000101000	PROCR	10544	-1.71588	0.00025
ENSG00000101003	GINS1	9837	-2.05664	5e-05
ENSG00000101017	CD40	958	4.43854	5e-05
ENSG00000101040	ZMYND8	23613	-1.09826	5e-05
ENSG00000101052	IFT52	51098	-1.42545	5e-05
ENSG00000101057	MYBL2	4605	-1.65165	5e-05
ENSG00000101079	NDRG3	57446	-2.98058	5e-05
ENSG00000101096	NFATC2	4773	-3.42869	5e-05
ENSG00000101115	SALL4	57167	-1.34056	5e-05
ENSG00000101132	PFDN4	5203	1.01625	5e-05
ENSG00000101150	TPD52L2	7165	-0.734133	5e-05
ENSG00000101158	NELFCD	51497	0.660535	5e-05
ENSG00000101166	PRELID3B	51012	0.883737	5e-05
ENSG00000101182	PSMA7	5688	0.710423	5e-05
ENSG00000101187	SLCO4A1	28231	-1.44772	5e-05
ENSG00000101193	GID8	54994	0.596096	5e-05
ENSG00000101197	BIRC7	79444	-1.59476	5e-05
ENSG00000101199	ARFGAP1	55738	0.947244	5e-05
ENSG00000101216	GMEB2	26205	1.34267	5e-05
ENSG00000101220	C20orf27	54976	-1.41186	5e-05
ENSG00000101224	CDC25B	994	0.794968	5e-05
ENSG00000101265	RASSF2	9770	0.588223	5e-05
ENSG00000101266	CSNK2A1	1457	0.746936	5e-05
ENSG00000101294	HM13	81502	-1.14232	5e-05
ENSG00000101298	SNPH	9751	-3.41932	5e-05
ENSG00000101307	SIRPB1	10326	-2.04229	5e-05
ENSG00000101333	PLCB4	5332	-1.25895	0.0017
ENSG00000101335	MYL9	10398	-0.925806	0.00015
ENSG00000101336	HCK	3055	1.48618	5e-05
ENSG00000101337	TM9SF4	9777	1.30469	5e-05
ENSG00000101343	CRNKL1	51340	-0.614734	5e-05
ENSG00000101346	POFUT1	23509	1.65673	5e-05
ENSG00000101347	SAMHD1	25939	-1.82338	5e-05
ENSG00000101353	MROH8	140699	-2.6795	0.0092
ENSG00000101361	NOP56	10528	1.51012	5e-05
ENSG00000101363	MANBAL	63905	1.61378	5e-05
ENSG00000101384	JAG1	182	0.897165	5e-05
ENSG00000101412	E2F1	1869	-0.970654	5e-05
ENSG00000101417	PXMP4	11264	-2.50373	5e-05
ENSG00000101421	CHMP4B	128866	0.610581	5e-05
ENSG00000101445	PPP1R16B	26051	-1.55947	5e-05
ENSG00000101447	FAM83D	81610	-0.93923	5e-05
ENSG00000101452	DHX35	60625	-0.698818	5e-05
ENSG00000101457	DNTTIP1	116092	-0.87571	5e-05
ENSG00000101460	MAP1LC3A	84557	3.6026	5e-05
ENSG00000101473	ACOT8	10005	-0.725461	5e-05
ENSG00000101474	APMAP	57136	-0.5974	5e-05
ENSG00000101542	CDH20	28316	-3.39922	5e-05
ENSG00000101544	ADNP2	22850	0.756041	5e-05
ENSG00000101546	RBFA	79863	0.826045	5e-05
ENSG00000101557	USP14	9097	1.1679	5e-05
ENSG00000101558	VAPA	9218	0.644019	5e-05
ENSG00000101605	MYOM1	8736	-2.26285	5e-05
ENSG00000101639	CEP192	55125	-1.22627	5e-05
ENSG00000101665	SMAD7	4092	-0.940604	5e-05
ENSG00000101695	RNF125	54941	-4.16856	5e-05
ENSG00000101745	ANKRD12	23253	0.88479	5e-05
ENSG00000101752	MIB1	57534	1.08773	5e-05
ENSG00000101773	RBBP8	5932	0.685059	5e-05
ENSG00000101811	CSTF2	1478	-0.891245	5e-05
ENSG00000101846	STS	412	-1.23898	5e-05
ENSG00000101849	TBL1X	6907	0.802351	0.00015
ENSG00000101868	POLA1	5422	-1.52135	5e-05
ENSG00000101888	NXT2	55916	0.597208	5e-05
ENSG00000101916	TLR8	51311	2.43626	5e-05
ENSG00000101928	MOSPD1	56180	-1.19511	5e-05
ENSG00000101940	WDR13	64743	0.993731	5e-05
ENSG00000101974	ATP11C	286410	0.615115	5e-05
ENSG00000102007	PLP2	5355	-2.18897	5e-05
ENSG00000102024	PLS3	5358	2.83759	5e-05
ENSG00000102032	RENBP	5973	-1.46677	5e-05
ENSG00000102034	ELF4	2000	0.94157	5e-05
ENSG00000102038	SMARCA1	6594	0.629706	5e-05
ENSG00000102057	KCND1	3750	0.957867	0.01115
ENSG00000102078	SLC25A14	9016	-0.896251	5e-05
ENSG00000102096	PIM2	11040	6.06652	5e-05
ENSG00000102098	SCML2	10389	1.91753	0.00015
ENSG00000102100	SLC35A2	7355	1.74489	5e-05
ENSG00000102103	PQBP1	10084	1.00928	5e-05
ENSG00000102119	EMD	2010	1.63989	5e-05
ENSG00000102125	TAZ	6901	-1.08499	0.0081
ENSG00000102172	SMS	6611	1.52859	5e-05
ENSG00000102178	UBL4A	8266	-1.52699	5e-05
ENSG00000102181	CD99L2	83692	-0.659351	5e-05
ENSG00000102221	JADE3	9767	2.18159	5e-05
ENSG00000102225	CDK16	5127	1.22313	5e-05
ENSG00000102265	TIMP1	7076	2.27783	5e-05
ENSG00000102312	PORCN	64840	1.04533	5e-05
ENSG00000102317	RBM3	5935	0.723644	5e-05
ENSG00000102359	SRPX2	27286	-1.83501	0.00155
ENSG00000102384	CENPI	2491	-2.70439	5e-05
ENSG00000102390	PBDC1	51260	1.26325	5e-05
ENSG00000102393	GLA	2717	1.66038	5e-05
ENSG00000102409	BEX4	56271	-1.07885	5e-05
ENSG00000102445	RUBCNL	80183	0.715221	5e-05
ENSG00000102524	TNFSF13B	10673	0.935392	5e-05
ENSG00000102531	FNDC3A	22862	-0.709417	5e-05
ENSG00000102543	CDADC1	81602	-1.16004	5e-05
ENSG00000102554	KLF5	688	2.6128	5e-05
ENSG00000102572	STK24	8428	-1.66719	5e-05
ENSG00000102575	ACP5	54	-1.83368	5e-05
ENSG00000102595	UGGT2	55757	0.60356	5e-05
ENSG00000102699	PARP4	143	-1.35033	5e-05
ENSG00000102743	SLC25A15	10166	-1.04786	5e-05
ENSG00000102755	FLT1	2321	6.36509	5e-05
ENSG00000102760	RGCC	28984	3.34699	5e-05
ENSG00000102763	VWA8	23078	-1.78827	5e-05
ENSG00000102780	DGKH	160851	2.20811	5e-05
ENSG00000102794	ACOD1	730249	8.34971	5e-05
ENSG00000102796	DHRS12	79758	0.588228	0.0032
ENSG00000102804	TSC22D1	8848	1.1688	5e-05
ENSG00000102805	CLN5	1203	-0.681683	0.0084
ENSG00000102871	TRADD	8717	1.68412	5e-05
ENSG00000102879	CORO1A	11151	-3.18573	5e-05
ENSG00000102882	MAPK3	5595	-1.54831	5e-05
ENSG00000102890	ELMO3	79767	1.22578	5e-05
ENSG00000102893	PHKB	5257	-0.896269	5e-05
ENSG00000102898	NUTF2	10204	0.758845	5e-05
ENSG00000102900	NUP93	9688	0.668063	5e-05
ENSG00000102901	CENPT	80152	0.676349	5e-05
ENSG00000102908	NFAT5	10725	1.90034	5e-05
ENSG00000102921	N4BP1	9683	1.89044	5e-05
ENSG00000102962	CCL22	6367	6.60344	5e-05
ENSG00000102981	PARD6A	50855	-2.86587	5e-05
ENSG00000102984	ZNF821	55565	-1.79441	0.00105
ENSG00000102996	MMP15	4324	-3.45476	5e-05
ENSG00000103018	CYB5B	80777	-0.813096	5e-05
ENSG00000103024	NME3	4832	-1.43904	0.001
ENSG00000103034	NDRG4	65009	1.24809	5e-05
ENSG00000103035	PSMD7	5713	0.781173	5e-05
ENSG00000103044	HAS3	3038	3.02023	0.01725
ENSG00000103047	TANGO6	79613	0.677494	5e-05
ENSG00000103051	COG4	25839	-0.913087	5e-05
ENSG00000103056	SMPD3	55512	-2.15859	5e-05
ENSG00000103061	SLC7A6OS	84138	-0.596436	0.00295
ENSG00000103064	SLC7A6	9057	-1.57378	5e-05
ENSG00000103066	PLA2G15	23659	-3.63634	5e-05
ENSG00000103091	WDR59	79726	1.05502	5e-05
ENSG00000103121	CMC2	56942	0.77423	0.0006
ENSG00000103126	AXIN1	8312	1.02096	5e-05
ENSG00000103148	NPRL3	8131	0.73146	5e-05
ENSG00000103152	MPG	4350	-1.60377	5e-05
ENSG00000103168	TAF1C	9013	0.773552	5e-05
ENSG00000103196	CRISPLD2	83716	2.66616	5e-05
ENSG00000103199	ZNF500	26048	-0.732002	0.0001
ENSG00000103202	NME4	4833	-0.880217	5e-05
ENSG00000103264	FBXO31	79791	1.24429	5e-05
ENSG00000103266	STUB1	10273	0.587655	5e-05
ENSG00000103275	UBE2I	7329	0.853199	5e-05
ENSG00000103319	EEF2K	101930123	-1.88462	0.0003
ENSG00000103326	CAPN15	6650	1.28278	5e-05
ENSG00000103342	GSPT1	2935	1.35886	5e-05
ENSG00000103343	ZNF174	7727	-0.766783	0.01885
ENSG00000103351	CLUAP1	23059	-1.54994	0.00105
ENSG00000103365	GGA2	23062	-0.775272	5e-05
ENSG00000103381	CPPED1	55313	-1.65512	5e-05
ENSG00000103404	USP31	57478	0.872	5e-05
ENSG00000103472	RRN3P2	-	-1.60381	5e-05
ENSG00000103479	RBL2	5934	-1.33015	5e-05
ENSG00000103485	QPRT	105369247	-3.22147	5e-05
ENSG00000103489	XYLT1	64131	-0.824222	5e-05
ENSG00000103490	PYCARD	29108	-4.09894	5e-05
ENSG00000103494	RPGRIP1L	23322	-1.29321	0.00325
ENSG00000103496	STX4	6810	1.12151	5e-05
ENSG00000103512	NOMO1	23420	0.701818	5e-05
ENSG00000103528	SYT17	51760	-0.872948	0.0075
ENSG00000103540	CCP110	9738	-1.44817	5e-05
ENSG00000103569	AQP9	366	6.69314	5e-05
ENSG00000103653	CSK	1445	0.753095	5e-05
ENSG00000103707	MTFMT	123263	-1.14604	5e-05
ENSG00000103742	IGDCC4	57722	4.63931	5e-05
ENSG00000103811	CTSH	1512	-0.996518	5e-05
ENSG00000103852	TTC23	64927	-1.42984	5e-05
ENSG00000103855	CD276	80381	-0.871505	5e-05
ENSG00000103876	FAH	2184	-1.38015	5e-05
ENSG00000103978	TMEM87A	25963	0.714901	5e-05
ENSG00000103994	ZNF106	64397	-1.08927	5e-05
ENSG00000104043	ATP8B4	79895	-3.32409	5e-05
ENSG00000104047	DTWD1	56986	-0.884598	5e-05
ENSG00000104055	TGM5	9333	-2.52931	5e-05
ENSG00000104064	GABPB1	55056	0.618633	5e-05
ENSG00000104093	DMXL2	23312	1.49808	5e-05
ENSG00000104112	SCG3	29106	2.11511	5e-05
ENSG00000104131	EIF3J	8669	1.41238	5e-05
ENSG00000104142	VPS18	57617	-0.656092	5e-05
ENSG00000104147	OIP5	11339	-1.84464	0.02275
ENSG00000104205	SGK3	23678	-1.56905	5e-05
ENSG00000104213	PDGFRL	5157	2.65037	0.0008
ENSG00000104219	ZDHHC2	51201	-1.20492	5e-05
ENSG00000104228	TRIM35	23087	-1.45176	5e-05
ENSG00000104231	ZFAND1	79752	-0.57451	5e-05
ENSG00000104290	FZD3	7976	-1.17674	5e-05
ENSG00000104299	INTS9	55756	0.658765	5e-05
ENSG00000104312	RIPK2	8767	1.49572	5e-05
ENSG00000104324	CPQ	10404	-0.923517	5e-05
ENSG00000104325	DECR1	1666	-1.00124	5e-05
ENSG00000104332	SFRP1	6422	1.02678	5e-05
ENSG00000104356	POP1	10940	1.49794	5e-05
ENSG00000104361	NIPAL2	79815	-1.89289	5e-05
ENSG00000104365	IKBKB	3551	0.887037	5e-05
ENSG00000104368	PLAT	5327	6.361	5e-05
ENSG00000104375	STK3	6788	0.918523	5e-05
ENSG00000104419	NDRG1	10397	-3.16928	5e-05
ENSG00000104432	IL7	3574	4.47549	5e-05
ENSG00000104450	SPAG1	6674	0.968881	0.00145
ENSG00000104472	CHRAC1	54108	0.760275	5e-05
ENSG00000104490	NCALD	83988	-1.02875	0.0019
ENSG00000104497	SNX16	64089	1.06232	5e-05
ENSG00000104529	EEF1D	1936	0.622659	0.00035
ENSG00000104626	ERI1	90459	-0.612193	5e-05
ENSG00000104635	SLC39A14	23516	1.54521	5e-05
ENSG00000104643	MTMR9	66036	0.561432	5e-05
ENSG00000104660	LEPROTL1	23484	-2.05402	5e-05
ENSG00000104679	R3HCC1	203069	-1.02595	5e-05
ENSG00000104695	PPP2CB	5516	0.865722	5e-05
ENSG00000104714	ERICH1	157697	0.88484	5e-05
ENSG00000104722	NEFM	4741	3.75836	5e-05
ENSG00000104738	MCM4	4173	-1.7199	5e-05
ENSG00000104756	KCTD9	54793	0.810581	5e-05
ENSG00000104760	FGL1	2267	-4.61371	5e-05
ENSG00000104763	ASAH1	427	-1.58682	5e-05
ENSG00000104765	BNIP3L	665	-0.679663	5e-05
ENSG00000104783	KCNN4	3783	-1.66925	0.0024
ENSG00000104805	NUCB1	4924	-0.560299	5e-05
ENSG00000104812	GYS1	2997	1.68582	5e-05
ENSG00000104852	SNRNP70	6625	0.843492	5e-05
ENSG00000104853	CLPTM1	1209	0.631649	5e-05
ENSG00000104856	RELB	5971	3.54048	5e-05
ENSG00000104859	CLASRP	11129	0.560253	0.0004
ENSG00000104863	LIN7B	64130	-1.51784	0.00465
ENSG00000104870	FCGRT	2217	-1.02555	5e-05
ENSG00000104883	PEX11G	92960	-2.52693	0.01015
ENSG00000104885	DOT1L	84444	2.44885	5e-05
ENSG00000104888	SLC17A7	57030	-1.44112	5e-05
ENSG00000104889	RNASEH2A	10535	-1.54563	0.01325
ENSG00000104894	CD37	951	-2.01087	5e-05
ENSG00000104903	LYL1	4066	-3.14491	5e-05
ENSG00000104907	TRMT1	55621	1.35247	5e-05
ENSG00000104915	STX10	8677	-2.68113	5e-05
ENSG00000104918	RETN	56729	-1.08807	5e-05
ENSG00000104936	DMPK	1760	0.82944	0.0044
ENSG00000104951	IL4I1	259307	4.86815	5e-05
ENSG00000104953	TLE6	79816	-1.69433	0.00095
ENSG00000104964	AES	166	-0.8597	5e-05
ENSG00000104969	SGTA	6449	0.79417	5e-05
ENSG00000104980	TIMM44	10469	0.694437	5e-05
ENSG00000104998	IL27RA	9466	-0.615131	5e-05
ENSG00000105011	ASF1B	55723	-0.869337	5e-05
ENSG00000105048	TNNT1	7138	-1.26043	0.0007
ENSG00000105072	C19orf44	84167	-1.50429	0.04165
ENSG00000105088	OLFM2	93145	3.19332	5e-05
ENSG00000105122	RASAL3	64926	-2.12687	5e-05
ENSG00000105136	ZNF419	79744	-0.855883	0.00015
ENSG00000105176	URI1	8725	0.871002	5e-05
ENSG00000105185	PDCD5	9141	1.67486	5e-05
ENSG00000105186	ANKRD27	84079	0.799627	5e-05
ENSG00000105197	TIMM50	92609	0.687283	5e-05
ENSG00000105204	DYRK1B	9149	3.2625	5e-05
ENSG00000105220	GPI	2821	0.618536	5e-05
ENSG00000105221	AKT2	208	0.905307	5e-05
ENSG00000105229	PIAS4	51588	0.663251	0.00025
ENSG00000105246	EBI3	10148	5.93475	5e-05
ENSG00000105248	CCDC94	55702	0.989197	5e-05
ENSG00000105287	PRKD2	25865	-0.719373	0.0114
ENSG00000105321	CCDC9	26093	1.23452	5e-05
ENSG00000105329	TGFB1	7040	-1.63611	5e-05
ENSG00000105339	DENND3	22898	-2.18158	5e-05
ENSG00000105364	MRPL4	51073	0.742149	0.01785
ENSG00000105372	RPS19	6223	0.692057	0.0005
ENSG00000105376	ICAM5	7087	2.39086	5e-05
ENSG00000105379	ETFB	2109	-1.25309	5e-05
ENSG00000105383	CD33	945	-3.56303	5e-05
ENSG00000105401	CDC37	11140	1.35029	5e-05
ENSG00000105402	NAPA	8775	0.615383	5e-05
ENSG00000105426	PTPRS	5802	-0.820807	0.03345
ENSG00000105427	CNFN	84518	-1.22117	5e-05
ENSG00000105429	MEGF8	1954	-1.21135	5e-05
ENSG00000105443	CYTH2	9266	1.07914	5e-05
ENSG00000105447	GRWD1	83743	1.45779	5e-05
ENSG00000105464	GRIN2D	2906	0.902545	5e-05
ENSG00000105472	CLEC11A	6320	-0.597808	5e-05
ENSG00000105483	CARD8	22900	-1.27657	5e-05
ENSG00000105486	LIG1	3978	-1.61186	5e-05
ENSG00000105497	ZNF175	7728	-2.03121	5e-05
ENSG00000105499	PLA2G4C	8605	2.40665	5e-05
ENSG00000105501	SIGLEC5	8778	-4.93531	5e-05
ENSG00000105516	DBP	1628	-3.66059	0.00785
ENSG00000105518	TMEM205	374882	-0.868193	5e-05
ENSG00000105519	CAPS	828	-1.61858	5e-05
ENSG00000105520	PLPPR2	64748	0.813855	0.0034
ENSG00000105568	PPP2R1A	5518	0.929879	5e-05
ENSG00000105576	TNPO2	30000	1.51048	5e-05
ENSG00000105612	DNASE2	1777	-2.34115	5e-05
ENSG00000105639	JAK3	3718	1.48448	5e-05
ENSG00000105640	RPL18A	6142	0.562961	5e-05
ENSG00000105642	KCNN1	3780	-0.620674	0.0362
ENSG00000105649	RAB3A	5864	-1.63469	5e-05
ENSG00000105656	ELL	8178	0.700174	5e-05
ENSG00000105676	ARMC6	93436	0.756462	0.00145
ENSG00000105697	HAMP	57817	2.65163	5e-05
ENSG00000105698	USF2	7392	-1.13853	5e-05
ENSG00000105701	FKBP8	23770	-0.727776	5e-05
ENSG00000105707	HPN	3249	4.08813	5e-05
ENSG00000105711	SCN1B	6324	2.32149	5e-05
ENSG00000105723	GSK3A	2931	1.15442	5e-05
ENSG00000105771	SMG9	56006	0.89232	5e-05
ENSG00000105793	GTPBP10	101927446	-1.01539	5e-05
ENSG00000105808	RASA4	102724229	2.60384	5e-05
ENSG00000105810	CDK6	1021	1.22122	5e-05
ENSG00000105821	DNAJC2	27000	0.949325	5e-05
ENSG00000105825	TFPI2	7980	4.6777	0.0139
ENSG00000105835	NAMPT	10135	4.54959	5e-05
ENSG00000105849	TWISTNB	221830	1.23856	5e-05
ENSG00000105851	PIK3CG	5294	-1.03548	5e-05
ENSG00000105854	PON2	5445	-1.04591	5e-05
ENSG00000105855	ITGB8	3696	6.735	5e-05
ENSG00000105865	DUS4L	11062	-1.41423	0.0174
ENSG00000105866	SP4	6671	0.918221	5e-05
ENSG00000105875	WDR91	29062	-0.928712	5e-05
ENSG00000105877	DNAH11	8701	10.5634	5e-05
ENSG00000105889	STEAP1B	256227	1.51372	5e-05
ENSG00000105926	MPP6	51678	1.06428	5e-05
ENSG00000105928	DFNA5	1687	-1.07666	5e-05
ENSG00000105939	ZC3HAV1	56829	0.62088	5e-05
ENSG00000105948	TTC26	79989	-1.10469	0.00695
ENSG00000105967	TFEC	22797	2.04732	5e-05
ENSG00000105983	LMBR1	64327	0.794524	5e-05
ENSG00000105993	DNAJB6	10049	1.44171	5e-05
ENSG00000106003	LFNG	3955	-1.37677	5e-05
ENSG00000106012	IQCE	23288	-3.37936	5e-05
ENSG00000106028	SSBP1	6742	0.874944	0.0001
ENSG00000106034	CPED1	79974	-4.78216	5e-05
ENSG00000106049	HIBADH	11112	-0.835626	5e-05
ENSG00000106066	CPVL	54504	-0.699261	5e-05
ENSG00000106069	CHN2	101928168	-3.38456	5e-05
ENSG00000106070	GRB10	2887	-1.04383	0.00015
ENSG00000106077	ABHD11	83451	-0.985712	5e-05
ENSG00000106086	PLEKHA8	84725	-0.581121	5e-05
ENSG00000106100	NOD1	10392	-0.737605	0.0117
ENSG00000106105	GARS	2617	1.10448	5e-05
ENSG00000106144	CASP2	835	-1.27896	5e-05
ENSG00000106153	CHCHD2	51142	0.695449	5e-05
ENSG00000106178	CCL24	6369	6.52486	5e-05
ENSG00000106211	HSPB1	3315	-1.01814	5e-05
ENSG00000106236	NPTX2	4885	5.64749	5e-05
ENSG00000106258	CYP3A5	1577	9.32046	0.03695
ENSG00000106263	EIF3B	8662	1.3718	5e-05
ENSG00000106268	NUDT1	4521	-0.998752	5e-05
ENSG00000106290	TAF6	6878	-1.12525	5e-05
ENSG00000106299	WASL	8976	0.832909	5e-05
ENSG00000106305	AIMP2	7965	1.06404	5e-05
ENSG00000106327	TFR2	7036	-1.51079	0.0074
ENSG00000106330	MOSPD3	64598	-1.889	5e-05
ENSG00000106333	PCOLCE	5118	-1.74378	0.00495
ENSG00000106344	RBM28	55131	1.44031	5e-05
ENSG00000106351	AGFG2	3268	1.02195	5e-05
ENSG00000106366	SERPINE1	5054	2.36688	5e-05
ENSG00000106367	AP1S1	1174	-1.49108	5e-05
ENSG00000106399	RPA3	6119	-0.902341	5e-05
ENSG00000106404	CLDN15	24146	1.19823	5e-05
ENSG00000106415	GLCCI1	113263	-3.07553	5e-05
ENSG00000106443	PHF14	9678	-1.11135	5e-05
ENSG00000106460	TMEM106B	54664	-1.49073	5e-05
ENSG00000106462	EZH2	2146	1.88601	5e-05
ENSG00000106477	CEP41	95681	-2.08078	5e-05
ENSG00000106484	MEST	4232	0.675328	0.0151
ENSG00000106524	ANKMY2	57037	-1.0698	5e-05
ENSG00000106537	TSPAN13	27075	1.71305	5e-05
ENSG00000106541	AGR2	10551	-1.7461	5e-05
ENSG00000106546	AHR	196	1.2786	5e-05
ENSG00000106560	GIMAP2	26157	-3.31803	5e-05
ENSG00000106565	TMEM176B	28959	1.17942	5e-05
ENSG00000106588	PSMA2	5683	0.692457	5e-05
ENSG00000106591	MRPL32	64983	0.926485	5e-05
ENSG00000106603	COA1	55744	-1.2005	5e-05
ENSG00000106608	URGCP	55665	1.35754	5e-05
ENSG00000106615	RHEB	6009	0.985665	5e-05
ENSG00000106617	PRKAG2	51422	1.28384	5e-05
ENSG00000106628	POLD2	5425	1.06765	5e-05
ENSG00000106635	BCL7B	9275	0.710263	5e-05
ENSG00000106638	TBL2	26608	-1.21	5e-05
ENSG00000106665	CLIP2	7461	-2.84774	5e-05
ENSG00000106683	LIMK1	3984	-2.25717	5e-05
ENSG00000106689	LHX2	9355	3.26717	5e-05
ENSG00000106692	FKTN	2218	0.730576	5e-05
ENSG00000106701	FSD1L	83856	3.57015	5e-05
ENSG00000106723	SPIN1	10927	-0.67415	5e-05
ENSG00000106733	NMRK1	54981	-1.4891	5e-05
ENSG00000106780	MEGF9	1955	1.28503	5e-05
ENSG00000106789	CORO2A	7464	-4.22866	5e-05
ENSG00000106799	TGFBR1	7046	-2.38882	5e-05
ENSG00000106803	SEC61B	10952	1.09641	5e-05
ENSG00000106804	C5	727	-3.08852	5e-05
ENSG00000106809	OGN	4969	15.6139	0.0035
ENSG00000106853	PTGR1	22949	-1.32694	5e-05
ENSG00000106868	SUSD1	64420	-0.846227	5e-05
ENSG00000106948	AKNA	80709	-1.66117	5e-05
ENSG00000106976	DNM1	1759	-0.796749	0.02375
ENSG00000106991	ENG	2022	-2.07909	5e-05
ENSG00000106992	AK1	203	-1.5152	5e-05
ENSG00000107021	TBC1D13	54662	1.78196	5e-05
ENSG00000107036	RIC1	57589	1.17212	5e-05
ENSG00000107099	DOCK8	81704	-2.68282	5e-05
ENSG00000107104	KANK1	23189	3.65617	0.00025
ENSG00000107201	DDX58	23586	2.4266	5e-05
ENSG00000107262	BAG1	573	0.89934	5e-05
ENSG00000107263	RAPGEF1	2889	1.68063	5e-05
ENSG00000107281	NPDC1	56654	-0.868491	0.0125
ENSG00000107282	APBA1	320	-1.96838	5e-05
ENSG00000107290	SETX	23064	-1.00304	5e-05
ENSG00000107331	ABCA2	20	-2.07995	5e-05
ENSG00000107372	ZFAND5	7763	0.931811	5e-05
ENSG00000107404	DVL1	1855	1.80792	5e-05
ENSG00000107443	CCNJ	54619	1.28934	5e-05
ENSG00000107518	ATRNL1	26033	1.64301	0.00505
ENSG00000107537	PHYH	5264	-1.25372	5e-05
ENSG00000107551	RASSF4	83937	1.10604	5e-05
ENSG00000107554	DNMBP	23268	-0.643268	0.00195
ENSG00000107581	EIF3A	8661	0.601415	5e-05
ENSG00000107614	TRDMT1	1787	-1.23954	5e-05
ENSG00000107625	DDX50	79009	0.761618	5e-05
ENSG00000107643	MAPK8	5599	1.23963	5e-05
ENSG00000107719	PALD1	27143	-4.04517	5e-05
ENSG00000107731	UNC5B	219699	-3.16176	5e-05
ENSG00000107738	VSIR	64115	-4.02504	5e-05
ENSG00000107771	CCSER2	54462	1.32995	5e-05
ENSG00000107779	BMPR1A	657	-0.670313	5e-05
ENSG00000107789	MINPP1	9562	-1.34709	5e-05
ENSG00000107798	LIPA	3988	-0.814153	5e-05
ENSG00000107815	TWNK	56652	1.33762	5e-05
ENSG00000107816	LZTS2	84445	-1.10825	5e-05
ENSG00000107819	SFXN3	81855	-1.12474	5e-05
ENSG00000107833	NPM3	10360	1.08094	5e-05
ENSG00000107863	ARHGAP21	57584	-0.683822	5e-05
ENSG00000107864	CPEB3	22849	-1.71164	5e-05
ENSG00000107872	FBXL15	79176	1.39218	5e-05
ENSG00000107882	SUFU	51684	-1.81009	5e-05
ENSG00000107890	ANKRD26	22852	-0.739956	5e-05
ENSG00000107897	ACBD5	91452	-1.06505	5e-05
ENSG00000107902	LHPP	64077	-1.30536	5e-05
ENSG00000107929	LARP4B	23185	0.781301	5e-05
ENSG00000107937	GTPBP4	23560	1.69847	5e-05
ENSG00000107949	BCCIP	56647	0.945641	5e-05
ENSG00000107954	NEURL1	9148	4.74097	5e-05
ENSG00000107957	SH3PXD2A	9644	-2.3731	5e-05
ENSG00000107959	PITRM1	10531	0.914434	5e-05
ENSG00000107960	STN1	79991	-2.51555	5e-05
ENSG00000107968	MAP3K8	1326	3.70134	5e-05
ENSG00000108010	GLRX3	10539	0.654679	5e-05
ENSG00000108021	FAM208B	54906	1.28793	5e-05
ENSG00000108061	SHOC2	8036	0.61503	5e-05
ENSG00000108091	CCDC6	8030	-1.06219	5e-05
ENSG00000108106	UBE2S	27338	1.32858	5e-05
ENSG00000108179	PPIF	10105	0.900212	5e-05
ENSG00000108219	TSPAN14	81619	-1.87043	5e-05
ENSG00000108306	FBXL20	84961	-1.82467	5e-05
ENSG00000108309	RUNDC3A	10900	-0.897344	0.0137
ENSG00000108312	UBTF	7343	-0.671583	0.00025
ENSG00000108344	PSMD3	5709	0.597654	5e-05
ENSG00000108352	RAPGEFL1	51195	1.43593	5e-05
ENSG00000108384	RAD51C	5889	-1.95054	5e-05
ENSG00000108387	SEPT4	5414	4.00881	5e-05
ENSG00000108405	P2RX1	5023	-2.92667	5e-05
ENSG00000108424	KPNB1	3837	1.80959	5e-05
ENSG00000108439	PNPO	55163	-1.45278	5e-05
ENSG00000108443	RPS6KB1	6198	0.595835	5e-05
ENSG00000108465	CDK5RAP3	80279	-0.711294	5e-05
ENSG00000108468	CBX1	10951	-1.31763	5e-05
ENSG00000108479	GALK1	2584	-2.25196	5e-05
ENSG00000108509	CAMTA2	23125	1.15322	5e-05
ENSG00000108510	MED13	9969	1.09957	5e-05
ENSG00000108523	RNF167	26001	-0.604076	0.0001
ENSG00000108561	C1QBP	708	0.841387	5e-05
ENSG00000108582	CPD	1362	1.78158	5e-05
ENSG00000108587	GOSR1	9527	0.758254	5e-05
ENSG00000108592	FTSJ3	117246	0.594636	0.00115
ENSG00000108622	ICAM2	3384	-1.06047	0.0002
ENSG00000108666	C17orf75	64149	-1.90019	0.0084
ENSG00000108671	PSMD11	5717	1.1957	5e-05
ENSG00000108688	CCL7	6354	17.3688	5e-05
ENSG00000108691	CCL2	6347	2.85018	5e-05
ENSG00000108700	CCL8	6355	8.00469	5e-05
ENSG00000108702	CCL1	6346	8.05079	0.0001
ENSG00000108771	DHX58	79132	1.79494	5e-05
ENSG00000108773	KAT2A	2648	-0.65083	0.0034
ENSG00000108788	MLX	6945	-0.579379	5e-05
ENSG00000108798	ABI3	51225	-3.53908	5e-05
ENSG00000108821	COL1A1	1277	5.40403	5e-05
ENSG00000108825	PTGES3L-AARSD1	100885850	-3.58993	0.00145
ENSG00000108829	LRRC59	55379	1.0098	5e-05
ENSG00000108840	HDAC5	10014	-2.10028	5e-05
ENSG00000108846	ABCC3	8714	1.22077	5e-05
ENSG00000108861	DUSP3	1845	-0.75536	5e-05
ENSG00000108932	SLC16A6	9120	-1.89841	0.0001
ENSG00000108946	PRKAR1A	5573	-0.675799	5e-05
ENSG00000108950	FAM20A	54757	-1.73656	0.00365
ENSG00000108953	YWHAE	7531	1.19036	0.01225
ENSG00000108960	MMD	23531	1.03545	5e-05
ENSG00000108963	DPH1	1801	0.669006	5e-05
ENSG00000108984	MAP2K6	5608	-2.08896	5e-05
ENSG00000109046	WSB1	26118	0.730226	5e-05
ENSG00000109047	RCVRN	5957	4.48048	0.0019
ENSG00000109062	SLC9A3R1	9368	-3.22224	5e-05
ENSG00000109066	TMEM104	54868	-1.83966	5e-05
ENSG00000109083	IFT20	90410	-0.798705	5e-05
ENSG00000109084	TMEM97	27346	-1.30046	5e-05
ENSG00000109089	CDR2L	30850	-3.21348	5e-05
ENSG00000109099	PMP22	5376	-3.61738	5e-05
ENSG00000109107	ALDOC	230	-1.49453	0.0247
ENSG00000109111	SUPT6H	6830	0.742518	0.0003
ENSG00000109118	PHF12	57649	0.683986	5e-05
ENSG00000109265	KIAA1211	57482	3.89432	5e-05
ENSG00000109320	NFKB1	4790	4.23324	5e-05
ENSG00000109321	AREG	374	3.0114	5e-05
ENSG00000109323	MANBA	4126	-1.60488	5e-05
ENSG00000109332	UBE2D3	7323	0.587661	5e-05
ENSG00000109339	MAPK10	5602	1.08602	0.0005
ENSG00000109381	ELF2	1998	-0.771563	5e-05
ENSG00000109390	NDUFC1	4717	-0.592545	0.0167
ENSG00000109452	INPP4B	8821	-1.44315	5e-05
ENSG00000109458	GAB1	2549	-0.87198	5e-05
ENSG00000109466	KLHL2	11275	-0.728267	5e-05
ENSG00000109475	RPL34	6164	0.617644	5e-05
ENSG00000109501	WFS1	7466	-2.10756	5e-05
ENSG00000109519	GRPEL1	80273	1.14887	5e-05
ENSG00000109534	GAR1	54433	1.10798	5e-05
ENSG00000109572	CLCN3	1182	-1.05826	5e-05
ENSG00000109586	GALNT7	51809	-0.551038	5e-05
ENSG00000109606	DHX15	1665	1.06682	5e-05
ENSG00000109667	SLC2A9	56606	-2.7592	5e-05
ENSG00000109670	FBXW7	55294	0.901164	5e-05
ENSG00000109674	NEIL3	55247	-2.41173	5e-05
ENSG00000109684	CLNK	116449	-4.70292	5e-05
ENSG00000109736	MFSD10	10227	1.39093	5e-05
ENSG00000109743	BST1	683	-2.43125	0.0002
ENSG00000109756	RAPGEF2	9693	3.02428	5e-05
ENSG00000109758	HGFAC	3083	1.61483	5e-05
ENSG00000109762	SNX25	83891	0.975778	5e-05
ENSG00000109775	UFSP2	55325	-0.683201	5e-05
ENSG00000109787	KLF3	51274	-0.951491	5e-05
ENSG00000109790	KLHL5	51088	1.03936	5e-05
ENSG00000109794	FAM149A	25854	-4.11767	5e-05
ENSG00000109805	NCAPG	64151	-1.06332	5e-05
ENSG00000109814	UGDH	7358	-0.716828	5e-05
ENSG00000109861	CTSC	1075	-1.40812	5e-05
ENSG00000109881	CCDC34	91057	-2.99417	0.00045
ENSG00000109911	ELP4	26610	-0.814663	0.01535
ENSG00000109917	ZPR1	8882	1.25522	5e-05
ENSG00000109920	FNBP4	23360	1.10776	5e-05
ENSG00000109944	C11orf63	79864	-1.26906	5e-05
ENSG00000109971	HSPA8	3312	0.596842	5e-05
ENSG00000110002	VWA5A	4013	-2.30417	5e-05
ENSG00000110011	DNAJC4	3338	-0.99295	0.04
ENSG00000110013	SIAE	54414	-0.903453	0.00025
ENSG00000110042	DTX4	23220	3.25406	5e-05
ENSG00000110047	EHD1	10938	1.81191	5e-05
ENSG00000110060	PUS3	83480	0.73871	5e-05
ENSG00000110063	DCPS	28960	-0.655763	0.0001
ENSG00000110074	FOXRED1	55572	-0.637974	0.0164
ENSG00000110076	NRXN2	9379	5.48139	5e-05
ENSG00000110077	MS4A6A	64231	-3.96834	5e-05
ENSG00000110079	MS4A4A	51338	-4.07783	5e-05
ENSG00000110090	CPT1A	1374	-2.52897	5e-05
ENSG00000110092	CCND1	595	-0.804989	5e-05
ENSG00000110104	CCDC86	79080	0.837527	5e-05
ENSG00000110108	TMEM109	79073	-1.48962	5e-05
ENSG00000110200	ANAPC15	25906	-0.917409	0.023
ENSG00000110218	PANX1	24145	1.30888	5e-05
ENSG00000110315	RNF141	50862	-1.79664	5e-05
ENSG00000110321	EIF4G2	1982	0.78693	5e-05
ENSG00000110324	IL10RA	3587	2.59068	5e-05
ENSG00000110328	GALNT18	374378	3.3069	5e-05
ENSG00000110330	BIRC2	329	1.32723	5e-05
ENSG00000110400	NECTIN1	5818	0.822659	0.00085
ENSG00000110435	PDHX	8050	1.25836	5e-05
ENSG00000110436	SLC1A2	6506	2.93498	5e-05
ENSG00000110442	COMMD9	29099	-0.789923	5e-05
ENSG00000110446	SLC15A3	51296	1.69686	5e-05
ENSG00000110455	ACCS	84680	-1.35305	5e-05
ENSG00000110492	MDK	4192	0.599165	0.01045
ENSG00000110497	AMBRA1	55626	0.748007	5e-05
ENSG00000110583	NAA40	79829	-1.81297	5e-05
ENSG00000110619	CARS	833	-1.29559	0.0018
ENSG00000110660	SLC35F2	54733	0.643594	5e-05
ENSG00000110665	C11orf21	29125	-4.09924	5e-05
ENSG00000110713	NUP98	4928	1.45022	5e-05
ENSG00000110717	NDUFS8	4728	-1.20432	5e-05
ENSG00000110719	TCIRG1	10312	-0.711592	5e-05
ENSG00000110721	CHKA	1119	-0.77146	0.00585
ENSG00000110811	P3H3	10536	-1.89413	5e-05
ENSG00000110848	CD69	969	5.53641	5e-05
ENSG00000110852	CLEC2B	9976	-2.5461	0.0011
ENSG00000110871	COQ5	84274	-0.814346	0.0073
ENSG00000110876	SELPLG	6404	-4.36089	5e-05
ENSG00000110880	CORO1C	23603	-1.25259	5e-05
ENSG00000110881	ASIC1	41	-2.7385	5e-05
ENSG00000110888	CAPRIN2	65981	-0.946205	0.0003
ENSG00000110911	SLC11A2	4891	1.42952	5e-05
ENSG00000110917	MLEC	9761	-1.39076	5e-05
ENSG00000110925	CSRNP2	81566	1.022	5e-05
ENSG00000110931	CAMKK2	10645	1.02555	5e-05
ENSG00000110934	BIN2	51411	-1.17296	5e-05
ENSG00000110944	IL23A	51561	7.94373	5e-05
ENSG00000110987	BCL7A	605	-1.21214	5e-05
ENSG00000111011	RSRC2	65117	1.0229	5e-05
ENSG00000111012	CYP27B1	1594	2.80066	0.00255
ENSG00000111057	KRT18	3875	-2.86256	5e-05
ENSG00000111058	ACSS3	79611	-2.18306	0.0002
ENSG00000111110	PPM1H	57460	-1.48287	5e-05
ENSG00000111142	METAP2	10988	1.17441	5e-05
ENSG00000111144	LTA4H	4048	-1.44419	5e-05
ENSG00000111145	ELK3	2004	-4.53086	5e-05
ENSG00000111181	SLC6A12	6539	1.74505	5e-05
ENSG00000111186	WNT5B	81029	1.47452	0.00315
ENSG00000111199	TRPV4	59341	-1.86425	5e-05
ENSG00000111203	ITFG2	100507424	-0.851012	0.00825
ENSG00000111206	FOXM1	2305	-1.14342	5e-05
ENSG00000111231	GPN3	51184	-1.07244	5e-05
ENSG00000111247	RAD51AP1	10635	-2.30526	5e-05
ENSG00000111252	SH2B3	10019	0.623901	5e-05
ENSG00000111271	ACAD10	80724	-0.842926	0.00215
ENSG00000111331	OAS3	4940	2.71987	5e-05
ENSG00000111335	OAS2	4939	4.6003	5e-05
ENSG00000111344	RASAL1	8437	1.62093	5e-05
ENSG00000111348	ARHGDIB	397	-1.05014	5e-05
ENSG00000111371	SLC38A1	81539	0.801856	5e-05
ENSG00000111424	VDR	7421	1.55163	5e-05
ENSG00000111445	RFC5	5985	-1.94904	5e-05
ENSG00000111490	TBC1D30	23329	1.02321	5e-05
ENSG00000111530	CAND1	55832	0.743858	5e-05
ENSG00000111605	CPSF6	11052	0.690723	5e-05
ENSG00000111641	NOP2	4839	1.03997	5e-05
ENSG00000111644	ACRBP	84519	-1.45416	5e-05
ENSG00000111653	ING4	51147	-1.28696	5e-05
ENSG00000111665	CDCA3	83461	-1.04745	5e-05
ENSG00000111676	ATN1	1822	0.921381	5e-05
ENSG00000111678	C12orf57	113246	-0.625601	5e-05
ENSG00000111679	PTPN6	5777	-1.19045	5e-05
ENSG00000111696	NT5DC3	51559	1.08063	5e-05
ENSG00000111716	LDHB	3945	-0.744134	5e-05
ENSG00000111725	PRKAB1	5564	-0.89286	5e-05
ENSG00000111727	HCFC2	29915	0.795661	5e-05
ENSG00000111729	CLEC4A	50856	-0.937137	5e-05
ENSG00000111731	C2CD5	9847	-1.12256	5e-05
ENSG00000111788	AC009533.1	-	-0.601913	5e-05
ENSG00000111799	COL12A1	1303	1.14303	0.02475
ENSG00000111816	FRK	2444	2.36041	5e-05
ENSG00000111817	DSE	29940	2.22055	5e-05
ENSG00000111843	TMEM14C	51522	-1.21571	5e-05
ENSG00000111850	SMIM8	63914	-0.93085	5e-05
ENSG00000111859	NEDD9	4739	-0.985324	5e-05
ENSG00000111860	CEP85L	387119	-0.828611	5e-05
ENSG00000111863	ADTRP	84830	1.7889	0.00065
ENSG00000111875	ASF1A	25842	-0.58061	0.00025
ENSG00000111877	MCM9	254394	0.672059	5e-05
ENSG00000111885	MAN1A1	4121	-0.571984	5e-05
ENSG00000111886	GABRR2	2570	1.26591	5e-05
ENSG00000111912	NCOA7	135112	0.622115	5e-05
ENSG00000111913	RIPOR2	9750	4.26027	5e-05
ENSG00000111961	SASH1	23328	1.46591	5e-05
ENSG00000112033	PPARD	5467	-1.07314	5e-05
ENSG00000112039	FANCE	2178	-2.04404	5e-05
ENSG00000112062	MAPK14	1432	-1.49494	5e-05
ENSG00000112096	SOD2	100129518	5.46308	5e-05
ENSG00000112110	MRPL18	29074	-0.649257	5e-05
ENSG00000112118	MCM3	4172	-1.15134	5e-05
ENSG00000112144	ICK	22858	-1.22835	5e-05
ENSG00000112149	CD83	9308	5.16579	5e-05
ENSG00000112208	BAG2	9532	-0.582393	0.002
ENSG00000112218	GPR63	81491	-1.54928	5e-05
ENSG00000112237	CCNC	892	0.650497	5e-05
ENSG00000112242	E2F3	1871	0.944692	5e-05
ENSG00000112249	ASCC3	10973	0.587771	5e-05
ENSG00000112276	BVES	11149	-0.655291	5e-05
ENSG00000112294	ALDH5A1	7915	-1.90715	0.00195
ENSG00000112303	VNN2	8875	2.1377	5e-05
ENSG00000112308	C6orf62	81688	1.04095	5e-05
ENSG00000112312	GMNN	51053	-0.725528	5e-05
ENSG00000112319	EYA4	2070	6.70293	5e-05
ENSG00000112320	SOBP	55084	-1.07701	0.00485
ENSG00000112335	SNX3	8724	-0.85702	5e-05
ENSG00000112367	FIG4	9896	-1.64819	5e-05
ENSG00000112378	PERP	64065	1.76103	5e-05
ENSG00000112394	SLC16A10	117247	3.33016	5e-05
ENSG00000112414	ADGRG6	57211	-3.95206	5e-05
ENSG00000112419	PHACTR2	9749	1.3475	5e-05
ENSG00000112486	CCR6	1235	-3.33069	5e-05
ENSG00000112531	QKI	9444	-0.60476	5e-05
ENSG00000112561	TFEB	7942	-0.637526	0.00015
ENSG00000112576	CCND3	896	-2.22172	5e-05
ENSG00000112578	BYSL	705	1.64194	5e-05
ENSG00000112599	GUCA1B	2979	0.854493	0.03805
ENSG00000112624	BICRAL	23506	-0.649577	5e-05
ENSG00000112640	PPP2R5D	5528	-0.686084	5e-05
ENSG00000112655	PTK7	5754	1.04777	0.0072
ENSG00000112658	SRF	6722	0.88357	5e-05
ENSG00000112679	DUSP22	56940	-0.906694	5e-05
ENSG00000112699	GMDS	2762	-1.08035	0.00265
ENSG00000112715	VEGFA	7422	3.41873	5e-05
ENSG00000112759	SLC29A1	2030	-2.51431	5e-05
ENSG00000112763	BTN2A1	11120	0.907981	5e-05
ENSG00000112787	FBRSL1	57666	0.823264	0.0092
ENSG00000112799	LY86	9450	-1.63165	5e-05
ENSG00000112812	PRSS16	10279	-3.65732	0.0372
ENSG00000112818	MEP1A	4224	1.09294	5e-05
ENSG00000112837	TBX18	9096	-2.48725	5e-05
ENSG00000112874	NUDT12	83594	-1.29681	5e-05
ENSG00000112893	MAN2A1	4124	-0.995635	5e-05
ENSG00000112941	PAPD7	11044	0.797692	5e-05
ENSG00000112972	HMGCS1	3157	0.605881	5e-05
ENSG00000112984	KIF20A	10112	-1.73811	5e-05
ENSG00000112992	NNT	23530	-1.27553	5e-05
ENSG00000113013	HSPA9	3313	0.920992	5e-05
ENSG00000113068	PFDN1	5201	-0.592339	5e-05
ENSG00000113070	HBEGF	1839	-2.15684	5e-05
ENSG00000113083	LOX	4015	3.19537	5e-05
ENSG00000113140	SPARC	6678	2.68138	5e-05
ENSG00000113141	IK	3550	-0.738234	5e-05
ENSG00000113161	HMGCR	3156	-0.690235	5e-05
ENSG00000113194	FAF2	23197	0.573642	5e-05
ENSG00000113269	RNF130	55819	-1.63085	5e-05
ENSG00000113272	THG1L	54974	0.854016	5e-05
ENSG00000113273	ARSB	411	3.12632	5e-05
ENSG00000113282	CLINT1	9685	1.16983	5e-05
ENSG00000113302	IL12B	3593	8.18329	5e-05
ENSG00000113318	MSH3	4437	-1.6382	5e-05
ENSG00000113356	POLR3G	10622	1.07033	5e-05
ENSG00000113369	ARRDC3	57561	1.56512	5e-05
ENSG00000113441	LNPEP	4012	-0.702898	5e-05
ENSG00000113460	BRIX1	55299	0.973704	5e-05
ENSG00000113504	SLC12A7	10723	-1.81284	5e-05
ENSG00000113522	RAD50	10111	-1.09778	5e-05
ENSG00000113552	GNPDA1	10007	-2.32337	5e-05
ENSG00000113555	PCDH12	51294	-7.45942	0.0007
ENSG00000113558	SKP1	6500	0.742688	5e-05
ENSG00000113575	PPP2CA	5515	0.853213	5e-05
ENSG00000113594	LIFR	3977	3.43363	5e-05
ENSG00000113615	SEC24A	10802	0.904766	5e-05
ENSG00000113649	TCERG1	10915	0.921531	5e-05
ENSG00000113658	SMAD5	4090	-0.620295	5e-05
ENSG00000113734	BNIP1	662	0.726387	5e-05
ENSG00000113742	CPEB4	80315	1.04402	5e-05
ENSG00000113749	HRH2	3274	-1.98733	5e-05
ENSG00000113758	DBN1	1627	-0.577839	0.0372
ENSG00000113790	EHHADH	1962	-2.22913	0.00035
ENSG00000113810	SMC4	10051	-0.887866	5e-05
ENSG00000113851	CRBN	51185	-0.860297	5e-05
ENSG00000113916	BCL6	604	2.67721	5e-05
ENSG00000113924	HGD	3081	17.4378	5e-05
ENSG00000113966	ARL6	84100	-1.89036	5e-05
ENSG00000114030	KPNA1	3836	0.997353	5e-05
ENSG00000114054	PCCB	5096	-0.770339	5e-05
ENSG00000114062	UBE3A	7337	0.965697	5e-05
ENSG00000114126	TFDP2	7029	-0.638788	0.0031
ENSG00000114251	WNT5A	7474	3.91628	5e-05
ENSG00000114268	PFKFB4	5210	-1.48422	5e-05
ENSG00000114302	PRKAR2A	5576	0.567859	5e-05
ENSG00000114315	HES1	3280	2.17343	5e-05
ENSG00000114316	USP4	7375	-0.764941	5e-05
ENSG00000114331	ACAP2	23527	-1.00527	5e-05
ENSG00000114346	ECT2	1894	-1.79495	5e-05
ENSG00000114353	GNAI2	2771	-0.741088	5e-05
ENSG00000114354	TFG	10342	0.70868	5e-05
ENSG00000114388	NPRL2	10641	-1.48641	5e-05
ENSG00000114439	BBX	56987	-1.35155	5e-05
ENSG00000114450	GNB4	59345	-0.710501	5e-05
ENSG00000114473	IQCG	84223	-0.896861	0.00975
ENSG00000114503	NCBP2	22916	0.872012	5e-05
ENSG00000114529	C3orf52	79669	4.09041	5e-05
ENSG00000114541	FRMD4B	23150	-2.9685	5e-05
ENSG00000114544	SLC41A3	54946	-0.944572	5e-05
ENSG00000114554	PLXNA1	5361	1.83423	5e-05
ENSG00000114626	ABTB1	80325	0.6476	5e-05
ENSG00000114735	HEMK1	51409	-1.55927	5e-05
ENSG00000114738	MAPKAPK3	7867	-0.553613	5e-05
ENSG00000114744	COMMD2	51122	-1.19335	5e-05
ENSG00000114745	GORASP1	64689	-1.09617	5e-05
ENSG00000114767	RRP9	9136	1.01493	5e-05
ENSG00000114770	ABCC5	10057	-2.64617	5e-05
ENSG00000114779	ABHD14B	84836	-1.23447	5e-05
ENSG00000114784	EIF1B	10289	1.72528	5e-05
ENSG00000114796	KLHL24	54800	-1.53414	5e-05
ENSG00000114850	SSR3	6747	-0.889436	5e-05
ENSG00000114859	CLCN2	1181	-0.945527	0.013
ENSG00000114861	FOXP1	27086	1.08357	5e-05
ENSG00000114867	EIF4G1	1981	1.27226	5e-05
ENSG00000114942	EEF1B2	1933	0.681924	0.0132
ENSG00000114948	ADAM23	8745	2.18713	5e-05
ENSG00000114982	KANSL3	55683	0.885175	5e-05
ENSG00000114993	RTKN	6242	-1.09951	5e-05
ENSG00000115008	IL1A	3552	6.33629	5e-05
ENSG00000115009	CCL20	6364	7.84772	5e-05
ENSG00000115020	PIKFYVE	200576	-0.633781	5e-05
ENSG00000115042	FAHD2A	51011	-0.560156	0.0001
ENSG00000115053	NCL	4691	1.23096	5e-05
ENSG00000115084	SLC35F5	80255	0.908375	5e-05
ENSG00000115107	STEAP3	55240	-2.316	5e-05
ENSG00000115112	TFCP2L1	29842	-3.44451	5e-05
ENSG00000115159	GPD2	2820	0.750593	5e-05
ENSG00000115163	CENPA	1058	-1.13837	0.0007
ENSG00000115165	CYTIP	9595	2.76498	5e-05
ENSG00000115183	TANC1	85461	-1.04208	5e-05
ENSG00000115216	NRBP1	29959	0.766874	5e-05
ENSG00000115226	FNDC4	64838	3.25836	0.0002
ENSG00000115232	ITGA4	3676	-3.81866	5e-05
ENSG00000115233	PSMD14	10213	0.794371	5e-05
ENSG00000115239	ASB3	51130	-1.03723	5e-05
ENSG00000115241	PPM1G	5496	0.699132	5e-05
ENSG00000115255	REEP6	92840	-1.85503	5e-05
ENSG00000115257	PCSK4	54760	-0.870817	0.047
ENSG00000115267	IFIH1	64135	3.10796	5e-05
ENSG00000115271	GCA	25801	-0.719829	5e-05
ENSG00000115289	PCGF1	84759	0.631259	0.00585
ENSG00000115295	CLIP4	79745	1.00937	5e-05
ENSG00000115306	SPTBN1	6711	-2.62999	5e-05
ENSG00000115307	AUP1	550	1.0547	5e-05
ENSG00000115318	LOXL3	84695	-2.45133	5e-05
ENSG00000115325	DOK1	1796	-1.35362	5e-05
ENSG00000115339	GALNT3	2591	-1.05586	5e-05
ENSG00000115365	LANCL1	10314	-1.39932	5e-05
ENSG00000115368	WDR75	84128	0.943658	5e-05
ENSG00000115414	FN1	2335	3.07849	5e-05
ENSG00000115415	STAT1	6772	2.26895	5e-05
ENSG00000115419	GLS	2744	0.611475	0.00055
ENSG00000115425	PECR	55825	-3.15263	5e-05
ENSG00000115461	IGFBP5	3488	1.69272	5e-05
ENSG00000115464	USP34	9736	1.14687	5e-05
ENSG00000115504	EHBP1	23301	0.967262	5e-05
ENSG00000115525	ST3GAL5	8869	-2.85619	5e-05
ENSG00000115548	KDM3A	55818	-1.71664	5e-05
ENSG00000115561	CHMP3	51652	0.560029	5e-05
ENSG00000115568	ZNF142	7701	1.07738	5e-05
ENSG00000115594	IL1R1	3554	-0.997722	5e-05
ENSG00000115604	IL18R1	8809	2.3936	5e-05
ENSG00000115607	IL18RAP	8807	3.64127	5e-05
ENSG00000115641	FHL2	2274	-2.35495	5e-05
ENSG00000115652	UXS1	80146	2.72528	5e-05
ENSG00000115657	ABCB6	10058	1.50354	5e-05
ENSG00000115677	HDLBP	3069	0.59628	0.00025
ENSG00000115687	PASK	23178	-2.29372	5e-05
ENSG00000115694	STK25	10494	0.655081	5e-05
ENSG00000115718	PROC	5624	-4.36563	0.0443
ENSG00000115738	ID2	3398	-1.86567	5e-05
ENSG00000115756	HPCAL1	3241	-0.989098	5e-05
ENSG00000115761	NOL10	79954	0.6576	5e-05
ENSG00000115816	CEBPZ	10153	0.92429	5e-05
ENSG00000115825	PRKD3	23683	1.74069	5e-05
ENSG00000115828	QPCT	25797	4.34879	5e-05
ENSG00000115841	RMDN2	151393	-2.3988	0.00185
ENSG00000115875	SRSF7	6432	0.751833	5e-05
ENSG00000115884	SDC1	6382	-1.47528	0.0379
ENSG00000115902	SLC1A4	6509	-3.70885	5e-05
ENSG00000115919	KYNU	8942	4.8078	5e-05
ENSG00000115935	WIPF1	7456	-1.12704	5e-05
ENSG00000115942	ORC2	4999	-0.93338	5e-05
ENSG00000115946	PNO1	56902	1.73464	5e-05
ENSG00000115947	ORC4	5000	-1.17042	0.00085
ENSG00000115956	PLEK	5341	4.17843	5e-05
ENSG00000115963	RND3	390	5.28512	5e-05
ENSG00000115970	THADA	63892	-0.607164	5e-05
ENSG00000116005	PCYOX1	51449	-2.55201	5e-05
ENSG00000116031	CD207	50489	1.57655	5e-05
ENSG00000116039	ATP6V1B1	525	5.38665	0.0005
ENSG00000116044	NFE2L2	4780	2.58691	5e-05
ENSG00000116062	MSH6	2956	-0.650043	5e-05
ENSG00000116096	SPR	6697	-1.46308	5e-05
ENSG00000116106	EPHA4	2043	2.54538	5e-05
ENSG00000116120	FARSB	10056	1.42087	5e-05
ENSG00000116128	BCL9	607	0.664898	0.00155
ENSG00000116133	DHCR24	1718	-1.96149	5e-05
ENSG00000116151	MORN1	79906	-1.35486	0.03835
ENSG00000116157	GPX7	2882	-2.51818	0.0003
ENSG00000116161	CACYBP	27101	-1.40286	5e-05
ENSG00000116171	SCP2	6342	-1.30911	5e-05
ENSG00000116191	RALGPS2	55103	-0.85769	5e-05
ENSG00000116199	FAM20B	9917	1.13273	5e-05
ENSG00000116205	TCEANC2	127428	-1.21707	5e-05
ENSG00000116209	TMEM59	9528	-0.630258	5e-05
ENSG00000116212	LRRC42	115353	1.23797	5e-05
ENSG00000116237	ICMT	23463	-0.927632	0.00085
ENSG00000116266	STXBP3	6814	-0.592916	5e-05
ENSG00000116273	PHF13	148479	0.557605	0.00025
ENSG00000116285	ERRFI1	54206	0.94591	5e-05
ENSG00000116350	SRSF4	6429	0.75417	0.0016
ENSG00000116455	WDR77	79084	-0.994188	5e-05
ENSG00000116473	RAP1A	5906	-1.07545	5e-05
ENSG00000116478	HDAC1	3065	-0.669672	5e-05
ENSG00000116497	S100PBP	64766	-1.8267	5e-05
ENSG00000116514	RNF19B	127544	3.54159	5e-05
ENSG00000116539	ASH1L	55870	0.937328	5e-05
ENSG00000116560	SFPQ	6421	0.956847	5e-05
ENSG00000116574	RHOU	58480	-0.964905	5e-05
ENSG00000116580	GON4L	54856	0.694592	5e-05
ENSG00000116584	ARHGEF2	9181	1.17311	5e-05
ENSG00000116586	LAMTOR2	28956	-0.850824	5e-05
ENSG00000116604	MEF2D	4209	-0.631391	5e-05
ENSG00000116641	DOCK7	85440	1.10989	5e-05
ENSG00000116649	SRM	6723	1.68352	5e-05
ENSG00000116663	FBXO6	26270	1.48844	5e-05
ENSG00000116670	MAD2L2	10459	1.76466	5e-05
ENSG00000116675	DNAJC6	9829	1.40648	0.00965
ENSG00000116678	LEPR	3953	-0.871476	0.00335
ENSG00000116679	IVNS1ABP	10625	-0.844756	5e-05
ENSG00000116685	KIAA2013	102724984	-0.71312	5e-05
ENSG00000116698	SMG7	9887	1.42218	5e-05
ENSG00000116704	SLC35D1	23169	0.637998	5e-05
ENSG00000116711	PLA2G4A	5321	1.16534	5e-05
ENSG00000116741	RGS2	5997	1.58041	5e-05
ENSG00000116754	SRSF11	9295	0.628972	5e-05
ENSG00000116761	CTH	1491	-0.984293	0.00495
ENSG00000116774	OLFML3	56944	-3.46335	5e-05
ENSG00000116786	PLEKHM2	23207	0.578652	5e-05
[truncated: 5,991 more rows]

## Sheet: 2B; pTauTD139 vs pTau Log2 0.55
Supplemental Table 3
gene_id	Gene name	NCBI gene ID	log2ratio(pTTD139/pT)	p_value
ENSG00000000003	TSPAN6	7105	-1.16359	0.0381
ENSG00000001561	ENPP4	22875	-0.881126	5e-05
ENSG00000002330	BAD	572	0.611334	0.04465
ENSG00000002726	AOC1	26	-1.46118	5e-05
ENSG00000003436	TFPI	7035	-0.551799	0.0268
ENSG00000005059	MCUB	55013	0.674694	0.0035
ENSG00000005243	COPZ2	51226	2.68222	0.00125
ENSG00000005249	PRKAR2B	5577	0.849945	0.00025
ENSG00000005884	ITGA3	3675	-1.28749	0.0181
ENSG00000006042	TMEM98	26022	-1.45377	0.0099
ENSG00000006468	ETV1	2115	1.02054	0.01445
ENSG00000008056	SYN1	6853	-0.666591	0.0477
ENSG00000008118	CAMK1G	57172	-0.800972	0.02245
ENSG00000008323	PLEKHG6	55200	-1.71394	0.0163
ENSG00000008517	IL32	9235	-0.612979	0.00015
ENSG00000011105	TSPAN9	10867	-3.73024	5e-05
ENSG00000011465	DCN	1634	-3.16237	5e-05
ENSG00000012124	CD22	933	-0.84251	0.00925
ENSG00000012779	ALOX5	240	1.00703	5e-05
ENSG00000012817	KDM5D	8284	-1.3927	5e-05
ENSG00000014914	MTMR11	10903	-0.65566	0.00035
ENSG00000015133	CCDC88C	440193	1.07926	0.02315
ENSG00000015592	STMN4	81551	-0.64283	0.0147
ENSG00000018280	SLC11A1	6556	-0.630048	0.0159
ENSG00000018408	WWTR1	25937	-3.14185	5e-05
ENSG00000018869	ZNF582	147948	-1.45066	0.00925
ENSG00000020181	ADGRA2	25960	-2.08166	5e-05
ENSG00000020577	SAMD4A	23034	-1.04202	0.00175
ENSG00000023228	NDUFS1	4719	-0.878933	0.03595
ENSG00000027001	MIPEP	4285	0.567199	0.0012
ENSG00000029153	ARNTL2	56938	-0.808898	0.00635
ENSG00000035720	STAP1	26228	-0.700657	0.0149
ENSG00000038427	VCAN	1462	-3.04269	5e-05
ENSG00000039560	RAI14	26064	-1.84502	0.0001
ENSG00000041982	TNC	3371	-0.67601	5e-05
ENSG00000042832	TG	7038	-1.94872	0.00235
ENSG00000046604	DSG2	1829	-0.99967	5e-05
ENSG00000046653	GPM6B	2824	-0.658422	0.0015
ENSG00000047457	CP	1356	-1.0487	0.0202
ENSG00000050730	TNIP3	79931	-0.820015	5e-05
ENSG00000054179	ENTPD2	954	-0.621863	5e-05
ENSG00000056972	TRAF3IP2	10758	-0.660162	5e-05
ENSG00000058091	CDK14	5218	-0.742868	0.00105
ENSG00000058600	POLR3E	101060521	-0.938465	5e-05
ENSG00000060718	COL11A1	1301	-5.79905	5e-05
ENSG00000064042	LIMCH1	22998	-2.05842	0.0001
ENSG00000064201	TSPAN32	10077	-1.0815	0.0303
ENSG00000064886	CHI3L2	1117	-1.33108	0.0031
ENSG00000066294	CD84	8832	-0.693389	5e-05
ENSG00000066468	FGFR2	2263	-4.18461	0.03685
ENSG00000067048	DDX3Y	8653	-1.49679	5e-05
ENSG00000067445	TRO	7216	-1.68578	5e-05
ENSG00000067646	ZFY	7544	-1.22679	5e-05
ENSG00000070047	PHRF1	57661	-1.23358	5e-05
ENSG00000070087	PFN2	5217	-0.566515	0.01385
ENSG00000070808	CAMK2A	815	-0.890067	5e-05
ENSG00000071282	LMCD1	29995	-3.19643	0.00035
ENSG00000072163	LIMS2	55679	-0.57882	5e-05
ENSG00000072274	TFRC	7037	-0.845834	5e-05
ENSG00000072682	P4HA2	8974	-0.874277	0.00025
ENSG00000073350	LLGL2	3993	0.550638	0.00165
ENSG00000073803	MAP3K13	9175	-1.11262	0.00995
ENSG00000074370	ATP2A3	489	0.612448	0.00015
ENSG00000074966	TXK	7294	1.1883	5e-05
ENSG00000075223	SEMA3C	10512	-0.633473	5e-05
ENSG00000075790	BCAP29	55973	-2.50728	5e-05
ENSG00000077279	DCX	1641	-0.58587	0.00825
ENSG00000079215	SLC1A3	6507	-0.824393	5e-05
ENSG00000079337	RAPGEF3	10411	-0.732228	0.01805
ENSG00000081923	ATP8B1	5205	0.906282	5e-05
ENSG00000082438	COBLL1	22837	-1.69384	0.0002
ENSG00000084636	COL16A1	1307	-3.18124	5e-05
ENSG00000085265	FCN1	2219	-0.979943	0.0002
ENSG00000085491	SLC25A24	29957	1.1785	5e-05
ENSG00000085733	CTTN	2017	-1.44966	0.01555
ENSG00000088256	GNA11	2767	-1.07434	0.0306
ENSG00000088881	EBF4	57593	-1.17975	5e-05
ENSG00000090097	PCBP4	57060	-1.1348	0.0161
ENSG00000090238	YPEL3	83719	0.664977	0.02725
ENSG00000091136	LAMB1	3912	-0.871178	0.01755
ENSG00000091428	RAPGEF4	11069	-2.02175	0.00035
ENSG00000091592	NLRP1	22861	-0.61575	0.0005
ENSG00000091986	CCDC80	151887	-0.994541	0.0318
ENSG00000092345	DAZL	1618	-0.697326	0.04435
ENSG00000092969	TGFB2	7042	-1.35268	0.00835
ENSG00000095637	SORBS1	10580	-0.802271	5e-05
ENSG00000095739	BAMBI	25805	-1.08199	5e-05
ENSG00000099330	OCEL1	79629	0.722613	0.0152
ENSG00000100678	SLC8A3	6547	-1.59224	0.00015
ENSG00000100985	MMP9	4318	-0.556612	5e-05
ENSG00000102024	PLS3	5358	-0.819767	5e-05
ENSG00000102384	CENPI	2491	0.805539	0.00145
ENSG00000102445	RUBCNL	80183	-0.9747	5e-05
ENSG00000102794	ACOD1	730249	-0.714782	5e-05
ENSG00000102962	CCL22	6367	-1.16519	5e-05
ENSG00000103196	CRISPLD2	83716	-2.4877	5e-05
ENSG00000103241	FOXF1	2294	-1.02809	0.0001
ENSG00000103429	BFAR	51283	1.27396	0.00055
ENSG00000103522	IL21R	50615	-0.575444	5e-05
ENSG00000103569	AQP9	366	-1.12818	5e-05
ENSG00000103742	IGDCC4	57722	-1.00242	0.00975
ENSG00000104112	SCG3	29106	-1.08514	5e-05
ENSG00000104368	PLAT	5327	-0.56359	5e-05
ENSG00000104722	NEFM	4741	-0.743612	0.0026
ENSG00000105374	NKG7	4818	-1.50923	0.01595
ENSG00000105520	PLPPR2	64748	-0.615541	0.00845
ENSG00000105639	JAK3	3718	-0.972555	5e-05
ENSG00000105697	HAMP	57817	-1.88523	0.0001
ENSG00000105894	PTN	5764	-0.556152	0.0033
ENSG00000106012	IQCE	23288	0.608608	0.02975
ENSG00000106069	CHN2	101928168	-1.30846	0.0026
ENSG00000106178	CCL24	6369	-1.14214	5e-05
ENSG00000106236	NPTX2	4885	0.571656	5e-05
ENSG00000106278	PTPRZ1	5803	-0.610602	0.0364
ENSG00000106366	SERPINE1	5054	-0.712989	5e-05
ENSG00000106484	MEST	4232	-1.30925	5e-05
ENSG00000106537	TSPAN13	27075	-0.66627	5e-05
ENSG00000106538	RARRES2	5919	-2.0604	0.00045
ENSG00000106689	LHX2	9355	-0.592634	0.02105
ENSG00000106701	FSD1L	83856	-1.62116	5e-05
ENSG00000106809	OGN	4969	-5.8184	0.0071
ENSG00000107438	PDLIM1	9124	-1.40008	5e-05
ENSG00000107518	ATRNL1	26033	-1.26305	0.01145
ENSG00000108387	SEPT4	5414	-1.79332	0.00015
ENSG00000108688	CCL7	6354	-1.0648	0.0023
ENSG00000108700	CCL8	6355	-0.856459	5e-05
ENSG00000108702	CCL1	6346	-0.74169	5e-05
ENSG00000108798	ABI3	51225	0.550626	5e-05
ENSG00000108821	COL1A1	1277	-4.8948	5e-05
ENSG00000109265	KIAA1211	57482	-0.861768	0.0042
ENSG00000109472	CPE	1363	-0.611287	0.00545
ENSG00000109501	WFS1	7466	0.661358	0.01145
ENSG00000110076	NRXN2	9379	-0.81813	0.00025
ENSG00000110492	MDK	4192	-0.926588	0.0009
ENSG00000110619	CARS	833	2.10449	0.0001
ENSG00000110665	C11orf21	29125	0.579761	0.002
ENSG00000111145	ELK3	2004	-1.02646	0.0146
ENSG00000111181	SLC6A12	6539	-0.620109	5e-05
ENSG00000111186	WNT5B	81029	-0.612442	0.01385
ENSG00000111215	PRR4	11272	-1.05517	0.0423
ENSG00000111799	COL12A1	1303	-1.09835	0.0346
ENSG00000111913	RIPOR2	9750	-1.90276	5e-05
ENSG00000112303	VNN2	8875	-1.17022	5e-05
ENSG00000112394	SLC16A10	117247	-1.0961	5e-05
ENSG00000112414	ADGRG6	57211	0.710692	0.03585
ENSG00000112511	PHF1	5252	2.07449	0.00115
ENSG00000112584	FAM120B	84498	-1.157	0.00385
ENSG00000112655	PTK7	5754	-1.29773	0.0021
ENSG00000112852	PCDHB2	-	-0.724257	0.02125
ENSG00000113083	LOX	4015	-3.20978	5e-05
ENSG00000113140	SPARC	6678	-2.84726	5e-05
ENSG00000113657	DPYSL3	1809	-0.669756	5e-05
ENSG00000113739	STC2	8614	-1.71223	0.00975
ENSG00000113749	HRH2	3274	-1.94411	5e-05
ENSG00000113758	DBN1	1627	-1.14245	0.00135
ENSG00000114019	AMOTL2	51421	-0.902675	0.03125
ENSG00000114200	BCHE	590	-1.32454	0.0017
ENSG00000114315	HES1	3280	-0.970122	0.00055
ENSG00000114374	USP9Y	8287	-0.77109	0.00075
ENSG00000114737	CISH	1154	-0.851811	0.0453
ENSG00000115414	FN1	2335	-2.92675	5e-05
ENSG00000115461	IGFBP5	3488	-2.04483	5e-05
ENSG00000115590	IL1R2	7850	-1.41511	0.00395
ENSG00000116106	EPHA4	2043	-0.97759	5e-05
ENSG00000116667	C1orf21	81563	-0.664675	0.00345
ENSG00000116698	SMG7	9887	-0.577496	5e-05
ENSG00000116729	WLS	79971	-0.811226	0.0166
ENSG00000116741	RGS2	5997	0.689058	5e-05
ENSG00000116983	HPCAL4	51440	-2.61773	5e-05
ENSG00000117010	ZNF684	127396	0.583875	0.0086
ENSG00000117020	AKT3	10000	-0.766404	0.0203
ENSG00000117090	SLAMF1	6504	-2.75813	5e-05
ENSG00000117114	ADGRL2	23266	-1.66288	0.00115
ENSG00000117122	MFAP2	4237	-2.29884	0.0028
ENSG00000117152	RGS4	5999	-1.45537	0.01915
ENSG00000117228	GBP1	2633	-0.648605	5e-05
ENSG00000117298	ECE1	1889	-1.22681	5e-05
ENSG00000117724	CENPF	1063	0.608394	0.007
ENSG00000118242	MREG	55686	-0.907823	5e-05
ENSG00000118523	CTGF	1490	-0.769541	5e-05
ENSG00000118596	SLC16A7	9194	-1.08326	5e-05
ENSG00000118971	CCND2	894	-1.04195	5e-05
ENSG00000119408	NEK6	10783	-0.685232	5e-05
ENSG00000119514	GALNT12	79695	-0.691697	0.0004
ENSG00000119632	IFI27L2	83982	-2.64066	5e-05
ENSG00000119686	FLVCR2	55640	-0.598332	0.0001
ENSG00000119699	TGFB3	7043	-1.19068	0.0465
ENSG00000120549	KIAA1217	56243	-0.59233	5e-05
ENSG00000120738	EGR1	1958	1.39718	5e-05
ENSG00000120833	SOCS2	8835	-2.00916	5e-05
ENSG00000120885	CLU	1191	-1.00313	0.0002
ENSG00000121900	TMEM54	113452	0.922257	5e-05
ENSG00000122176	FMOD	2331	-5.33659	0.0017
ENSG00000122585	NPY	4852	-2.22026	0.0242
ENSG00000122641	INHBA	3624	-0.556634	5e-05
ENSG00000122694	GLIPR2	152007	-0.710767	0.00025
ENSG00000122733	PHF24	23349	-2.78312	0.00105
ENSG00000122786	CALD1	800	-0.827419	5e-05
ENSG00000122861	PLAU	5328	0.57492	5e-05
ENSG00000123009	NME2P1	-	0.872055	0.04975
ENSG00000123427	EEF1AKMT3	25895	-0.655858	0.0137
ENSG00000124762	CDKN1A	1026	-0.680602	5e-05
ENSG00000125266	EFNB2	1948	-0.550199	5e-05
ENSG00000125434	SLC25A35	399512	0.674774	0.0143
ENSG00000125571	IL37	27178	-1.77273	0.00495
ENSG00000125726	CD70	970	-0.600366	5e-05
ENSG00000125731	SH2D3A	10045	-0.723346	5e-05
ENSG00000125735	TNFSF14	8740	0.626093	5e-05
ENSG00000125740	FOSB	2354	0.560985	5e-05
ENSG00000125810	CD93	22918	-1.07038	5e-05
ENSG00000125848	FLRT3	23767	-2.00712	0.0078
ENSG00000126016	AMOT	154796	-0.926011	5e-05
ENSG00000126262	FFAR2	2867	-0.700864	0.0001
ENSG00000126882	FAM78A	286336	-0.79587	5e-05
ENSG00000127399	LRRC61	65999	-1.05274	0.03085
ENSG00000127528	KLF2	10365	0.711125	0.03215
ENSG00000127561	SYNGR3	9143	-0.717435	0.0007
ENSG00000127954	STEAP4	79689	-1.08723	5e-05
ENSG00000127990	SGCE	8910	-1.39539	0.00405
ENSG00000128052	KDR	3791	-4.81236	5e-05
ENSG00000128268	MGAT3	4248	-1.40398	5e-05
ENSG00000128656	CHN1	1123	-0.748016	0.0299
ENSG00000129038	LOXL1	4016	-3.72062	0.0055
ENSG00000129682	FGF13	2258	-1.57185	0.0041
ENSG00000130508	PXDN	7837	-1.54548	0.00185
ENSG00000130518	KIAA1683	80726	0.618188	0.00195
ENSG00000130635	COL5A1	1289	-4.485	5e-05
ENSG00000130758	MAP3K10	4294	0.573281	0.00035
ENSG00000130787	HIP1R	9026	-0.556162	0.0133
ENSG00000130940	CASZ1	54897	-0.729756	0.04815
ENSG00000131002	TXLNGY	246126	-1.55861	5e-05
ENSG00000131203	IDO1	3620	-0.771997	5e-05
ENSG00000131459	GFPT2	9945	-1.07412	0.00045
ENSG00000131711	MAP1B	4131	-1.07054	0.0011
ENSG00000132330	SCLY	51540	0.64873	0.0173
ENSG00000132481	TRIM47	91107	-1.25272	0.0099
ENSG00000132561	MATN2	4147	-1.90446	0.00255
ENSG00000132718	SYT11	23208	-0.605976	5e-05
ENSG00000133063	CHIT1	1118	0.712717	0.01325
ENSG00000133069	TMCC2	9911	-1.43783	0.0001
ENSG00000133110	POSTN	10631	-4.87404	5e-05
ENSG00000133169	BEX1	55859	-1.06116	0.0001
ENSG00000133317	LGALS12	85329	0.61746	5e-05
ENSG00000133393	FOPNL	123811	-1.0805	5e-05
ENSG00000133454	MYO18B	84700	0.841208	0.02525
ENSG00000134056	MRPS36	92259	-0.704949	5e-05
ENSG00000134058	CDK7	1022	1.03237	0.00135
ENSG00000134215	VAV3	10451	-0.629177	0.01905
ENSG00000134333	LDHA	3939	-1.22303	5e-05
ENSG00000134363	FST	10468	-0.860422	0.014
ENSG00000134460	IL2RA	3559	-1.06898	0.00015
ENSG00000134755	DSC2	1824	-0.705567	5e-05
ENSG00000135074	ADAM19	8728	-0.622534	5e-05
ENSG00000135127	BICDL1	92558	-1.04275	0.0101
ENSG00000135373	EHF	26298	-1.3486	5e-05
ENSG00000135525	MAP7	9053	-0.878628	5e-05
ENSG00000135678	CPM	1368	-0.679155	0.00345
ENSG00000135919	SERPINE2	5270	-2.88965	5e-05
ENSG00000136010	ALDH1L2	160428	-0.658232	0.0175
ENSG00000136026	CKAP4	10970	-1.31157	5e-05
ENSG00000136197	C7orf25	79020	0.845552	0.03135
ENSG00000136205	TNS3	64759	-0.552461	0.0002
ENSG00000136514	RTP4	64108	-0.772785	0.0097
ENSG00000136634	IL10	3586	-1.66903	5e-05
ENSG00000136689	IL1RN	3557	-0.86333	5e-05
ENSG00000136895	GARNL3	84253	-1.01977	0.00815
ENSG00000136960	ENPP2	5168	-2.25766	5e-05
ENSG00000136982	DSCC1	79075	0.590079	0.00935
ENSG00000137133	HINT2	84681	0.950012	0.0003
ENSG00000137266	SLC22A23	63027	-0.628261	0.0072
ENSG00000137310	TCF19	6941	0.667258	0.02745
ENSG00000137502	RAB30	27314	-0.664819	5e-05
ENSG00000137507	LRRC32	2615	-0.589914	5e-05
ENSG00000137573	SULF1	23213	-1.51105	5e-05
ENSG00000137628	DDX60	55601	-0.785365	5e-05
ENSG00000137726	FXYD6	53826	-0.594006	0.0122
ENSG00000137745	MMP13	4322	-1.157	5e-05
ENSG00000137767	SQOR	58472	-3.027	0.00015
ENSG00000137801	THBS1	7057	-1.92058	5e-05
ENSG00000137831	UACA	55075	-1.31174	0.0001
ENSG00000137872	SEMA6D	80031	-2.03145	5e-05
ENSG00000138606	SHF	90525	-0.701846	0.028
ENSG00000138640	FAM13A	10144	-0.769137	0.0315
ENSG00000138642	HERC6	55008	-0.582042	5e-05
ENSG00000138646	HERC5	51191	-0.61048	5e-05
ENSG00000138650	PCDH10	57575	-2.90405	5e-05
ENSG00000138772	ANXA3	306	-1.84258	0.002
ENSG00000138821	SLC39A8	64116	-0.703153	5e-05
ENSG00000138829	FBN2	2201	-2.56779	5e-05
ENSG00000139182	CLSTN3	9746	-0.578671	0.0257
ENSG00000139211	AMIGO2	347902	-1.13921	5e-05
ENSG00000139220	PPFIA2	8499	-1.1241	0.00025
ENSG00000139329	LUM	4060	-2.3192	5e-05
ENSG00000139344	AMDHD1	144193	1.45172	0.0073
ENSG00000139597	N4BP2L1	90634	-0.731272	0.0022
ENSG00000139737	SLAIN1	122060	-0.801891	0.02655
ENSG00000140092	FBLN5	10516	-2.70461	0.00015
ENSG00000140403	DNAJA4	55466	-0.95128	0.0097
ENSG00000140416	TPM1	7168	-1.25976	5e-05
ENSG00000140470	ADAMTS17	170691	1.07154	0.0114
ENSG00000140511	HAPLN3	145864	-0.728983	0.0007
ENSG00000140534	TICRR	90381	0.555875	0.0001
ENSG00000140538	NTRK3	4916	-1.60142	5e-05
ENSG00000140859	KIFC3	3801	-0.631794	5e-05
ENSG00000140937	CDH11	1009	-2.50573	5e-05
ENSG00000141391	PRELID3A	10650	0.676379	0.02075
ENSG00000141574	SECTM1	6398	-1.20583	0.01805
ENSG00000141756	FKBP10	60681	-3.52281	5e-05
ENSG00000142303	ADAMTS10	81794	0.840295	0.0144
ENSG00000142871	CYR61	3491	-2.14821	5e-05
ENSG00000142875	PRKACB	5567	-0.833211	0.003
ENSG00000143333	RGS16	6004	-1.78895	5e-05
ENSG00000143434	SEMA6C	10500	1.92275	0.00805
ENSG00000143624	INTS3	65123	-1.78982	5e-05
ENSG00000143702	CEP170	645455	-0.934946	0.0324
ENSG00000144354	CDCA7	83879	0.887747	0.0022
ENSG00000144366	GULP1	51454	-0.964692	0.0181
ENSG00000144451	SPAG16	79582	0.789223	0.0012
ENSG00000144891	AGTR1	185	-0.921658	5e-05
ENSG00000144935	TRPC1	7220	-1.35891	0.0047
ENSG00000145247	OCIAD2	132299	0.938892	0.0045
ENSG00000145416	MARCH1	55016	-0.577637	5e-05
ENSG00000145687	SSBP2	23635	0.636793	0.00075
ENSG00000145908	ZNF300	91975	-0.821701	5e-05
ENSG00000146250	PRSS35	167681	-0.712749	5e-05
ENSG00000146263	MMS22L	253714	0.571618	0.0243
ENSG00000146373	RNF217	154214	-0.789598	0.0013
ENSG00000146674	IGFBP3	3486	-1.22987	5e-05
ENSG00000147655	RSPO2	340419	-2.04172	0.00205
ENSG00000147804	SLC39A4	55630	-1.08734	0.0312
ENSG00000147862	NFIB	4781	-0.55964	0.01115
ENSG00000148303	RPL7A	6130	-2.11572	0.0019
ENSG00000148386	LCN9	392399	1.01038	0.0166
ENSG00000148498	PARD3	56288	-0.658624	0.0303
ENSG00000148655	LRMDA	83938	0.614219	0.04335
ENSG00000148848	ADAM12	8038	-2.32097	0.00075
ENSG00000149131	SERPING1	710	-0.780108	0.003
ENSG00000149201	CCDC81	60494	-1.31958	0.00625
ENSG00000149256	TENM4	26011	1.16055	0.00325
ENSG00000149948	HMGA2	8091	-0.899588	0.02825
ENSG00000150337	FCGR1A	2209	-0.941261	5e-05
ENSG00000150394	CDH8	1006	-2.1528	0.0017
ENSG00000150551	LYPD1	116372	-0.668888	5e-05
ENSG00000150625	GPM6A	2823	-0.559459	5e-05
ENSG00000150637	CD226	10666	-1.02889	0.0001
ENSG00000150687	PRSS23	11098	-0.798051	0.0305
ENSG00000150764	DIXDC1	85458	-0.614306	0.0002
ENSG00000150907	FOXO1	2308	-0.604192	0.00075
ENSG00000151006	PRSS53	339105	0.974461	0.0313
ENSG00000151025	GPR158	57512	-0.795716	5e-05
ENSG00000151632	AKR1C2	1646	-1.878	0.0034
ENSG00000152377	SPOCK1	6695	-1.25354	0.0084
ENSG00000152402	GUCY1A2	2977	-1.41949	5e-05
ENSG00000152495	CAMK4	814	-0.847913	0.02095
ENSG00000152661	GJA1	2697	-0.846301	5e-05
ENSG00000152766	ANKRD22	118932	-1.67175	0.00275
ENSG00000152804	HHEX	3087	0.688244	0.00025
ENSG00000152942	RAD17	5884	0.893531	0.00245
ENSG00000153956	CACNA2D1	781	-2.11322	0.0004
ENSG00000153976	HS3ST3A1	9955	0.630399	0.0034
ENSG00000154096	THY1	7070	-2.3706	0.0003
ENSG00000154146	NRGN	4900	0.684992	0.04905
ENSG00000154258	ABCA9	10350	-1.76726	0.025
ENSG00000154262	ABCA6	23460	-0.868423	0.01895
ENSG00000154277	UCHL1	7345	-0.622091	0.0005
ENSG00000154451	GBP5	115362	-1.21904	0.01615
ENSG00000154553	PDLIM3	27295	-0.964219	0.0478
ENSG00000154556	SORBS2	8470	-1.58927	5e-05
ENSG00000155254	MARVELD1	83742	-0.69735	0.02765
ENSG00000155893	PXYLP1	92370	-1.07162	0.01955
ENSG00000156113	KCNMA1	3778	-0.578858	0.0052
ENSG00000156253	RWDD2B	10069	-1.40139	0.00605
ENSG00000157064	NMNAT2	23057	-1.38191	0.0127
ENSG00000157303	SUSD3	203328	0.613072	0.00595
ENSG00000157680	DGKI	9162	-0.616808	0.0119
ENSG00000157833	GAREM2	150946	-1.29834	0.0261
ENSG00000157992	KRTCAP3	200634	1.09265	0.04305
ENSG00000158164	TMSB15A	286527	-1.88895	0.00895
ENSG00000158270	COLEC12	81035	-0.836715	5e-05
ENSG00000158292	GPR153	387509	-0.559263	5e-05
ENSG00000158477	CD1A	909	-0.664576	5e-05
ENSG00000158747	NBL1	4681	-0.564853	5e-05
ENSG00000159164	SV2A	9900	-0.757298	5e-05
ENSG00000159166	LAD1	3898	-0.776577	5e-05
ENSG00000159208	CIART	148523	0.564782	0.0189
ENSG00000159314	ARHGAP27	201176	-0.833023	0.0206
ENSG00000159403	C1R	715	-1.50334	0.00345
ENSG00000159674	SPON2	10417	-0.783044	5e-05
ENSG00000160050	CCDC28B	79140	-1.19067	0.00045
ENSG00000160190	SLC37A1	54020	0.7041	0.04375
ENSG00000160932	LY6E	4061	-1.47348	5e-05
ENSG00000161021	MAML1	9794	1.70272	0.0449
ENSG00000161558	TMEM143	55260	-0.682001	0.016
ENSG00000162073	PAQR4	124222	0.911697	0.00925
ENSG00000162374	ELAVL4	1996	-0.883763	0.0002
ENSG00000162407	PLPP3	8613	-1.72049	0.0018
ENSG00000162433	AK4	205	-0.807544	0.00025
ENSG00000162493	PDPN	10630	-1.34661	0.0001
ENSG00000162512	SDC3	9672	-1.04178	0.01045
ENSG00000162692	VCAM1	7412	-0.813402	5e-05
ENSG00000162733	DDR2	4921	-0.901412	0.00995
ENSG00000162777	DENND2D	79961	-0.597701	5e-05
ENSG00000162910	MRPL55	128308	0.605279	0.00015
ENSG00000163235	TGFA	7039	-1.18575	5e-05
ENSG00000163297	ANTXR2	118429	-1.05185	0.0002
ENSG00000163359	COL6A3	1293	-1.37484	0.0016
ENSG00000163430	FSTL1	11167	-0.704675	0.0182
ENSG00000163453	IGFBP7	3490	-3.63339	0.0188
ENSG00000163563	MNDA	4332	-1.48212	5e-05
ENSG00000163666	HESX1	8820	-1.43039	0.00075
ENSG00000163683	SMIM14	201895	0.892252	0.00865
ENSG00000163803	PLB1	151056	1.06781	0.00325
ENSG00000164023	SGMS2	166929	-1.05311	0.01315
ENSG00000164093	PITX2	5308	-15.4919	5e-05
ENSG00000164116	GUCY1A3	2982	-0.619045	5e-05
ENSG00000164136	IL15	3600	-1.53459	0.00095
ENSG00000164176	EDIL3	10085	-1.53434	5e-05
ENSG00000164294	GPX8	493869	-4.7339	5e-05
ENSG00000164400	CSF2	1437	-0.99137	0.0009
ENSG00000164402	SEPT8	23176	-0.755638	0.04425
ENSG00000164430	MB21D1	115004	-0.87503	0.0067
ENSG00000164512	ANKRD55	79722	-0.630867	0.00585
ENSG00000164604	GPR85	54329	-0.780147	5e-05
ENSG00000164626	KCNK5	8645	-0.627072	5e-05
ENSG00000164692	COL1A2	1278	-4.21471	5e-05
ENSG00000164761	TNFRSF11B	4982	-1.33687	0.0006
ENSG00000165138	ANKS6	203286	-0.572331	0.01035
ENSG00000165178	NCF1C	654817	0.573674	5e-05
ENSG00000165244	ZNF367	195828	0.69644	5e-05
ENSG00000165246	NLGN4Y	22829	-1.40565	5e-05
ENSG00000165782	TMEM55B	90809	0.62131	0.01725
ENSG00000165949	IFI27	3429	1.8848	0.00075
ENSG00000166147	FBN1	2200	-1.74258	0.00115
ENSG00000166313	APBB1	322	-0.950714	0.00055
ENSG00000166352	C11orf74	119710	0.675391	0.03085
ENSG00000166394	CYB5R2	51700	-0.639704	0.0003
ENSG00000166444	ST5	6764	-0.701811	0.02295
ENSG00000166482	MFAP4	4239	-3.57155	5e-05
ENSG00000166510	CCDC68	80323	-1.00698	0.00405
ENSG00000166523	CLEC4E	26253	-0.873466	0.00035
ENSG00000166770	ZNF667-AS1	-	-2.53849	0.00095
ENSG00000166780	C16orf45	89927	-1.58995	0.04815
ENSG00000166881	NEMP1	23306	-0.594805	5e-05
ENSG00000167100	SAMD14	201191	-1.18489	0.0049
ENSG00000167216	KATNAL2	83473	1.36923	0.04
ENSG00000167286	CD3D	915	-1.22636	0.0025
ENSG00000167513	CDT1	81620	0.867294	0.0001
ENSG00000167615	LENG8	114823	1.06433	0.0022
ENSG00000167971	CASKIN1	57524	4.18503	0.03515
ENSG00000168062	BATF2	116071	-0.67624	0.00015
ENSG00000168143	FAM83B	222584	-1.0277	0.00335
ENSG00000168280	KIF5C	3800	-0.599214	0.0481
ENSG00000168404	MLKL	197259	-0.810233	0.0381
ENSG00000168502	MTCL1	23255	0.824425	0.0188
ENSG00000168542	COL3A1	1281	-7.21412	5e-05
ENSG00000168646	AXIN2	8313	-0.980889	0.01245
ENSG00000168672	FAM84B	157638	-0.749639	0.0214
ENSG00000168685	IL7R	3575	-1.45453	5e-05
ENSG00000168743	NPNT	255743	-3.85485	5e-05
ENSG00000168785	TSPAN5	10098	-1.05362	0.03295
ENSG00000168916	ZNF608	57507	-0.586936	0.0367
ENSG00000169105	CHST14	-	0.772973	0.00145
ENSG00000169248	CXCL11	6373	-0.970223	0.0204
ENSG00000170091	HMP19	51617	-0.784308	0.002
ENSG00000170161	AL512625.1	-	-1.25639	0.0096
ENSG00000170264	FAM161A	84140	0.865337	0.0061
ENSG00000170345	FOS	2353	0.60564	5e-05
ENSG00000170558	CDH2	1000	-1.10868	0.0001
ENSG00000171033	PKIA	5569	-0.564233	0.00985
ENSG00000171049	FPR2	2358	-1.18074	0.00095
ENSG00000171236	LRG1	116844	-0.728008	5e-05
ENSG00000171295	ZNF440	126070	0.566026	0.00015
ENSG00000171311	EXOSC1	51013	0.637874	5e-05
ENSG00000171466	ZNF562	54811	-2.26524	5e-05
ENSG00000171649	ZIK1	284307	0.642236	0.0211
ENSG00000171812	COL8A2	1296	-0.655278	5e-05
ENSG00000171951	SCG2	7857	-0.728577	0.00035
ENSG00000171992	SYNPO	11346	-1.74428	5e-05
ENSG00000172005	MAL	4118	1.05412	0.0311
ENSG00000172037	LAMB2	3913	-0.92402	0.0164
ENSG00000172183	ISG20	3669	-0.669101	5e-05
ENSG00000172322	CLEC12A	160364	-0.599818	0.0126
ENSG00000172403	SYNPO2	171024	-0.754239	5e-05
ENSG00000172456	FGGY	55277	0.659901	0.02445
ENSG00000172594	SMPDL3A	10924	-0.721088	5e-05
ENSG00000172738	TMEM217	221468	-0.90173	0.02595
ENSG00000173262	SLC2A14	144195	-0.801147	5e-05
ENSG00000173295	FAM86B3P	286042	0.737466	0.0156
ENSG00000173482	PTPRM	5797	-1.44166	5e-05
ENSG00000174428	GTF2IRD2B	389524	1.02656	0.0357
ENSG00000174705	SH3PXD2B	285590	-0.751102	5e-05
ENSG00000174740	PABPC5	140886	-0.925463	0.0124
ENSG00000174775	HRAS	3265	0.725841	0.0325
ENSG00000174837	ADGRE1	2015	-0.58011	5e-05
ENSG00000175183	CSRP2	1466	-0.733002	0.002
ENSG00000175548	ALG10B	144245	-1.27649	0.00805
ENSG00000175886	RPL7AP66	-	0.570383	0.02485
ENSG00000176485	PLA2G16	11145	0.652221	0.01835
ENSG00000177076	ACER2	340485	1.37075	0.00105
ENSG00000178175	ZNF366	167465	-0.767262	5e-05
ENSG00000178726	THBD	7056	-1.04075	5e-05
ENSG00000179029	TMEM107	84314	0.868359	0.0027
ENSG00000179344	HLA-DQB1	3119	-2.57692	5e-05
ENSG00000179388	EGR3	1960	0.621016	0.0181
ENSG00000179542	SLITRK4	139065	-0.57001	0.0254
ENSG00000179639	FCER1A	2205	-0.703642	5e-05
ENSG00000180509	KCNE1	102723475	-0.658544	0.0493
ENSG00000180884	ZNF792	126375	-0.557608	0.00755
ENSG00000181135	ZNF707	101928160	-0.90864	0.01235
ENSG00000181264	TMEM136	219902	0.637331	0.0282
ENSG00000181458	TMEM45A	55076	-2.61357	0.0026
ENSG00000181634	TNFSF15	9966	-0.738034	5e-05
ENSG00000181722	ZBTB20	26137	-1.24493	0.01775
ENSG00000181790	ADGRB1	575	0.679395	5e-05
ENSG00000182165	TP53TG1	-	0.974718	0.015
ENSG00000182575	NXPH3	11248	-1.52848	5e-05
ENSG00000182809	CRIP2	1397	-0.786387	0.04145
ENSG00000183010	PYCR1	5831	-0.60038	5e-05
ENSG00000183087	GAS6	2621	-0.579654	0.00085
ENSG00000183098	GPC6	10082	-0.58847	5e-05
ENSG00000183160	TMEM119	338773	-2.17348	0.00035
ENSG00000183426	NPIPA1	107984071	0.839978	0.0232
ENSG00000183578	TNFAIP8L3	388121	-0.552901	5e-05
ENSG00000183722	LHFP	10186	-1.33798	5e-05
ENSG00000183762	KREMEN1	83999	-1.79807	0.00075
ENSG00000183873	SCN5A	6331	-0.661691	0.00935
ENSG00000183878	UTY	7404	-0.747443	0.0482
ENSG00000184005	ST6GALNAC3	256435	-1.57705	0.0096
ENSG00000184347	SLIT3	6586	-0.84883	5e-05
ENSG00000184371	CSF1	1435	-1.20485	5e-05
ENSG00000184898	RBM43	375287	-0.591126	5e-05
ENSG00000184979	USP18	11274	-0.631625	5e-05
ENSG00000185245	GP1BA	2811	-0.942979	5e-05
ENSG00000185304	RGPD2	729857	-2.31202	5e-05
ENSG00000185338	SOCS1	8651	-1.09488	5e-05
ENSG00000185433	LINC00158	54072	-0.551966	5e-05
ENSG00000185499	MUC1	4582	-0.802082	0.002
ENSG00000185559	DLK1	8788	-3.66799	5e-05
ENSG00000185630	PBX1	5087	-0.96688	5e-05
ENSG00000186073	C15orf41	84529	-0.561822	0.00045
ENSG00000186187	ZNRF1	84937	-0.917066	0.0098
ENSG00000186314	PRELID2	153768	0.996598	0.0259
ENSG00000186960	LINC01551	387978	-1.52021	0.00215
ENSG00000187068	C3orf70	285382	-0.860018	5e-05
ENSG00000187134	AKR1C1	1645	-1.77941	0.00875
ENSG00000187240	DYNC2H1	79659	-1.42401	0.01125
ENSG00000187498	COL4A1	1282	-4.30409	5e-05
ENSG00000187650	VMAC	400673	0.718595	0.0005
ENSG00000187672	ERC2	26059	0.820472	0.01675
ENSG00000188282	RUFY4	285180	-2.53404	5e-05
ENSG00000188505	NCCRP1	342897	-0.642859	5e-05
ENSG00000188676	IDO2	169355	-0.964012	0.011
ENSG00000188732	FAM221A	340277	0.880066	0.00025
ENSG00000188818	ZDHHC11	79844	-1.72745	0.038
ENSG00000189120	SP6	80320	-2.16381	5e-05
ENSG00000189144	ZNF573	126231	0.817862	0.0283
ENSG00000189283	FHIT	2272	-1.96902	0.00935
ENSG00000196126	HLA-DRB1	3123	-2.56216	5e-05
ENSG00000196155	PLEKHG4	25894	-1.16536	0.0425
ENSG00000196189	SEMA4A	64218	-0.556064	5e-05
ENSG00000196329	GIMAP5	55340	-0.647937	0.0153
ENSG00000196368	NUDT11	55190	-0.997458	0.0027
ENSG00000196391	ZNF774	342132	-1.45241	0.02245
ENSG00000196549	MME	4311	-2.64011	5e-05
ENSG00000196611	MMP1	4312	-1.00782	5e-05
ENSG00000196735	HLA-DQA1	3117	-2.57821	5e-05
ENSG00000196741	LINC01560	-	-0.865357	0.0284
ENSG00000196912	ANKRD36B	57730	-0.912429	0.00115
ENSG00000197013	ZNF429	353088	-0.776491	0.00225
ENSG00000197283	SYNGAP1	8831	-3.1658	5e-05
ENSG00000197321	SVIL	6840	1.19802	0.0016
ENSG00000197646	PDCD1LG2	80380	-0.608431	5e-05
ENSG00000197702	PARVA	55742	-0.922815	0.0362
ENSG00000197808	ZNF461	92283	0.628097	0.023
ENSG00000197837	HIST4H4	121504	0.978414	0.0039
ENSG00000197928	ZNF677	342926	-0.852129	0.0001
ENSG00000198019	FCGR1B	2210	-0.795056	5e-05
ENSG00000198133	TMEM229B	161145	-1.20766	0.0005
ENSG00000198203	SULT1C2	6819	-0.781602	0.0024
ENSG00000198298	ZNF485	220992	-0.926539	0.00015
ENSG00000198440	ZNF583	147949	-1.31879	0.03605
ENSG00000198453	ZNF568	374900	-1.1372	0.01115
ENSG00000198502	HLA-DRB5	3127	-2.52081	5e-05
ENSG00000198692	EIF1AY	9086	-0.958904	5e-05
ENSG00000198959	TGM2	7052	-0.564748	0.007
ENSG00000203446	AC004988.1	-	-0.999221	0.00335
ENSG00000204262	COL5A2	1290	-5.32201	5e-05
ENSG00000204291	COL15A1	1306	-2.51636	0.00105
ENSG00000205056	LINC02397	100507616	-0.663793	0.0013
ENSG00000205755	CRLF2	64109	-0.703602	5e-05
ENSG00000205927	OLIG2	10215	1.0061	0.00195
ENSG00000206530	CFAP44	55779	1.06488	0.0427
ENSG00000211689	TRGC1	445347	-3.7652	0.04615
ENSG00000212664	AC064799.1	-	0.828184	0.0048
ENSG00000213160	KLHL23	100526832	-0.760364	0.00265
ENSG00000213252	AP001282.1	-	-1.26043	0.01205
ENSG00000213261	EEF1B2P6	-	0.649092	0.00605
ENSG00000213500	LAP3P2	-	-0.574982	5e-05
ENSG00000213856	VDAC1P2	-	-0.563868	0.00525
ENSG00000214110	LDHAP4	-	-0.813702	0.01445
ENSG00000214274	ANG	283	-2.96165	0.0389
ENSG00000214391	TUBAP2	-	-0.66672	0.00715
ENSG00000214552	COPS8P2	-	-0.908623	0.0186
ENSG00000214654	AL161911.1	-	-0.805357	0.03715
ENSG00000214881	TMEM14DP	-	16.0988	0.00145
ENSG00000216775	AL109918.1	-	-0.596602	0.0119
ENSG00000216937	CCDC7	79741	1.13263	0.011
ENSG00000217130	AL139100.1	-	1.42101	0.0415
ENSG00000217325	PRELID1P1	-	1.37242	0.0287
ENSG00000217930	PAM16	51025	1.32848	0.0182
ENSG00000218350	LYPLA1P3	-	-0.565764	0.001
ENSG00000220804	LINC01881	-	0.640465	0.0221
ENSG00000221887	HMSD	284293	-2.00448	0.01955
ENSG00000221923	ZNF880	400713	-1.91959	0.00305
ENSG00000224324	THAP5P1	-	2.41583	0.015
ENSG00000224334	AP000357.1	-	-1.40593	0.0129
ENSG00000224397	SMIM25	-	-0.882827	0.0044
ENSG00000224953	SRIP3	-	16.7243	0.02395
ENSG00000225159	NPM1P39	-	0.882824	5e-05
ENSG00000225486	AL663058.1	-	1.25454	0.023
ENSG00000226091	LINC00937	389634	-1.18534	0.00685
ENSG00000226276	AC093382.1	-	-16.1894	0.00135
ENSG00000226674	TEX41	401014	0.784509	0.0019
ENSG00000226721	EEF1DP2	-	1.81966	0.01125
ENSG00000227295	ELL2P1	-	0.855855	0.00735
ENSG00000227581	AL121877.1	-	-0.963066	0.0305
ENSG00000228196	PTPN2P1	-	-0.87878	0.0014
ENSG00000228252	COL6A4P2	-	1.55789	0.0155
ENSG00000228283	KATNBL1P6	-	0.631369	0.0002
ENSG00000228340	MIR646HG	284757	1.3832	0.00475
ENSG00000228519	AC097263.1	-	0.624063	0.02405
ENSG00000228532	AC005000.1	-	1.32455	5e-05
ENSG00000228847	ATP5G2P4	-	1.22981	0.04535
ENSG00000228863	AL121985.1	-	-2.36126	0.00455
ENSG00000229119	AC026403.1	-	0.56021	0.0064
ENSG00000229419	RALGAPA1P1	-	-0.668216	0.04765
ENSG00000230062	ANKRD66	100287718	-0.977419	0.00205
ENSG00000230076	RPL10P6	-	0.757667	0.00305
ENSG00000230373	GOLGA6L5P	642402	0.679887	0.0162
ENSG00000230438	SERPINB9P1	-	-0.746997	5e-05
ENSG00000230897	AC013248.2	-	0.854973	5e-05
ENSG00000231341	VDAC1P6	-	-0.596595	0.0083
ENSG00000231386	AC007395.1	-	-1.63771	0.0485
ENSG00000231747	AC079922.1	-	1.73613	0.04665
ENSG00000231767	AL136454.1	-	0.553633	0.01895
ENSG00000231856	AL162377.1	-	0.700721	0.017
ENSG00000232528	AL109809.1	100289473	-0.67757	0.0213
ENSG00000232531	AC027612.3	-	-0.823318	0.0133
ENSG00000232533	AC093673.1	-	-0.972328	0.0433
ENSG00000232973	CYP1B1-AS1	285154	-1.2434	0.0031
ENSG00000233057	EEF1A1P14	-	-0.588206	0.00435
ENSG00000233184	AC093157.1	-	0.609759	0.0226
ENSG00000233864	TTTY15	64595	-0.916943	0.0001
ENSG00000234498	RPL13AP20	387841	0.687436	0.0105
ENSG00000235363	SNRPGP10	-	0.813244	0.0004
ENSG00000236216	PPP1R11P1	-	-15.6559	0.0001
ENSG00000236438	FAM157A	-	0.871137	0.00515
ENSG00000236768	AC124916.1	-	0.814798	0.0219
ENSG00000237440	ZNF737	100129842	-0.927796	0.01415
ENSG00000237550	RPL9P9	-	0.627564	0.0317
ENSG00000237604	AP001056.1	-	-2.20025	0.0229
ENSG00000237854	LINC00674	-	-1.57366	0.0092
ENSG00000239713	APOBEC3G	60489	-0.670424	0.0442
ENSG00000239827	SUGT1P3	283507	-1.62484	0.03025
ENSG00000239883	PARGP1	-	0.631177	0.0142
ENSG00000240225	ZNF542P	147947	-1.78257	5e-05
ENSG00000241978	AKAP2	11217	-0.869347	0.0036
ENSG00000242048	AC093583.1	-	-0.932163	0.002
ENSG00000242082	SLC5A4-AS1	-	0.623542	0.00405
ENSG00000242265	PEG10	23089	-1.11723	0.00025
ENSG00000243179	AC110769.1	-	1.1553	0.02035
ENSG00000244625	MIATNB	-	0.666096	0.01655
ENSG00000245526	LINC00461	645323	-1.22194	0.00515
ENSG00000248592	TMEM110-MUSTN1	100526772	0.617063	0.01395
ENSG00000248632	AC106872.5	-	-0.970938	0.02785
ENSG00000249096	LINC02362	102723766	1.51617	0.0346
ENSG00000250120	PCDHA10	56139	-1.21705	0.0001
ENSG00000250138	AC139495.3	-	-0.618508	5e-05
ENSG00000250444	CCT5P1	-	-0.722224	0.00425
ENSG00000250471	GMPSP1	-	-1.65038	0.01655
ENSG00000250526	CCT6P2	-	-1.37813	0.022
ENSG00000250903	GMDS-AS1	-	0.997736	0.00255
ENSG00000251364	AC107884.1	100506258	-1.57807	0.00365
ENSG00000253831	ETV3L	440695	-0.961467	5e-05
ENSG00000254004	ZNF260	339324	-0.650518	0.0009
ENSG00000254332	AF201337.1	-	-0.572024	0.03295
ENSG00000254560	BBOX1-AS1	103695435	-0.61652	0.0378
ENSG00000254936	AF131215.4	-	1.26051	0.00335
ENSG00000255221	CARD17	440068	-1.55685	0.0142
ENSG00000255248	MIR100HG	399959	-0.696898	0.0183
ENSG00000255819	KLRC4-KLRK1	-	1.08788	0.04165
ENSG00000256223	ZNF10	7556	-0.770933	0.01655
ENSG00000256235	SMIM3	85027	-1.05269	5e-05
ENSG00000256238	SUPT16HP1	-	-1.03526	0.002
ENSG00000256683	ZNF350	59348	-1.11602	0.0035
ENSG00000257103	LSM14A	26065	-1.01521	5e-05
ENSG00000257175	CR383656.2	-	-0.566982	0.0039
ENSG00000257645	AC087897.1	-	19.545	0.00835
ENSG00000257773	AC011595.2	-	-0.555048	0.016
ENSG00000258465	AL139011.2	-	-1.62403	0.0428
ENSG00000259419	HNRNPCP3	-	-1.23245	0.0108
ENSG00000259834	AL365361.1	-	-1.0536	0.0001
ENSG00000260233	SSSCA1-AS1	-	-1.25988	0.0068
ENSG00000260244	AC104083.1	-	-0.820983	0.0025
ENSG00000260260	SNHG19	100507303	0.684958	0.0101
ENSG00000261026	AC105046.1	-	1.31334	5e-05
ENSG00000261040	WFDC21P	-	-0.949326	0.01505
ENSG00000261269	AC093278.2	-	-0.859911	5e-05
ENSG00000261542	AC011978.2	-	-0.996588	0.001
ENSG00000261618	AC083837.1	-	-0.910977	5e-05
ENSG00000262227	AC004771.3	-	-0.553385	0.03585
ENSG00000262406	MMP12	4321	-1.06178	5e-05
ENSG00000263179	HNRNPCP4	-	-2.05551	0.01085
ENSG00000263740	RN7SL4P	-	0.624279	0.01755
ENSG00000264278	AC027575.2	100131655	0.907607	0.00895
ENSG00000265257	AP005263.1	-	0.828836	0.04585
ENSG00000265817	FSBP	100861412	-2.01456	0.0394
ENSG00000266405	CBX3P2	645158	-1.75925	0.0221
ENSG00000266786	LGALS9DP	-	-1.27485	0.03835
ENSG00000266923	AC063949.2	-	-0.94329	0.0396
ENSG00000267123	LINC02081	101928710	-1.25982	0.00245
ENSG00000267228	AC012254.2	-	-17.1993	0.0115
ENSG00000267261	AC099811.2	-	-2.73673	5e-05
ENSG00000267737	AC087645.2	-	-0.628797	0.0431
ENSG00000269220	LINC00528	200298	0.71397	5e-05
ENSG00000269720	CCDC194	105372343	-0.63592	0.0035
ENSG00000270091	AC015726.1	-	0.636286	0.037
ENSG00000272086	AC025181.2	-	-0.63809	0.0073
ENSG00000272419	AC241585.2	-	-4.29212	5e-05
ENSG00000272455	AL391244.3	-	-0.681236	0.02315
ENSG00000272555	AC009974.1	-	-0.99183	0.0065
ENSG00000272620	AFAP1-AS1	84740	-0.65027	5e-05
ENSG00000273061	CDC37L1-AS1	101929351	-2.15363	0.04145
ENSG00000273748	AL592183.1	-	0.948251	0.0247
ENSG00000273802	HIST1H2BG	8339	0.767504	0.0195
ENSG00000274012	RN7SL2	378706	0.859654	5e-05
ENSG00000274487	AC244154.1	440434	-1.00073	0.0141
ENSG00000274615	AC233968.1	440434	-0.697565	0.03445
ENSG00000275302	CCL4	6351	5.04011	5e-05
ENSG00000275538	RNVU1-19	101954277	18.6847	0.02395
ENSG00000275895	U2AF1L5	102724594	0.587353	0.00295
ENSG00000276070	CCL4L2	388372	0.924464	0.0181
ENSG00000276168	RN7SL1	6029	0.762636	5e-05
ENSG00000276234	TADA2A	6871	-0.609243	0.00335
ENSG00000277067	CU634019.1	-	-0.583901	0.03155
ENSG00000278311	GGNBP2	79893	0.894105	0.0003
ENSG00000278318	ZNF229	7772	-1.36812	0.0055
ENSG00000278845	MRPL45	84311	-1.59172	0.00115
ENSG00000278978	AC092611.3	-	0.751021	0.0071
ENSG00000279400	AC008957.3	-	-0.81428	0.00215
ENSG00000279519	AC007382.1	-	0.579037	0.001
ENSG00000279602	AC109326.1	-	0.714344	0.00685
ENSG00000280165	PCDH20	64881	-1.4098	5e-05
ENSG00000280173	AC104447.1	-	-0.642951	0.0043
ENSG00000282508	LINC01002	-	-0.559671	0.0006
ENSG00000282572	AC215522.2	-	-2.0829	0.0301
ENSG00000282827	AC134772.2	-	0.591885	0.001
ENSG00000284299	AL590132.1	-	-0.59507	0.0009

## Sheet: S4L; TD139 vs Con Log2 0.55
Supplemental Table 3
gene_id	Gene name	NCBI gene ID	log2ratio(TD139/Con)	p_value
ENSG00000000003	TSPAN6	7105	-1.10549	0.0007
ENSG00000002933	TMEM176A	55365	0.741051	0.0003
ENSG00000003436	TFPI	7035	-0.88692	0.0051
ENSG00000005884	ITGA3	3675	1.2144	0.0132
ENSG00000007047	MARK4	57787	0.63192	0.0084
ENSG00000011465	DCN	1634	-0.840075	0.03395
ENSG00000012124	CD22	933	0.747197	0.0286
ENSG00000018236	CNTN1	1272	-1.13587	0.01785
ENSG00000026508	CD44	960	-0.60297	5e-05
ENSG00000039560	RAI14	26064	-2.40245	5e-05
ENSG00000046653	GPM6B	2824	-0.820906	0.0001
ENSG00000048540	LMO3	55885	-0.947683	0.0004
ENSG00000049656	CLPTM1L	81037	0.713741	5e-05
ENSG00000049769	PPP1R3F	89801	0.640789	0.00615
ENSG00000050628	PTGER3	5733	-0.73802	5e-05
ENSG00000056998	GYG2	8908	0.732874	0.0233
ENSG00000064932	SBNO2	22904	0.727596	0.01155
ENSG00000067646	ZFY	7544	-0.633135	0.0043
ENSG00000068831	RASGRP2	10235	-1.10779	0.00225
ENSG00000072133	RPS6KA6	27330	-0.994462	0.0051
ENSG00000073605	GSDMB	55876	0.6275	0.01835
ENSG00000073712	FERMT2	10979	-0.557404	0.0323
ENSG00000081665	ZNF506	440515	-0.591373	0.00555
ENSG00000088367	EPB41L1	2036	-1.00946	0.01865
ENSG00000088827	SIGLEC1	6614	0.611977	5e-05
ENSG00000089091	DZANK1	55184	0.734754	0.0066
ENSG00000089847	ANKRD24	170961	0.676821	0.00575
ENSG00000091262	ABCC6	105369239	1.17477	0.00215
ENSG00000092200	RPGRIP1	57096	-0.650035	0.04305
ENSG00000099139	PCSK5	5125	0.86375	0.00105
ENSG00000100276	RASL10A	10633	1.18904	0.0006
ENSG00000100605	ITPK1	3705	1.0772	5e-05
ENSG00000101197	BIRC7	79444	0.644135	5e-05
ENSG00000102384	CENPI	2491	-0.568262	5e-05
ENSG00000103429	BFAR	51283	-1.03949	0.0049
ENSG00000104518	GSDMD	79792	1.85505	5e-05
ENSG00000104522	TSTA3	7264	1.81548	0.00225
ENSG00000104936	DMPK	1760	1.01335	0.0008
ENSG00000105202	FBL	2091	0.585443	0.00265
ENSG00000105865	DUS4L	11062	-2.73462	5e-05
ENSG00000106100	NOD1	10392	0.558215	0.00025
ENSG00000106236	NPTX2	4885	0.872348	0.00105
ENSG00000106327	TFR2	7036	-0.735944	0.0203
ENSG00000107562	CXCL12	6387	0.972581	5e-05
ENSG00000108309	RUNDC3A	10900	0.965035	0.00025
ENSG00000108370	RGS9	8787	-0.906193	0.01875
ENSG00000108846	ABCC3	8714	0.653603	0.00375
ENSG00000109536	FRG1	2483	-0.806056	0.0026
ENSG00000110881	ASIC1	41	-0.593828	0.0493
ENSG00000111181	SLC6A12	6539	-0.570938	0.0161
ENSG00000112394	SLC16A10	117247	1.26252	0.0051
ENSG00000112584	FAM120B	84498	1.54641	5e-05
ENSG00000112599	GUCA1B	2979	0.92158	0.0271
ENSG00000112715	VEGFA	7422	0.58097	0.00425
ENSG00000112812	PRSS16	10279	0.827623	0.00925
ENSG00000112877	CEP72	55722	-0.667682	0.03975
ENSG00000113758	DBN1	1627	-0.596206	0.00195
ENSG00000114019	AMOTL2	51421	0.963201	0.0026
ENSG00000114200	BCHE	590	-0.803967	0.0491
ENSG00000114270	COL7A1	1294	1.15814	0.00015
ENSG00000115257	PCSK4	54760	1.06473	0.00185
ENSG00000115457	IGFBP2	3485	-0.682513	0.0222
ENSG00000115594	IL1R1	3554	-0.552085	0.0017
ENSG00000116106	EPHA4	2043	-0.971462	0.0291
ENSG00000116141	MARK1	4139	-3.06847	0.01875
ENSG00000116883	AL591845.1	-	0.775133	0.03985
ENSG00000116957	TBCE	6905	0.920835	0.00305
ENSG00000117228	GBP1	2633	-0.795827	0.0255
ENSG00000117691	NENF	29937	0.585208	5e-05
ENSG00000118432	CNR1	1268	-0.733768	0.01355
ENSG00000119125	GDA	9615	-0.724484	0.0006
ENSG00000120738	EGR1	1958	0.834676	5e-05
ENSG00000120833	SOCS2	8835	0.784701	0.0027
ENSG00000121211	MND1	84057	-0.588423	0.0172
ENSG00000121552	CSTA	1475	-0.613207	0.00045
ENSG00000121691	CAT	847	-0.658542	0.00035
ENSG00000121807	CCR2	729230	-0.662694	0.00315
ENSG00000122025	FLT3	2322	-0.563475	0.03595
ENSG00000122035	RASL11A	387496	1.03252	0.0107
ENSG00000122254	HS3ST2	9956	1.11534	0.0001
ENSG00000122574	WIPF3	644150	0.619443	0.00265
ENSG00000122786	CALD1	800	-1.09965	5e-05
ENSG00000122877	EGR2	1959	0.631001	5e-05
ENSG00000124074	ENKD1	84080	0.804836	0.0339
ENSG00000124942	AHNAK	79026	-0.702882	5e-05
ENSG00000125462	C1orf61	10485	-1.02775	0.00025
ENSG00000125740	FOSB	2354	0.682696	5e-05
ENSG00000125968	ID1	3397	1.07014	5e-05
ENSG00000126091	ST3GAL3	6487	0.899351	0.00895
ENSG00000127415	IDUA	3425	0.64052	0.0012
ENSG00000128000	ZNF780B	163131	-1.33142	0.01595
ENSG00000129596	CDO1	1036	0.557627	0.0429
ENSG00000129946	SHC2	25759	1.232	0.00075
ENSG00000130508	PXDN	7837	-1.3261	0.0064
ENSG00000130748	TMEM160	54958	0.646059	5e-05
ENSG00000131584	ACAP3	116983	0.584349	0.0329
ENSG00000132688	NES	10763	-0.582037	5e-05
ENSG00000133169	BEX1	55859	-0.65213	0.0099
ENSG00000133874	RNF122	79845	0.718291	5e-05
ENSG00000134531	EMP1	2012	-0.565675	0.00255
ENSG00000134827	TCN1	6947	-0.733489	0.0222
ENSG00000135318	NT5E	4907	-0.807142	0.0482
ENSG00000135643	KCNMB4	27345	0.649547	0.00015
ENSG00000136014	USP44	84101	-0.733551	0.0079
ENSG00000136160	EDNRB	1910	0.629706	0.01605
ENSG00000136895	GARNL3	84253	-0.948443	0.00175
ENSG00000136928	GABBR2	9568	0.861791	0.01905
ENSG00000137573	SULF1	23213	-0.86266	0.0495
ENSG00000137745	MMP13	4322	-0.679079	5e-05
ENSG00000138606	SHF	90525	0.631969	0.0423
ENSG00000139044	B4GALNT3	283358	-0.935548	0.00115
ENSG00000139146	FAM60A	58516	0.586569	0.02005
ENSG00000139946	PELI2	57161	0.631644	0.00145
ENSG00000140939	NOL3	8996	1.69394	0.0119
ENSG00000142875	PRKACB	5567	-0.591747	5e-05
ENSG00000143036	SLC44A3	126969	-1.21912	0.00265
ENSG00000143624	INTS3	65123	1.20061	0.0333
ENSG00000145626	UGT3A1	133688	0.703438	0.0292
ENSG00000147082	CCNB3	85417	-1.65181	0.006
ENSG00000147434	CHRNA6	8973	-0.593608	0.0282
ENSG00000148450	MSRB2	22921	0.670742	0.0033
ENSG00000148483	TMEM236	653567	0.577791	5e-05
ENSG00000148798	INA	9118	-0.580236	0.0005
ENSG00000149256	TENM4	26011	-0.645799	0.00895
ENSG00000149948	HMGA2	8091	-0.712632	0.01635
ENSG00000150048	CLEC1A	51267	0.798493	0.02495
ENSG00000150672	DLG2	1740	1.52709	0.0001
ENSG00000151366	NDUFC2	4718	3.17133	0.0165
ENSG00000152990	ADGRA3	166647	0.640574	0.0223
ENSG00000153885	KCTD15	79047	-0.617059	0.0496
ENSG00000154134	ROBO3	64221	0.956706	0.03905
ENSG00000156234	CXCL13	10563	2.33177	0.0076
ENSG00000156475	PPP2R2B	5521	-0.904435	0.0171
ENSG00000156535	CD109	135228	-0.598783	5e-05
ENSG00000157429	ZNF19	7567	-0.617892	0.04175
ENSG00000157570	TSPAN18	90139	-1.20246	0.01105
ENSG00000157870	FAM213B	127281	-0.753296	5e-05
ENSG00000160179	ABCG1	9619	0.943671	5e-05
ENSG00000160654	CD3G	917	-0.607129	0.02585
ENSG00000160781	PAQR6	79957	0.68492	0.0035
ENSG00000161835	GRASP	160622	0.631621	0.03905
ENSG00000162444	RBP7	116362	0.964563	0.04735
ENSG00000162747	FCGR3B	2215	1.08741	5e-05
ENSG00000162825	NBPF20	100288142	0.695843	5e-05
ENSG00000162882	HAAO	23498	0.562345	0.0001
ENSG00000162885	B3GALNT2	148789	0.859628	0.0023
ENSG00000162909	CAPN2	824	-0.610243	0.001
ENSG00000163599	CTLA4	1493	0.689607	0.00455
ENSG00000163689	C3orf67	200844	-0.827329	0.0091
ENSG00000163702	IL17RC	84818	0.710301	5e-05
ENSG00000163807	KIAA1143	57456	-3.11291	5e-05
ENSG00000164485	IL22RA2	116379	-0.769379	0.0102
ENSG00000165029	ABCA1	19	0.613862	5e-05
ENSG00000166311	SMPD1	6609	0.615884	5e-05
ENSG00000166484	MAPK7	5598	0.553998	0.01465
ENSG00000166780	C16orf45	89927	-1.81922	0.01125
ENSG00000167106	FAM102A	399665	0.582095	0.01435
ENSG00000168143	FAM83B	222584	-0.827491	5e-05
ENSG00000168528	SERINC2	347735	0.784622	5e-05
ENSG00000170345	FOS	2353	0.609001	5e-05
ENSG00000170469	SPATA24	202051	-1.01061	0.0019
ENSG00000170558	CDH2	1000	-0.658043	0.0014
ENSG00000170909	OSCAR	126014	0.626202	0.0386
ENSG00000170956	CEACAM3	1084	-0.748516	0.0002
ENSG00000171033	PKIA	5569	-0.588752	0.0262
ENSG00000171517	LPAR3	23566	-0.579906	0.0104
ENSG00000172020	GAP43	2596	-0.806971	0.0001
ENSG00000172159	FRMD3	257019	-0.899727	0.00165
ENSG00000172322	CLEC12A	160364	-0.687654	5e-05
ENSG00000172366	MCRIP2	100287175	0.697382	5e-05
ENSG00000173597	SULT1B1	27284	-0.675399	0.0109
ENSG00000173926	MARCH3	115123	0.643793	0.00045
ENSG00000174938	SEZ6L2	26470	0.727639	5e-05
ENSG00000175556	LONRF3	79836	-0.933579	0.00035
ENSG00000176014	TUBB6	84617	-0.607841	0.022
ENSG00000176125	UFSP1	402682	0.618806	0.04185
ENSG00000176783	RUFY1	80230	0.842027	0.00825
ENSG00000176974	SHMT1	6470	0.704215	0.0259
ENSG00000177045	SIX5	147912	0.645976	0.01295
ENSG00000177302	TOP3A	7156	1.12403	5e-05
ENSG00000177469	CAVIN1	284119	-0.59148	5e-05
ENSG00000177595	PIDD1	55367	0.644703	0.02105
ENSG00000177628	GBA	2629	-0.917898	0.02725
ENSG00000177707	NECTIN3	25945	-0.610655	0.00905
ENSG00000177731	FLII	2314	-0.96357	0.0028
ENSG00000177879	AP3S1	1176	-0.572539	0.015
ENSG00000178038	ALS2CL	259173	1.3884	0.00015
ENSG00000178852	EFCAB13	124989	0.737799	0.0155
ENSG00000179094	PER1	5187	0.635266	0.0034
ENSG00000179627	ZBTB42	100128927	0.563831	0.00675
ENSG00000180318	ALX1	8092	-0.84838	0.0055
ENSG00000180537	RNF182	221687	-1.50194	0.00075
ENSG00000180673	EXOC5P1	-	0.735209	0.02135
ENSG00000180900	SCRIB	23513	1.78201	0.0033
ENSG00000181359	AC096571.1	-	-0.888925	0.00055
ENSG00000181790	ADGRB1	575	1.45993	5e-05
ENSG00000182325	FBXL6	26233	0.55576	0.01195
ENSG00000182774	RPS17	6218	0.708548	5e-05
ENSG00000182912	TSPEAR-AS2	-	0.572133	5e-05
ENSG00000183054	RGPD6	729540	-0.775924	0.0112
ENSG00000183444	OR7E38P	-	0.627749	0.00695
ENSG00000184313	MROH7	374977	0.663101	0.00655
ENSG00000184923	NUTM2A	728118	0.648716	0.0296
ENSG00000185100	ADSSL1	122622	0.569828	0.00375
ENSG00000185909	KLHDC8B	200942	0.61862	5e-05
ENSG00000186076	AC012085.1	-	-0.73897	0.00245
ENSG00000186395	KRT10	3858	0.873557	0.00185
ENSG00000186716	BCR	613	0.704835	0.00345
ENSG00000187244	BCAM	4059	0.723376	0.0293
ENSG00000187837	HIST1H1C	3006	0.610511	0.00945
ENSG00000188624	IGFL3	388555	-0.729777	0.00425
ENSG00000188629	ZNF177	7730	0.850164	0.04295
ENSG00000189223	PAX8-AS1	654433	1.7196	0.0011
ENSG00000196436	NPIPB15	440348	0.724663	5e-05
ENSG00000196440	ARMCX4	100131755	0.634246	0.005
ENSG00000197299	BLM	641	-0.573961	0.0003
ENSG00000197782	ZNF780A	284323	-1.81701	0.00025
ENSG00000197816	CCDC180	100499483	0.628813	0.04335
ENSG00000198590	C3orf35	339883	0.967976	0.0079
ENSG00000198816	ZNF358	140467	0.585265	5e-05
ENSG00000204381	LAYN	143903	-0.729568	0.02015
ENSG00000205531	NAP1L4	4676	-1.20942	5e-05
ENSG00000205670	SMIM11A	54065	0.69211	0.00185
ENSG00000206530	CFAP44	55779	0.647934	0.01925
ENSG00000211454	AKR7L	246181	0.747973	0.0413
ENSG00000212993	POU5F1B	5462	1.06437	5e-05
ENSG00000213015	ZNF580	51157	0.584659	0.00015
ENSG00000213160	KLHL23	100526832	-0.670706	0.01995
ENSG00000213398	LCAT	3931	0.927049	0.0262
ENSG00000213856	VDAC1P2	-	0.58049	0.0362
ENSG00000213885	RPL13AP7	-	-0.600603	0.0429
ENSG00000215146	BX322639.1	441666	-0.972082	0.0209
ENSG00000215154	AC141586.1	652276	-0.808841	0.00975
ENSG00000215386	MIR99AHG	-	-1.34185	0.0013
ENSG00000217930	PAM16	51025	-1.2779	0.03695
ENSG00000218175	AC016739.1	-	0.635483	5e-05
ENSG00000218891	ZNF579	163033	1.18553	5e-05
ENSG00000221930	FAM45BP	-	0.561134	5e-05
ENSG00000223459	TCAF1P1	-	-0.600587	0.0129
ENSG00000223804	AC244669.1	-	-2.16942	0.001
ENSG00000224093	AL109613.1	-	-2.65763	0.0357
ENSG00000224184	MIR3681HG	100506457	1.94846	0.01675
ENSG00000224699	LAMTOR5-AS1	-	2.73306	5e-05
ENSG00000224839	RPL12P17	-	-1.20908	0.0458
ENSG00000225138	SLC9A3-AS1	-	1.12453	5e-05
ENSG00000226098	SEC11B	-	-0.59591	0.04985
ENSG00000226608	FTLP3	-	0.684574	5e-05
ENSG00000227632	AC018804.1	-	1.53028	0.0312
ENSG00000228594	FNDC10	643988	0.553623	5e-05
ENSG00000229474	PATL2	197135	0.647589	0.0039
ENSG00000229605	RPL21P93	-	0.710256	0.01645
ENSG00000230897	AC013248.2	-	-0.828671	0.0062
ENSG00000230942	HMGN1P5	-	-15.2384	0.00135
ENSG00000230979	AC079250.1	-	0.648778	0.0024
ENSG00000231584	FAHD2CP	-	0.944887	0.0273
ENSG00000231595	AC005224.1	-	-0.637907	0.0298
ENSG00000232060	SLC4A1APP1	-	0.695158	0.02475
ENSG00000232202	AC098824.1	-	-0.957687	0.03195
ENSG00000232882	PHKA1P1	-	-0.584621	0.0415
ENSG00000232884	AF127936.2	-	0.722721	0.0064
ENSG00000232973	CYP1B1-AS1	285154	-0.880898	0.03265
ENSG00000232977	LINC00327	100506697	-1.01138	0.02245
ENSG00000233695	GAS6-AS1	-	0.576192	5e-05
ENSG00000233762	AC007969.1	-	0.771448	5e-05
ENSG00000234062	AL390879.2	-	0.807552	0.0244
ENSG00000235034	C19orf81	342918	1.17078	0.00915
ENSG00000235078	AC231981.1	-	2.00523	0.04625
ENSG00000235912	AL031729.1	-	-0.987926	0.02075
ENSG00000236017	ASMTL-AS1	-	0.934803	5e-05
ENSG00000236255	AC009404.1	-	0.939194	0.02205
ENSG00000236349	SUCLG2P2	-	-0.561239	0.0463
ENSG00000237522	NONOP2	-	0.686063	0.0108
ENSG00000240219	AL512306.2	-	0.972781	0.0072
ENSG00000241095	CYP51A1P1	-	-0.85971	0.0085
ENSG00000242258	LINC00996	285972	0.625464	5e-05
ENSG00000243181	AC087343.1	-	0.658572	0.0445
ENSG00000243449	C4orf48	401115	1.26369	0.00205
ENSG00000245532	NEAT1	283131	0.601307	0.00135
ENSG00000247157	LINC01252	338817	1.30899	0.01355
ENSG00000248208	WDR45P1	-	0.869598	0.00785
ENSG00000248866	USP46-AS1	-	0.708481	0.00285
ENSG00000249741	AC093890.2	-	1.69933	0.0184
ENSG00000250575	AL732372.4	-	0.648876	5e-05
ENSG00000250942	ENPP7P11	-	1.13551	0.0159
ENSG00000253147	AC015468.1	102467222	1.20932	0.0387
ENSG00000254687	AC009646.2	-	-0.562354	0.00225
ENSG00000257704	INAFM1	255783	0.573685	0.00535
ENSG00000260256	AP001063.1	-	0.882808	0.04625
ENSG00000260257	AL035071.1	-	0.727632	5e-05
ENSG00000260317	AC009812.4	-	1.19273	0.0488
ENSG00000260409	AC012414.5	-	0.55166	0.0178
ENSG00000260528	FAM157C	-	0.769223	0.00295
ENSG00000260772	AC012321.1	-	0.707999	0.0173
ENSG00000261026	AC105046.1	-	0.780423	5e-05
ENSG00000261052	SULT1A3	105369243	1.40081	0.0222
ENSG00000261796	ISY1-RAB43	100534599	1.51927	0.03565
ENSG00000261970	AL391840.1	-	15.5867	0.02395
ENSG00000262227	AC004771.3	-	-0.557838	0.04785
ENSG00000262902	MTCO1P40	-	1.16803	0.0105
ENSG00000263050	AC090617.6	-	1.9653	0.0255
ENSG00000265206	AC004687.1	-	0.637575	5e-05
ENSG00000265735	RN7SL5P	-	-0.946541	0.0331
ENSG00000266066	AC008158.1	-	0.624265	5e-05
ENSG00000266389	AC002091.2	-	-0.609845	0.0358
ENSG00000267060	PTGES3L	100885848	-0.87406	0.0308
ENSG00000267303	AC011511.4	-	0.654582	0.0174
ENSG00000267368	UPK3BL1	107983993	1.01889	0.01345
ENSG00000267541	MTCO2P2	-	1.02357	0.02875
ENSG00000268713	AC005261.4	-	0.65437	0.0015
ENSG00000268903	AL627309.7	-	0.931554	5e-05
ENSG00000270419	CAHM	100526820	0.737221	0.00265
ENSG00000271646	AC099343.3	-	0.558201	0.03365
ENSG00000271795	AC011337.1	-	0.569813	0.0002
ENSG00000272150	NBPF25P	101929780	0.559909	0.0001
ENSG00000272250	AC116667.2	-	1.12997	0.0297
ENSG00000272417	AC034229.4	-	16.0701	0.00035
ENSG00000272419	AC241585.2	-	0.882786	0.00375
ENSG00000272645	GTF2IP20	-	0.816315	5e-05
ENSG00000272667	AC012306.2	-	0.60448	0.0228
ENSG00000272720	AL022322.1	-	1.27352	0.00625
ENSG00000272871	AL159169.2	-	1.70568	5e-05
ENSG00000272949	AC093668.2	-	0.673071	0.00795
ENSG00000273142	AC073335.2	-	0.657576	5e-05
ENSG00000273356	LINC02019	-	0.593221	0.0008
ENSG00000273784	AL137058.2	-	-1.32088	0.00665
ENSG00000274272	AC069281.2	-	0.878165	5e-05
ENSG00000274422	AC245060.5	-	1.07122	5e-05
ENSG00000274487	AC244154.1	440434	-1.3351	0.0048
ENSG00000275371	AC012645.4	-	0.655534	0.0001
ENSG00000277007	AC096642.1	-	1.08872	0.00475
ENSG00000277027	RMRP	-	-1.10321	5e-05
ENSG00000277369	AC010654.1	-	-0.928257	0.0471
ENSG00000279148	AC126474.1	-	1.44456	0.0178
ENSG00000280099	AL603750.1	-	1.68988	0.0105
ENSG00000280202	AC005831.1	-	-0.645661	0.01175
ENSG00000283189	AC104452.1	-	0.619292	0.01715
ENSG00000283293	RN7SK	125050	-0.569536	5e-05
