# Supplementary material for: Galectin-3 aggravates microglial activation and tau transmission in tauopathy
Source: J Clin Invest. 2024 Jan 16;134(2):e165523. doi: 10.1172/JCI165523 (PMC10786694; doi:10.1172/JCI165523)
Supplement: Supplemental table 4 [file jci-134-165523-s081.xlsx]

## Sheet: S4H; DAM Up
Supplemental Table 4
Common elements in pTau_vs_Con_Up DAM_Up :	Elements only in pTau_vs_Con_Up :	Elements only in DAM_Up :
Adarb1	0610010K14Rik	Gm10036
Anxa3	1110038F14Rik	Gm7670
Arrdc4	1110065P20Rik	Gm10269
Atf3	1700013H16Rik	Mamdc2
Atp1b3	1700040F15Rik	Rps14
B2m	1700057G04Rik	Gm9493
Bambi	2700062C07Rik	Cd74
Bcl2a1a	3830403N18Rik	Rpl19-ps7
Bcl2a1d	4833439L19Rik	Npc2
Bhlhe40	4921524J17Rik	Egln3
Ccl4	4930430F08Rik	Rpl36a-ps1
Cd83	4930579G24Rik	Rpl37
Ch25h	4931428L18Rik	Rpsa-ps10
Chst2	9130401M01Rik	Gm7860
Cpd	9430015G10Rik	Gpr84
Crlf2	9930021J03Rik	Lyz2
Csf2ra	A4galt	Lyz1
Cstb	AA467197	Rps19-ps3
Cxcl14	Aamdc	Pgk1
Cxcl16	Aar2	Ndufa6
Dkk2	Aarsd1	Rpl39
Eef1b2	Aatk	Ndufa1
Eef2	Abca1	St14
Ephx1	Abca5	Trem2
Etl4	Abca6	Aplp2
Fabp5	Abca9	Gm15772
Flt1	Abcb1a	Cd200r4
Fth1	Abcb1b	Gm6030
Ftl1	Abcb6	Rpl23
Gas7	Abcc3	Eef1a1
Gla	Abce1	Gm10073
H2-Ab1	Abcf2	Ndufs6
Hif1a	Abhd13	Gm15148
Hint1	Abhd5	Sdf2l1
Ifi44	Abi1	Ssr4
Il4i1	Abl2	Rpl34-ps1
Kcnj2	Abtb1	Fabp3-ps1
Ldlrad3	Abtb2	Nexn
Lox	Acap3	Atp6v0c
Maff	Ace	Ctsb
Mpeg1	Acin1	Igf1
Pabpc1	Ackr3	Axl
Pdgfrl	Acod1	Anxa5
Pea15a	Acot10	Gm4987
Perp	Acot9	Tcap
Rftn1	Acox3	Spp1
Rpl18a	Acsl1	Rpl9-ps6
Rpl22l1	Acsl4	Gas2l3
Rpl8	Acsl5	Hmgn3
Rplp2	Actr1a	Fabp3
Rplp2-ps1	Acvr2a	Rpl26-ps4
Rps10	Ada	Zfp618
Rps19	Adam11	Prdx4
Rps20	Adam12	Ptchd1
Rps5	Adam17	Gm6863
Sdf4	Adam23	Rps27a
Serpine2	Adam8	Galk1
Slc2a1	Adamdec1	Tpi1
Tlr2	Adamts17	Gm13196
Tmem176a	Adar	Gpr65
Tpd52	Adgra2	Gm13192
Tspo	Adgra3	Rpsa-ps9
Use1	Adgrb1	Ank
Usp12	Adgre1	Atp5j2
Adgrl2	Adgrl2	Gm6316
Adi1	Adi1	Capg
Adm	Adm	Aldoa
Adnp2	Adnp2	Gm4149
Adora2a	Adora2a	Mir682
Adprm	Adprm	Sorbs3
Adra1b	Adra1b	Rps25-ps1
Adra2b	Adra2b	Cd63-ps
Adrm1	Adrm1	Tnfsf8
Adrm1b	Adrm1b	Rps19-ps11
Adtrp	Adtrp	Cox8a
Aebp2	Aebp2	Taf10
Aen	Aen	Gpnmb
Afap1	Afap1	Rpl10
Afdn	Afdn	Rpl5
Aff4	Aff4	Gm9843
Afg3l2	Afg3l2	Pgam1
Agfg1	Agfg1	Gm14328
Agfg2	Agfg2	Gm6166
Agk	Agk	Man2b1
Ago2	Ago2	Rpl5-ps1
Ago3	Ago3	Sh3pxd2b
Agpat4	Agpat4	Gm17511
Agrn	Agrn	Gm16238
Agtr1a	Agtr1a	Gm3362
Agtr1b	Agtr1b	Tmed3
Ahctf1	Ahctf1	Eef1g
Ahnak	Ahnak	Gm6252
Ahr	Ahr	Rpsa-ps4
Ahrr	Ahrr	Gm10086
Aifm2	Aifm2	Gm15590
Aimp2	Aimp2	Got1
Ak2	Ak2	Rps13-ps1
Ak3	Ak3	Dpys
Ak4	Ak4	Rps16
Akap8l	Akap8l	Lpl
Akirin2	Akirin2	Ankrd55
Akt1s1	Akt1s1	Rpl22
Akt2	Akt2	Ifi27l2b
Akt3	Akt3	Rpl27a
Alcam	Alcam	Rnaset2a
Aldh18a1	Aldh18a1	Cd5
Aldh1b1	Aldh1b1	Naca
Alg2	Alg2	Gm7331
Als2cl	Als2cl	Gm11263
Alyref	Alyref	Gm11407
Alyref2	Alyref2	Gm11410
Ambra1	Ambra1	Gm6807
Amfr	Amfr	Tmem163
Ammecr1l	Ammecr1l	Rps24-ps3
Amn	Amn	Gm5244
Ampd3	Ampd3	Lrpap1
Ankle2	Ankle2	Rpl28-ps1
Ankrd12	Ankrd12	Psat1
Ankrd17	Ankrd17	Gm6136
Ankrd27	Ankrd27	Rpl37-ps1
Ankrd33b	Ankrd33b	Tpt1
Ankrd37	Ankrd37	Aqp6
Ankrd52	Ankrd52	Naglu
Ankrd66	Ankrd66	Cxcr4
Ano5	Ano5	Slc25a47
Ano9	Ano9	Colec12
Anp32a	Anp32a	Hexa
Anp32b	Anp32b	Atp6v0e
Anpep	Anpep	Cd52
Anxa2	Anxa2	Rps9
Anxa7	Anxa7	Glipr1
Aoc1	Aoc1	Gsto1
Aoc1l1	Aoc1l1	Dnajb14
Aoc1l2	Aoc1l2	Gm5239
Aoc1l3	Aoc1l3	Rps26
Aoc2	Aoc2	Rps25
Ap5b1	Ap5b1	Adcy3
Ap5z1	Ap5z1	Gm10925
Apba3	Apba3	Gm10154
Aph1a	Aph1a	Gm7363
Apip	Apip	Pfdn5
Aplf	Aplf	Baiap2l2
Apol10a	Apol10a	St8sia6
Apol10b	Apol10b	Vat1
Apol11a	Apol11a	Plin2
Apol11b	Apol11b	Prdx1
Apol9a	Apol9a	Gm12630
Apol9b	Apol9b	Apoc4
Aqp9	Aqp9	Inf2
Araf	Araf	Adssl1
Arap1	Arap1	Ctse
Arap2	Arap2	Apoc1
Arcn1	Arcn1	Shisa5
Areg	Areg	Fuca1
Arf1	Arf1	Apoe
Arf4	Arf4	Rpl23a-ps3
Arfgap1	Arfgap1	Gm5963
Arfgap2	Arfgap2	Rpl11
Arfgap3	Arfgap3	Cox7a2l
Arfip2	Arfip2	Fau
Arg2	Arg2	Itgax
Arhgap10	Arhgap10	Rps8
Arhgap20	Arhgap20	Plekhh2
Arhgap24	Arhgap24	Fxyd6
Arhgap31	Arhgap31	Gm5805
Arhgap44	Arhgap44	Ghr
Arhgdia	Arhgdia	Gm9097
Arhgef2	Arhgef2	Rpl10a
Arid5b	Arid5b	Rps4x
Arih2	Arih2	Ctsl
Arl10	Arl10	Cox6a2
Arl4a	Arl4a	Rps11
Arl5b	Arl5b	Gpr137c
Arl8a	Arl8a	Rplp1
Arl8b	Arl8b	Gm7536
Armc5	Armc5	Rpl13a
Armc6	Armc6	Rpl35a
Armc9	Armc9	Rps12
Arpc1a	Arpc1a	Gm7206
Arrdc3	Arrdc3	Gm2574
Arsb	Arsb	Gm8730
Asap1	Asap1	Scarb1
Asap2	Asap2	Gm10136
Ascc3	Ascc3	Kcnma1
Ash1l	Ash1l	Bri3bp
Asns	Asns	Scd2
Asnsd1	Asnsd1	AW112010
Ass1	Ass1	Fgl2
Asxl1	Asxl1	Nrp1
Atad2b	Atad2b	Gm10443
Atad3a	Atad3a	Atp6v1f
Atf4	Atf4	Nceh1
Atf5	Atf5	Tmem205
Atg101	Atg101	Rpl38-ps2
Atg4b	Atg4b	Rpl21-ps9
Atg4d	Atg4d	Samd4
Atg7	Atg7	Gm6023
Atl2	Atl2	Atp6v1c1
Atn1	Atn1	Rps16-ps2
Atp11b	Atp11b	Rpl17-ps5
Atp11c	Atp11c	Rpl18-ps1
Atp13a2	Atp13a2	Rpl17-ps1
Atp13a3	Atp13a3	Pigyl
Atp1a1	Atp1a1	4930556M19Rik
Atp1b1	Atp1b1	Csf1
Atp2b1	Atp2b1	Gng5
Atp2c1	Atp2c1	Cadm1
Atp6ap1	Atp6ap1	Cybb
Atp6v1b1	Atp6v1b1	Rpl14-ps1
Atp7b	Atp7b	Gstm5
Atp8b1	Atp8b1	Rpl32
Atp9a	Atp9a	Cd34
Atrnl1	Atrnl1	Ramp1
Atxn2	Atxn2	Gm10288
Atxn2l	Atxn2l	Ppt1
Atxn7l2	Atxn7l2	Il3ra
Atxn7l3	Atxn7l3	Rpl3
AU015836	AU015836	Syngr1
Aup1	Aup1	Plaur
Aurkaip1	Aurkaip1	Creg1
Auts2	Auts2	Gm13864
Axin1	Axin1	Rps28
Axin2	Axin2	Mif
Azi2	Azi2	Rps24
Azin1	Azin1	Asb10
Azin2	Azin2	Gm13047
B3galt6	B3galt6	Creb3l2
B4galt1	B4galt1	Gm10076
B4galt2	B4galt2	Fblim1
B4galt3	B4galt3	Dhrs3
B4galt4	B4galt4	Gm13341
B4galt5	B4galt5	Gm13340
Bach1	Bach1	Gm13226
Bag1	Bag1	Kif1a
Bag3	Bag3	Rps18
Baiap2l1	Baiap2l1	H2-K1
Banp	Banp	Rpl28-ps3
Bap1	Bap1	Rplp0
Basp1	Basp1	Cox4i1
Batf	Batf	Gm6286
Batf2	Batf2	Gm8805
Batf3	Batf3	Tyrobp
Baz1a	Baz1a	Gm2a
BC003965	BC003965	Glb1
BC005537	BC005537	Acaca
BC016579	BC016579	Rps24-ps2
Bcap29	Bcap29	Actr3b
Bccip	Bccip	Rps3
Bcl11a	Bcl11a	Atox1
Bcl2	Bcl2	Rpl13
Bcl2a1b	Bcl2a1b	Lgi2
Bcl2a1c	Bcl2a1c	Vps13c
Bcl2l1	Bcl2l1	H2-D1
Bcl2l11	Bcl2l11	Rps2
Bcl2l13	Bcl2l13	Gm15710
Bcl3	Bcl3	Rps15
Bcl6	Bcl6	Myo1e
Bcl7b	Bcl7b	Uqcr11
Bcl9	Bcl9	Pebp1
Bcl9l	Bcl9l	Pdcd1
Bclaf1	Bclaf1	Gm11942
Bcorl1	Bcorl1	Gm15427
Bcs1l	Bcs1l	Gm9396
Bend3	Bend3	Gm11808
Bicc1	Bicc1	Ctss
Bid	Bid	Rps10-ps1
Birc2	Birc2	Ecm1
Birc3	Birc3	Rps15a
Bloc1s4	Bloc1s4	Rpsa
Blzf1	Blzf1	Gm16288
Bmp6	Bmp6	Atp1a3
Bmt2	Bmt2	Fcer1g
Bmyc	Bmyc	Chst11
Bnip1	Bnip1	Gm11478
Bod1	Bod1	Gm8129
Bok	Bok	Cck
Bop1	Bop1	Plbd2
Braf	Braf	Gm11953
Brd1	Brd1	Myo5a
Brd2	Brd2	Cd63
Brd4	Brd4	Gba
Brd9	Brd9	Atp6v0d2
Brix1	Brix1	Gm10275
Brms1l	Brms1l	Tox2
Brpf3	Brpf3	Rpl6
Brwd3	Brwd3	Cd72
Btaf1	Btaf1	Rpl37a
Btbd19	Btbd19	Clec7a
Btf3	Btf3	Slamf9
Btg1	Btg1	Matn4
Btg2	Btg2	Coro2a
Btg3	Btg3	Mrpl54
Bysl	Bysl	Cd9
Bzw2	Bzw2	Scpep1
C030006K11Rik	C030006K11Rik	Prr5l
C1qb	C1qb	Fxyd5
C1qbp	C1qbp	Ctsa
C1qtnf1	C1qtnf1	Cd84
C1s1	C1s1	Rpl38
C1s2	C1s2	Ttyh2
Cachd1	Cachd1	Rpl14
Cacna2d1	Cacna2d1	Rpl4
Calcrl	Calcrl	Fam20c
Cald1	Cald1	Gm7336
Camk2a	Camk2a	Gm2000
Camk4	Camk4	Soat1
Camkk2	Camkk2	Slc11a1
Camsap2	Camsap2	Gusb
Camta1	Camta1	Gm12005
Camta2	Camta2	Hpse
Cand1	Cand1	Sulf2
Cant1	Cant1	Gm8618
Capn15	Capn15	Dpp7
Capn2	Capn2	Rpl15-ps1
Caprin1	Caprin1	Rpl10a-ps1
Carm1	Carm1	Rpl12
Carmil3	Carmil3	Npm1
Cask	Cask	Ccl6
Casp1	Casp1	Ccl3
Casp7	Casp7	Gm16020
Castor1	Castor1	Gm15796
Catsper2	Catsper2	Gm5054
Cavin1	Cavin1	Ctsd
Cavin4	Cavin4	Rpl7
Cbx6	Cbx6	Cox6a1
Cc2d1b	Cc2d1b	Gm13408
Ccar1	Ccar1	Cd68
Ccdc120	Ccdc120	Gm14303
Ccdc124	Ccdc124	Ldha
Ccdc137	Ccdc137	Gm5559
Ccdc17	Ccdc17	Lgals3bp
Ccdc194	Ccdc194	Timp2
Ccdc57	Ccdc57	Cd300lb
Ccdc59	Ccdc59	Gm10059
Ccdc81	Ccdc81	Gm15500
Ccdc82	Ccdc82	Gm1673
Ccdc86	Ccdc86	Gm15501
Ccdc9	Ccdc9	Apbb2
Ccl2	Ccl2	Rpl18
Ccl20	Ccl20	Gm13841
Ccl22	Ccl22	Rps19-ps7
Ccl24	Ccl24	Gm11518
Ccl7	Ccl7	Gm3511
Ccm2	Ccm2	Pld3
Ccna1	Ccna1	Gnas
Ccnc	Ccnc	Il18bp
Ccnj	Ccnj	Grn
Ccnjl	Ccnjl	Ctsz
Ccnk	Ccnk	Gm13436
Ccnl1	Ccnl1	Gm9294
Ccnl2	Ccnl2	Rpl35
Ccnt2	Ccnt2	Gm13456
Ccnyl1	Ccnyl1	Gm13532
Ccr7	Ccr7	Gm13570
Ccrl2	Ccrl2	Rps21
Ccser2	Ccser2	Gm14044
Cct2	Cct2	Cst7
Cct3	Cct3
Cct5	Cct5
Cct6a	Cct6a
Cct7	Cct7
Cd151	Cd151
Cd2	Cd2
Cd207	Cd207
Cd22	Cd22
Cd274	Cd274
Cd38	Cd38
Cd40	Cd40
Cd44	Cd44
Cd48	Cd48
Cd55	Cd55
Cd55b	Cd55b
Cd69	Cd69
Cd70	Cd70
Cd80	Cd80
Cd82	Cd82
Cdc25b	Cdc25b
Cdc34	Cdc34
Cdc34b	Cdc34b
Cdc37	Cdc37
Cdc42bpb	Cdc42bpb
Cdc42ep2	Cdc42ep2
Cdc42se2	Cdc42se2
Cdc73	Cdc73
Cdca4	Cdca4
Cdh1	Cdh1
Cdh11	Cdh11
Cdh2	Cdh2
Cdh24	Cdh24
Cdk10	Cdk10
Cdk11b	Cdk11b
Cdk12	Cdk12
Cdk14	Cdk14
Cdk16	Cdk16
Cdk6	Cdk6
Cdkn1a	Cdkn1a
Cdkn2b	Cdkn2b
Cdo1	Cdo1
Cdv3	Cdv3
Cdyl2	Cdyl2
Ceacam19	Ceacam19
Cebpd	Cebpd
Cebpz	Cebpz
Celf1	Celf1
Cenpt	Cenpt
Cep170b	Cep170b
Cers2	Cers2
Cers5	Cers5
Cers6	Cers6
Ces1b	Ces1b
Ces1c	Ces1c
Ces1d	Ces1d
Ces1g	Ces1g
Ces1h	Ces1h
Cfap46	Cfap46
Cfap73	Cfap73
Cfi	Cfi
Cflar	Cflar
Cfp	Cfp
Cgn	Cgn
Chchd2	Chchd2
Chchd4	Chchd4
Chd2	Chd2
Cherp	Cherp
Chfr	Chfr
Chil1	Chil1
Chit1	Chit1
Chkb	Chkb
Chmp1a	Chmp1a
Chmp3	Chmp3
Chmp4b	Chmp4b
Chmp5	Chmp5
Chn1	Chn1
Chrac1	Chrac1
Chst7	Chst7
Chtf8	Chtf8
Chtop	Chtop
Chuk	Chuk
Ciapin1	Ciapin1
Cic	Cic
Ckap4	Ckap4
Ckb	Ckb
Clasrp	Clasrp
Clcf1	Clcf1
Clcn5	Clcn5
Cldn1	Cldn1
Cldn11	Cldn11
Cldn15	Cldn15
Cldnd1	Cldnd1
Clec18a	Clec18a
Clec4d	Clec4d
Clec4e	Clec4e
Clec4f	Clec4f
Clic4	Clic4
Clint1	Clint1
Clip4	Clip4
Clk3	Clk3
Clptm1	Clptm1
Clptm1l	Clptm1l
Cluh	Cluh
Cmklr1	Cmklr1
Cmpk2	Cmpk2
Cmss1	Cmss1
Cmtm6	Cmtm6
Cmtm8	Cmtm8
Cmtr1	Cmtr1
Cnbp	Cnbp
Cnksr3	Cnksr3
Cnnm4	Cnnm4
Cnot11	Cnot11
Cnot3	Cnot3
Cnot4	Cnot4
Cnpy2	Cnpy2
Cntln	Cntln
Coa4	Coa4
Cobll1	Cobll1
Col11a1	Col11a1
Col12a1	Col12a1
Col16a1	Col16a1
Col1a1	Col1a1
Col1a2	Col1a2
Col3a1	Col3a1
Col4a1	Col4a1
Col4a2	Col4a2
Col5a1	Col5a1
Col5a2	Col5a2
Col6a1	Col6a1
Col6a2	Col6a2
Col6a3	Col6a3
Cops2	Cops2
Cox17	Cox17
Cox6b2	Cox6b2
Cpeb4	Cpeb4
Cpm	Cpm
Cpne8	Cpne8
Cpsf6	Cpsf6
Cpsf7	Cpsf7
Cpt1b	Cpt1b
Cpxm1	Cpxm1
Crabp2	Crabp2
Creb3l1	Creb3l1
Crebbp	Crebbp
Crem	Crem
Crim1	Crim1
Crispld2	Crispld2
Crls1	Crls1
Crtc2	Crtc2
Crtc3	Crtc3
Cry2	Cry2
Cs	Cs
Csde1	Csde1
Cse1l	Cse1l
Csf2	Csf2
Csk	Csk
Csl	Csl
Csnk1d	Csnk1d
Csnk1e	Csnk1e
Csnk2a1	Csnk2a1
Csnk2a2	Csnk2a2
Csrnp1	Csrnp1
Csrnp2	Csrnp2
Csrp2	Csrp2
Ctc1	Ctc1
Ctdp1	Ctdp1
Ctif	Ctif
Ctla4	Ctla4
Ctnnal1	Ctnnal1
Ctnnb1	Ctnnb1
Ctnnbl1	Ctnnbl1
Ctps	Ctps
Ctu1	Ctu1
Ctu2	Ctu2
Cul1	Cul1
Cul4a	Cul4a
Cxcl10	Cxcl10
Cxcl5	Cxcl5
Cxcr5	Cxcr5
Cxxc5	Cxxc5
Cyb561	Cyb561
Cyb561a3	Cyb561a3
Cyb5r2	Cyb5r2
Cyb5r3	Cyb5r3
Cyp1b1	Cyp1b1
Cyp27a1	Cyp27a1
Cyp27b1	Cyp27b1
Cyp3a13	Cyp3a13
Cyp7b1	Cyp7b1
Cyth2	Cyth2
Cytip	Cytip
D16Ertd472e	D16Ertd472e
Dagla	Dagla
Dap3	Dap3
Dapk1	Dapk1
Dapk3	Dapk3
Dapp1	Dapp1
Dazap1	Dazap1
Dazl	Dazl
Dcaf1	Dcaf1
Dcaf10	Dcaf10
Dcaf13	Dcaf13
Dcn	Dcn
Dcp1a	Dcp1a
Dcstamp	Dcstamp
Dctn2	Dctn2
Dcun1d1	Dcun1d1
Dcun1d3	Dcun1d3
Dcun1d5	Dcun1d5
Dda1	Dda1
Ddb1	Ddb1
Ddr2	Ddr2
Ddx10	Ddx10
Ddx21	Ddx21
Ddx23	Ddx23
Ddx31	Ddx31
Ddx3x	Ddx3x
Ddx3y	Ddx3y
Ddx47	Ddx47
Ddx50	Ddx50
Ddx52	Ddx52
Ddx54	Ddx54
Ddx56	Ddx56
Ddx59	Ddx59
Ddx60	Ddx60
Deaf1	Deaf1
Dennd2c	Dennd2c
Dennd4a	Dennd4a
Dennd5a	Dennd5a
Derl1	Derl1
Desi1	Desi1
Desi2	Desi2
Dgat2	Dgat2
Dgkh	Dgkh
Dhrs13	Dhrs13
Dhx15	Dhx15
Dhx30	Dhx30
Dhx33	Dhx33
Dhx34	Dhx34
Dhx37	Dhx37
Dhx38	Dhx38
Dhx58	Dhx58
Diablo	Diablo
Diaph2	Diaph2
Dimt1	Dimt1
Dis3	Dis3
Dixdc1	Dixdc1
Dkc1	Dkc1
Dlc1	Dlc1
Dlgap4	Dlgap4
Dlk1	Dlk1
Dmpk	Dmpk
Dmxl2	Dmxl2
Dnaaf1	Dnaaf1
Dnah11	Dnah11
Dnaja1	Dnaja1
Dnaja4	Dnaja4
Dnajb4	Dnajb4
Dnajb6	Dnajb6
Dnajc11	Dnajc11
Dnajc18	Dnajc18
Dnajc2	Dnajc2
Dnajc25	Dnajc25
Dnajc6	Dnajc6
Dnm1l	Dnm1l
Dnpep	Dnpep
Dnttip2	Dnttip2
Dock1	Dock1
Dock4	Dock4
Dock7	Dock7
Dohh	Dohh
Dot1l	Dot1l
Dph1	Dph1
Dph2	Dph2
Dpm2	Dpm2
Dpysl2	Dpysl2
Dram1	Dram1
Dse	Dse
Dsg2	Dsg2
Dtx1	Dtx1
Dtx2	Dtx2
Dtx3l	Dtx3l
Dtx4	Dtx4
Dus1l	Dus1l
Dus3l	Dus3l
Dusp1	Dusp1
Dusp10	Dusp10
Dusp2	Dusp2
Dusp5	Dusp5
Dusp6	Dusp6
Dvl1	Dvl1
Dync1i2	Dync1i2
Dync1li1	Dync1li1
Dync1li2	Dync1li2
Dynlt1a	Dynlt1a
Dynlt1b	Dynlt1b
Dynlt1c	Dynlt1c
Dynlt1f	Dynlt1f
Dyrk1b	Dyrk1b
E2f3	E2f3
E2f4	E2f4
E2f6	E2f6
E4f1	E4f1
Eaf1	Eaf1
Ebf4	Ebf4
Ebi3	Ebi3
Ebna1bp2	Ebna1bp2
Ece1	Ece1
Ece2	Ece2
Edem1	Edem1
Edil3	Edil3
Edn1	Edn1
Ednra	Ednra
Eed	Eed
Eef1d	Eef1d
Eef2kmt	Eef2kmt
Efhd2	Efhd2
Efna5	Efna5
Efnb2	Efnb2
Efr3a	Efr3a
Efr3b	Efr3b
Egfl7	Egfl7
Egln2	Egln2
Ehbp1	Ehbp1
Ehbp1l1	Ehbp1l1
Ehd1	Ehd1
Ehf	Ehf
Ei24	Ei24
Eif1ax	Eif1ax
Eif1b	Eif1b
Eif2a	Eif2a
Eif2ak2	Eif2ak2
Eif2b5	Eif2b5
Eif2s1	Eif2s1
Eif2s2	Eif2s2
Eif3a	Eif3a
Eif3b	Eif3b
Eif3d	Eif3d
Eif3i	Eif3i
Eif3j1	Eif3j1
Eif3j2	Eif3j2
Eif4a1	Eif4a1
Eif4a3	Eif4a3
Eif4a3l1	Eif4a3l1
Eif4a3l2	Eif4a3l2
Eif4g1	Eif4g1
Eif4g2	Eif4g2
Eif5	Eif5
Eif5a2	Eif5a2
Eif5b	Eif5b
Eif6	Eif6
Elf4	Elf4
Elk1	Elk1
Elk4	Elk4
Ell	Ell
Elmo3	Elmo3
Eloa	Eloa
Elovl1	Elovl1
Elovl4	Elovl4
Elovl7	Elovl7
Emc1	Emc1
Emc6	Emc6
Emd	Emd
Emg1	Emg1
Emilin2	Emilin2
Eml3	Eml3
Eml4	Eml4
Emp2	Emp2
Emp3	Emp3
Enah	Enah
Enc1	Enc1
Eno1	Eno1
Eno1b	Eno1b
Enpp1	Enpp1
Enpp2	Enpp2
Enpp4	Enpp4
Entpd2	Entpd2
Entpd4	Entpd4
Entpd4b	Entpd4b
Entpd6	Entpd6
Eny2	Eny2
Ep300	Ep300
Epb41l3	Epb41l3
Epc1	Epc1
Epg5	Epg5
Epha4	Epha4
Ephb2	Ephb2
Epm2aip1	Epm2aip1
Epsti1	Epsti1
Eral1	Eral1
Erc2	Erc2
Ereg	Ereg
Erich1	Erich1
Ermn	Ermn
Ern1	Ern1
Ero1b	Ero1b
Errfi1	Errfi1
Esf1	Esf1
Esrra	Esrra
Etf1	Etf1
Etfdh	Etfdh
Ets2	Ets2
Etv3	Etv3
Etv6	Etv6
Evi2a	Evi2a
Ewsr1	Ewsr1
Exoc3l4	Exoc3l4
Exoc7	Exoc7
Exosc4	Exosc4
Exosc6	Exosc6
Exosc9	Exosc9
Ext2	Ext2
Eya3	Eya3
Eya4	Eya4
Ezh2	Ezh2
F3	F3
Faap100	Faap100
Fads3	Fads3
Faf2	Faf2
Fam110a	Fam110a
Fam171b	Fam171b
Fam177a	Fam177a
Fam177a2	Fam177a2
Fam186b	Fam186b
Fam193a	Fam193a
Fam193b	Fam193b
Fam20b	Fam20b
Fam210a	Fam210a
Fam219a	Fam219a
Fam3c	Fam3c
Fam50a	Fam50a
Fam53c	Fam53c
Fam83g	Fam83g
Fam98a	Fam98a
Farp2	Farp2
Farsb	Farsb
Fasn	Fasn
Fastkd2	Fastkd2
Fastkd5	Fastkd5
Fat1	Fat1
Fbln5	Fbln5
Fbn1	Fbn1
Fbn2	Fbn2
Fbrs	Fbrs
Fbrsl1	Fbrsl1
Fbxl12	Fbxl12
Fbxl15	Fbxl15
Fbxl19	Fbxl19
Fbxl6	Fbxl6
Fbxo11	Fbxo11
Fbxo31	Fbxo31
Fbxo42	Fbxo42
Fbxo6	Fbxo6
Fbxw7	Fbxw7
Fbxw9	Fbxw9
Fcamr	Fcamr
Fdps	Fdps
Fem1a	Fem1a
Fem1al	Fem1al
Fem1c	Fem1c
Fermt2	Fermt2
Fermt3	Fermt3
Fez1	Fez1
Ffar2	Ffar2
Fgd6	Fgd6
Fgf2	Fgf2
Fgfr1	Fgfr1
Fgfr2	Fgfr2
Fiz1	Fiz1
Fjx1	Fjx1
Fkbp10	Fkbp10
Fkbp5	Fkbp5
Fkrp	Fkrp
Fktn	Fktn
Flcn	Flcn
Flna	Flna
Flrt3	Flrt3
Flvcr2	Flvcr2
Fmnl1	Fmnl1
Fmnl3	Fmnl3
Fmod	Fmod
Fn1	Fn1
Fnbp1	Fnbp1
Fnbp4	Fnbp4
Fndc3b	Fndc3b
Fndc4	Fndc4
Fosb	Fosb
Fosl1	Fosl1
Fosl2	Fosl2
Foxn2	Foxn2
Foxo1	Foxo1
Foxp1	Foxp1
Foxp4	Foxp4
Fpgs	Fpgs
Fpr1	Fpr1
Fpr2	Fpr2
Fpr3	Fpr3
Frk	Frk
Frmd6	Frmd6
Frmd8	Frmd8
Fry	Fry
Fscn1	Fscn1
Fsd1l	Fsd1l
Fst	Fst
Fstl1	Fstl1
Ftl1-ps1	Ftl1-ps1
Ftsj1	Ftsj1
Ftsj3	Ftsj3
Fubp1	Fubp1
Fuom	Fuom
Fus	Fus
Fut4	Fut4
Fzd1	Fzd1
Fzd5	Fzd5
G0s2	G0s2
G3bp1	G3bp1
G6pd2	G6pd2
G6pdx	G6pdx
Gabarapl1	Gabarapl1
Gabarapl2	Gabarapl2
Gabpb1	Gabpb1
Gabrr2	Gabrr2
Gadd45b	Gadd45b
Gadd45g	Gadd45g
Gadd45gip1	Gadd45gip1
Galnt11	Galnt11
Galnt18	Galnt18
Gan	Gan
Gapt	Gapt
Gar1	Gar1
Gart	Gart
Gatad2a	Gatad2a
Gbp2	Gbp2
Gbp2b	Gbp2b
Gbp5	Gbp5
Gch1	Gch1
Gclc	Gclc
Gclm	Gclm
Gcn1	Gcn1
Gdf15	Gdf15
Gdi1	Gdi1
Gem	Gem
Gemin4	Gemin4
Gemin5	Gemin5
Get4	Get4
Gfod2	Gfod2
Gfpt2	Gfpt2
Gga1	Gga1
Gga3	Gga3
Gid8	Gid8
Ginm1	Ginm1
Gja6	Gja6
Gk	Gk
Glb1l2	Glb1l2
Glrx3	Glrx3
Gls	Gls
Glyctk	Glyctk
Gm10058	Gm10058
Gm10096	Gm10096
Gm10147	Gm10147
Gm10184	Gm10184
Gm10230	Gm10230
Gm10486	Gm10486
Gm10487	Gm10487
Gm10488	Gm10488
Gm14525	Gm14525
Gm14632	Gm14632
Gm14819	Gm14819
Gm16405	Gm16405
Gm16430	Gm16430
Gm1993	Gm1993
Gm2012	Gm2012
Gm2030	Gm2030
Gm20736	Gm20736
Gm20765	Gm20765
Gm20792	Gm20792
Gm20814	Gm20814
Gm20817	Gm20817
Gm20820	Gm20820
Gm20824	Gm20824
Gm20835	Gm20835
Gm20837	Gm20837
Gm20838	Gm20838
Gm20843	Gm20843
Gm20850	Gm20850
Gm20855	Gm20855
Gm20869	Gm20869
Gm20870	Gm20870
Gm20883	Gm20883
Gm20888	Gm20888
Gm20890	Gm20890
Gm20894	Gm20894
Gm20896	Gm20896
Gm20897	Gm20897
Gm20903	Gm20903
Gm20905	Gm20905
Gm20906	Gm20906
Gm20908	Gm20908
Gm20911	Gm20911
Gm20916	Gm20916
Gm20920	Gm20920
Gm20929	Gm20929
Gm20931	Gm20931
Gm20937	Gm20937
Gm21094	Gm21094
Gm21095	Gm21095
Gm21117	Gm21117
Gm21173	Gm21173
Gm21209	Gm21209
Gm21256	Gm21256
Gm21258	Gm21258
Gm21293	Gm21293
Gm21294	Gm21294
Gm21304	Gm21304
Gm21312	Gm21312
Gm21317	Gm21317
Gm21366	Gm21366
Gm21409	Gm21409
Gm21477	Gm21477
Gm21488	Gm21488
Gm21497	Gm21497
Gm21518	Gm21518
Gm21627	Gm21627
Gm21650	Gm21650
Gm21739	Gm21739
Gm21760	Gm21760
Gm21858	Gm21858
Gm21861	Gm21861
Gm21865	Gm21865
Gm21996	Gm21996
Gm2296	Gm2296
Gm28102	Gm28102
Gm28490	Gm28490
Gm28510	Gm28510
Gm28553	Gm28553
Gm28576	Gm28576
Gm28827	Gm28827
Gm28870	Gm28870
Gm28891	Gm28891
Gm28897	Gm28897
Gm28919	Gm28919
Gm28961	Gm28961
Gm28998	Gm28998
Gm29110	Gm29110
Gm29276	Gm29276
Gm29554	Gm29554
Gm29564	Gm29564
Gm29582	Gm29582
Gm29866	Gm29866
Gm30737	Gm30737
Gm31571	Gm31571
Gm35134	Gm35134
Gm3854	Gm3854
Gm4297	Gm4297
Gm4301	Gm4301
Gm4302	Gm4302
Gm4303	Gm4303
Gm4305	Gm4305
Gm4307	Gm4307
Gm4308	Gm4308
Gm4312	Gm4312
Gm4340	Gm4340
Gm4836	Gm4836
Gm49336	Gm49336
Gm5168	Gm5168
Gm5169	Gm5169
Gm5698	Gm5698
Gm5849	Gm5849
Gm5934	Gm5934
Gm5935	Gm5935
Gm6121	Gm6121
Gm6489	Gm6489
Gm6525	Gm6525
Gm6763	Gm6763
Gm7298	Gm7298
Gm773	Gm773
Gm8764	Gm8764
Gmeb1	Gmeb1
Gmeb2	Gmeb2
Gmfb	Gmfb
Gmip	Gmip
Gna12	Gna12
Gnaz	Gnaz
Gnb1	Gnb1
Gne	Gne
Gng10	Gng10
Gng2	Gng2
Gnl2	Gnl2
Gnl3	Gnl3
Gnpnat1	Gnpnat1
Gnrh1	Gnrh1
Gon4l	Gon4l
Gosr1	Gosr1
Gp1ba	Gp1ba
Gpat4	Gpat4
Gpatch3	Gpatch3
Gpatch4	Gpatch4
Gpbp1	Gpbp1
Gpbp1l1	Gpbp1l1
Gpc3	Gpc3
Gpd2	Gpd2
Gpi1	Gpi1
Gpn2	Gpn2
Gpr107	Gpr107
Gpr137b	Gpr137b
Gpr141	Gpr141
Gpr153	Gpr153
Gpr157	Gpr157
Gpr158	Gpr158
Gpr183	Gpr183
Gpr31b	Gpr31b
Gpr37	Gpr37
Gprc5b	Gprc5b
Gpsm1	Gpsm1
Gpx8	Gpx8
Gramd1a	Gramd1a
Grb2	Grb2
Grin2d	Grin2d
Grina	Grina
Gripap1	Gripap1
Grk3	Grk3
Grk4	Grk4
Grpel1	Grpel1
Grwd1	Grwd1
Gsap	Gsap
Gsk3a	Gsk3a
Gspt1	Gspt1
Gtdc1	Gtdc1
Gtf2b	Gtf2b
Gtf2e1	Gtf2e1
Gtf2e2	Gtf2e2
Gtf3c6	Gtf3c6
Gtpbp1	Gtpbp1
Gtpbp2	Gtpbp2
Gtpbp4	Gtpbp4
Gtpbp6	Gtpbp6
Guca1b	Guca1b
Gucd1	Gucd1
Gucy1a2	Gucy1a2
Gulp1	Gulp1
Gys1	Gys1
H2-Eb2	H2-Eb2
Hamp	Hamp
Hapln3	Hapln3
Has3	Has3
Hcar2	Hcar2
Hcfc2	Hcfc2
Hck	Hck
Hdac2	Hdac2
Hdgf	Hdgf
Hdlbp	Hdlbp
Heatr1	Heatr1
Helz2	Helz2
Herc6	Herc6
Hes1	Hes1
Hesx1	Hesx1
Hexim1	Hexim1
Hgd	Hgd
Hgfac	Hgfac
Hgs	Hgs
Hic1	Hic1
Hic2	Hic2
Higd1a	Higd1a
Hilpda	Hilpda
Hip1	Hip1
Hip1r	Hip1r
Hipk2	Hipk2
Hivep1	Hivep1
Hivep2	Hivep2
Hlx	Hlx
Hmbox1	Hmbox1
Hmgcs1	Hmgcs1
Hnrnpa0	Hnrnpa0
Hnrnpab	Hnrnpab
Hnrnpdl	Hnrnpdl
Hnrnph3	Hnrnph3
Hnrnpk	Hnrnpk
Hnrnpu	Hnrnpu
Homer1	Homer1
Hpcal4	Hpcal4
Hpn	Hpn
Hprt	Hprt
Hs3st2	Hs3st2
Hs3st3a1	Hs3st3a1
Hs3st3b1	Hs3st3b1
Hsd11b1	Hsd11b1
Hsf1	Hsf1
Hsh2d	Hsh2d
Hsp90ab1	Hsp90ab1
Hspa8	Hspa8
Hspa9	Hspa9
Hus1	Hus1
Huwe1	Huwe1
Hypk	Hypk
Iba57	Iba57
Ibsp	Ibsp
Ibtk	Ibtk
Icam1	Icam1
Icam5	Icam5
Icosl	Icosl
Id4	Id4
Ido1	Ido1
Ido2	Ido2
Ier5	Ier5
Ifi44l	Ifi44l
Ifih1	Ifih1
Ifit2	Ifit2
Ifit3	Ifit3
Ifit3b	Ifit3b
Ifitm1	Ifitm1
Ifitm2	Ifitm2
Ifitm3	Ifitm3
Ifitm6	Ifitm6
Ifitm7	Ifitm7
Ifngr2	Ifngr2
Ifnlr1	Ifnlr1
Ifrd1	Ifrd1
Ifrd2	Ifrd2
Igdcc4	Igdcc4
Igf2	Igf2
Igf2bp1	Igf2bp1
Igfbp3	Igfbp3
Igfbp5	Igfbp5
Igsf3	Igsf3
Igsf8	Igsf8
Ikbkb	Ikbkb
Ikbke	Ikbke
Ikbkg	Ikbkg
Il10	Il10
Il10ra	Il10ra
Il12b	Il12b
Il15ra	Il15ra
Il17c	Il17c
Il18r1	Il18r1
Il18rap	Il18rap
Il19	Il19
Il1a	Il1a
Il1b	Il1b
Il1rap	Il1rap
Il1rn	Il1rn
Il20rb	Il20rb
Il23a	Il23a
Il2rg	Il2rg
Il6	Il6
Il7	Il7
Il7r	Il7r
Ilf2	Ilf2
Ilf3	Ilf3
Imp4	Imp4
Impa1	Impa1
Impdh2	Impdh2
Inafm1	Inafm1
Ing3	Ing3
Ing5	Ing5
Inhba	Inhba
Ino80	Ino80
Inpp1	Inpp1
Inpp5e	Inpp5e
Insig1	Insig1
Ints11	Ints11
Ints3	Ints3
Ints5	Ints5
Ints9	Ints9
Ip6k2	Ip6k2
Ipmk	Ipmk
Ipo4	Ipo4
Ipo5	Ipo5
Ipo7	Ipo7
Ippk	Ippk
Irak2	Irak2
Irf1	Irf1
Irf2bp1	Irf2bp1
Irf6	Irf6
Irf7	Irf7
Irf8	Irf8
Irf9	Irf9
Irgq	Irgq
Irx2	Irx2
Isg15	Isg15
Isg20	Isg20
Isg20l2	Isg20l2
Isoc1	Isoc1
Isoc2a	Isoc2a
Isoc2b	Isoc2b
Itch	Itch
Itga1	Itga1
Itga5	Itga5
Itga6	Itga6
Itgb1bp1	Itgb1bp1
Itgb8	Itgb8
Itpkc	Itpkc
Jade2	Jade2
Jade3	Jade3
Jag1	Jag1
Jagn1	Jagn1
Jak1	Jak1
Jak3	Jak3
Jam2	Jam2
Jdp2	Jdp2
Jmjd4	Jmjd4
Josd1	Josd1
Josd2	Josd2
Jpt2	Jpt2
Jun	Jun
Junb	Junb
Jund	Jund
Jup	Jup
Kank1	Kank1
Kansl2	Kansl2
Kansl3	Kansl3
Kat5	Kat5
Katna1	Katna1
Katnbl1	Katnbl1
Kbtbd8	Kbtbd8
Kcmf1	Kcmf1
Kcna3	Kcna3
Kcnd1	Kcnd1
Kcng1	Kcng1
Kcnh4	Kcnh4
Kcnip2	Kcnip2
Kcnj14	Kcnj14
Kcnn3	Kcnn3
Kctd13	Kctd13
Kctd9	Kctd9
Kdelr2	Kdelr2
Kdm5d	Kdm5d
Kdm6b	Kdm6b
Kdm7a	Kdm7a
Kdr	Kdr
Keap1	Keap1
Khsrp	Khsrp
Kif13a	Kif13a
Kif13b	Kif13b
Kif1c	Kif1c
Kif21a	Kif21a
Kif5b	Kif5b
Kitl	Kitl
Klc1	Klc1
Klc2	Klc2
Klf5	Klf5
Klf6	Klf6
Klf9	Klf9
Klhl5	Klhl5
Kmo	Kmo
Kmt2b	Kmt2b
Kmt2d	Kmt2d
Kpna1	Kpna1
Kpna2	Kpna2
Kpna4	Kpna4
Kpna6	Kpna6
Kpnb1	Kpnb1
Kremen1	Kremen1
Kri1	Kri1
Krt10	Krt10
Ktn1	Ktn1
Kynu	Kynu
L1td1	L1td1
Lacc1	Lacc1
Lad1	Lad1
Lama5	Lama5
Lamb1	Lamb1
Lamb3	Lamb3
Lamc1	Lamc1
Lancl2	Lancl2
Lap3	Lap3
Large1	Large1
Larp1	Larp1
Larp1b	Larp1b
Larp4b	Larp4b
Las1l	Las1l
Lat	Lat
Lcor	Lcor
Lcp1	Lcp1
Lef1	Lef1
Letm1	Letm1
Lgals1	Lgals1
Lgals3	Lgals3
Lhx2	Lhx2
Lif	Lif
Lifr	Lifr
Lig3	Lig3
Lig4	Lig4
Lilra5	Lilra5
Lilra6	Lilra6
Limch1	Limch1
Limk2	Limk2
Lims2	Lims2
Lin37	Lin37
Llph	Llph
Lmbr1	Lmbr1
Lmcd1	Lmcd1
Lmna	Lmna
Lonp1	Lonp1
Lonrf1	Lonrf1
Lonrf3	Lonrf3
Loxl1	Loxl1
Lpar2	Lpar2
Lpcat1	Lpcat1
Lrch3	Lrch3
Lrig1	Lrig1
Lrp10	Lrp10
Lrp12	Lrp12
Lrpprc	Lrpprc
Lrr1	Lrr1
Lrrc14	Lrrc14
Lrrc24	Lrrc24
Lrrc3	Lrrc3
Lrrc32	Lrrc32
Lrrc41	Lrrc41
Lrrc42	Lrrc42
Lrrc49	Lrrc49
Lrrc59	Lrrc59
Lrrc8a	Lrrc8a
Lrrfip2	Lrrfip2
Lrwd1	Lrwd1
Lsm14a	Lsm14a
Lsmem1	Lsmem1
Lss	Lss
Luc7l	Luc7l
Lum	Lum
Luzp1	Luzp1
Ly6e	Ly6e
Lyar	Lyar
Lyn	Lyn
Lypla2	Lypla2
Lyrm4	Lyrm4
Lysmd2	Lysmd2
Lysmd4	Lysmd4
Lztr1	Lztr1
Lzts3	Lzts3
Macc1	Macc1
Mad2l2	Mad2l2
Maea	Maea
Maf1	Maf1
Mafb	Mafb
Mafg	Mafg
Mafk	Mafk
Magoh	Magoh
Mak16	Mak16
Mamdc4	Mamdc4
Maml2	Maml2
Mamld1	Mamld1
Manbal	Manbal
Maoa	Maoa
Map1b	Map1b
Map1lc3a	Map1lc3a
Map2k3	Map2k3
Map2k4	Map2k4
Map2k7	Map2k7
Map3k14	Map3k14
Map3k20	Map3k20
Map3k8	Map3k8
Map4	Map4
Map4k3	Map4k3
Map4k4	Map4k4
Map7	Map7
Map7d3	Map7d3
Mapk10	Mapk10
Mapk11	Mapk11
Mapk1ip1	Mapk1ip1
Mapk1ip1l	Mapk1ip1l
Mapk6	Mapk6
Mapk8	Mapk8
Mapkapk5	Mapkapk5
Mapkbp1	Mapkbp1
Marcks	Marcks
Mark3	Mark3
Mark4	Mark4
Mastl	Mastl
Matn2	Matn2
Matr3	Matr3
Mb21d2	Mb21d2
Mbd2	Mbd2
Mbd3	Mbd3
Mbd6	Mbd6
Mc1r	Mc1r
Mccc2	Mccc2
Mcl1	Mcl1
Mcm9	Mcm9
Mcoln2	Mcoln2
Mcoln3	Mcoln3
Mcrip1	Mcrip1
Mcrip2	Mcrip2
Mcrs1	Mcrs1
Mctp1	Mctp1
Mctp2	Mctp2
Mcu	Mcu
Mdfic	Mdfic
Mdk	Mdk
Mdm2	Mdm2
Me1	Me1
Mecp2	Mecp2
Med1	Med1
Med13	Med13
Med15	Med15
Med16	Med16
Med19	Med19
Med27	Med27
Megf9	Megf9
Meltf	Meltf
Mepce	Mepce
Mest	Mest
Metap2	Metap2
Mettl1	Mettl1
Mettl16	Mettl16
Mettl8	Mettl8
Mettl9	Mettl9
Mex3d	Mex3d
Mfap4	Mfap4
Mfn1	Mfn1
Mfsd10	Mfsd10
Mfsd2a	Mfsd2a
Mgat3	Mgat3
Mgll	Mgll
Mgst1	Mgst1
Mia	Mia
Mib1	Mib1
Mical3	Mical3
Micall1	Micall1
Micall2	Micall2
Mier3	Mier3
Mill1	Mill1
Mill2	Mill2
Mindy3	Mindy3
Mink1	Mink1
Mknk2	Mknk2
Mlf1	Mlf1
Mlh1	Mlh1
Mlh3	Mlh3
Mllt1	Mllt1
Mmaa	Mmaa
Mmd	Mmd
Mme	Mme
Mmgt1	Mmgt1
Mmp12	Mmp12
Mmp13	Mmp13
Mmp14	Mmp14
Mmp19	Mmp19
Mmp1a	Mmp1a
Mmp1b	Mmp1b
Mmp2	Mmp2
Mmp25	Mmp25
Mmp7	Mmp7
Mob3c	Mob3c
Morc2a	Morc2a
Morf4l1	Morf4l1
Morf4l2	Morf4l2
Mphosph6	Mphosph6
Mras	Mras
Mreg	Mreg
Mrm3	Mrm3
Mrpl15	Mrpl15
Mrpl28	Mrpl28
Mrpl32	Mrpl32
Mrpl36	Mrpl36
Mrpl38	Mrpl38
Mrpl4	Mrpl4
Mrpl50	Mrpl50
Mrpl52	Mrpl52
Mrps2	Mrps2
Mrps24	Mrps24
Mrps36	Mrps36
Mrps6	Mrps6
Mrto4	Mrto4
Ms4a14	Ms4a14
Msantd3	Msantd3
Msc	Msc
Mss51	Mss51
Msto1	Msto1
Mt1	Mt1
Mta1	Mta1
Mterf3	Mterf3
Mtf1	Mtf1
Mtg1	Mtg1
Mthfd2	Mthfd2
Mtmr11	Mtmr11
Mtmr14	Mtmr14
Mtmr9	Mtmr9
Mtor	Mtor
Mtrr	Mtrr
Muc1	Muc1
Mug1	Mug1
Mug2	Mug2
Mx1	Mx1
Mx2	Mx2
Mxd1	Mxd1
Mybbp1a	Mybbp1a
Mybpc3	Mybpc3
Mybph	Mybph
Myc	Myc
Myl12b	Myl12b
Mylip	Mylip
Myo1b	Myo1b
Myo1g	Myo1g
Myo9a	Myo9a
Mypop	Mypop
Mzt1	Mzt1
N4bp1	N4bp1
N4bp2l1	N4bp2l1
N4bp3	N4bp3
Naa15	Naa15
Naa50	Naa50
Naa60	Naa60
Naalad2	Naalad2
Nab1	Nab1
Nabp1	Nabp1
Nacc1	Nacc1
Nadk	Nadk
Nae1	Nae1
Naf1	Naf1
Nampt	Nampt
Napa	Napa
Nat10	Nat10
Nav1	Nav1
Nbl1	Nbl1
Ncam1	Ncam1
Ncbp2	Ncbp2
Ncbp3	Ncbp3
Nccrp1	Nccrp1
Ncdn	Ncdn
Ncf1	Ncf1
Ncl	Ncl
Ncln	Ncln
Ncoa4	Ncoa4
Ncoa5	Ncoa5
Ncoa7	Ncoa7
Ndel1	Ndel1
Ndrg4	Ndrg4
Ndst2	Ndst2
Ndufaf2	Ndufaf2
Ndufaf4	Ndufaf4
Ndufaf6	Ndufaf6
Necap1	Necap1
Nectin1	Nectin1
Nectin2	Nectin2
Nedd4	Nedd4
Nedd4l	Nedd4l
Nelfcd	Nelfcd
Nell1	Nell1
Nemp1	Nemp1
Neto2	Neto2
Neu3	Neu3
Neurl1a	Neurl1a
Nfat5	Nfat5
Nfe2l1	Nfe2l1
Nfe2l2	Nfe2l2
Nfe2l3	Nfe2l3
Nfic	Nfic
Nfkb1	Nfkb1
Nfkb2	Nfkb2
Nfkbia	Nfkbia
Nfkbid	Nfkbid
Nfkbie	Nfkbie
Nfkbiz	Nfkbiz
Nfya	Nfya
Ngdn	Ngdn
Nhp2	Nhp2
Nid1	Nid1
Nifk	Nifk
Ninj1	Ninj1
Nip7	Nip7
Nipa2	Nipa2
Nkiras2	Nkiras2
Nkrf	Nkrf
Nkx3-1	Nkx3-1
Nle1	Nle1
Nlgn3	Nlgn3
Nln	Nln
Nmd3	Nmd3
Nme1	Nme1
Nmnat2	Nmnat2
Nmnat3	Nmnat3
Nmt2	Nmt2
Nnmt	Nnmt
Nob1	Nob1
Noc2l	Noc2l
Noc3l	Noc3l
Noc4l	Noc4l
Noct	Noct
Nol10	Nol10
Nol11	Nol11
Nol3	Nol3
Nol4l	Nol4l
Nol6	Nol6
Nol7	Nol7
Nol9	Nol9
Nolc1	Nolc1
Nomo1	Nomo1
Nop14	Nop14
Nop16	Nop16
Nop2	Nop2
Nop56	Nop56
Nop58	Nop58
Notch2	Notch2
Notch3	Notch3
Npas2	Npas2
Nphp4	Nphp4
Nploc4	Nploc4
Npm3	Npm3
Npnt	Npnt
Nprl3	Nprl3
Nptn	Nptn
Nptx2	Nptx2
Npy	Npy
Nqo1	Nqo1
Nr1h2	Nr1h2
Nr1h3	Nr1h3
Nr2c2ap	Nr2c2ap
Nr4a1	Nr4a1
Nr4a2	Nr4a2
Nr4a3	Nr4a3
Nr6a1	Nr6a1
Nrarp	Nrarp
Nrbp1	Nrbp1
Nrcam	Nrcam
Nrg1	Nrg1
Nrip3	Nrip3
Nrp2	Nrp2
Nrxn2	Nrxn2
Nsmaf	Nsmaf
Nsmf	Nsmf
Nsrp1	Nsrp1
Nsun2	Nsun2
Nt5c3	Nt5c3
Nt5c3b	Nt5c3b
Nt5dc3	Nt5dc3
Ntn1	Ntn1
Nuak2	Nuak2
Nub1	Nub1
Nudcd1	Nudcd1
Nudt10	Nudt10
Nudt11	Nudt11
Nudt4	Nudt4
Numb	Numb
Nup153	Nup153
Nup188	Nup188
Nup205	Nup205
Nup35	Nup35
Nup62	Nup62
Nup93	Nup93
Nup98	Nup98
Nutf2	Nutf2
Nxf1	Nxf1
Nxph3	Nxph3
Nxt1	Nxt1
Nxt2	Nxt2
Oas1a	Oas1a
Oas1b	Oas1b
Oas1c	Oas1c
Oas1d	Oas1d
Oas1e	Oas1e
Oas1f	Oas1f
Oas1g	Oas1g
Oas1h	Oas1h
Oas2	Oas2
Oas3	Oas3
Oasl1	Oasl1
Odf2	Odf2
Odf3b	Odf3b
Ogfod1	Ogfod1
Ogn	Ogn
Ola1	Ola1
Olfm2	Olfm2
Olig1	Olig1
Olr1	Olr1
Onecut2	Onecut2
Opn3	Opn3
Optn	Optn
Or5b21	Or5b21
Orai1	Orai1
Orai2	Orai2
Ormdl2	Ormdl2
Oscar	Oscar
Oser1	Oser1
Osgin1	Osgin1
Osr2	Osr2
Otud1	Otud1
Otud3	Otud3
Otud4	Otud4
Otud5	Otud5
Oxsr1	Oxsr1
Oxtr	Oxtr
P2rx4	P2rx4
P2rx7	P2rx7
P2ry6	P2ry6
P3h2	P3h2
Pa2g4	Pa2g4
Pabpc4	Pabpc4
Pabpn1	Pabpn1
Pafah1b1	Pafah1b1
Paics	Paics
Pam	Pam
Panx1	Panx1
Panx2	Panx2
Paqr6	Paqr6
Pard3	Pard3
Parp10	Parp10
Parp12	Parp12
Parp14	Parp14
Parp6	Parp6
Parp9	Parp9
Parva	Parva
Parvb	Parvb
Patl1	Patl1
Paxip1	Paxip1
Pbdc1	Pbdc1
Pcbp2	Pcbp2
Pcbp3	Pcbp3
Pcdh10	Pcdh10
Pcdh20	Pcdh20
Pced1a	Pced1a
Pcgf1	Pcgf1
Pcgf3	Pcgf3
Pcgf5	Pcgf5
Pcid2	Pcid2
Pcsk5	Pcsk5
Pdcd11	Pdcd11
Pdcd1lg2	Pdcd1lg2
Pdcd5	Pdcd5
Pde3b	Pde3b
Pde4a	Pde4a
Pde4b	Pde4b
Pde4dip	Pde4dip
Pde7a	Pde7a
Pde8a	Pde8a
Pde9a	Pde9a
Pdf	Pdf
Pdgfa	Pdgfa
Pdgfb	Pdgfb
Pdgfc	Pdgfc
Pdhx	Pdhx
Pdlim3	Pdlim3
Pdlim4	Pdlim4
Pdlim7	Pdlim7
Pdp1	Pdp1
Pdpn	Pdpn
Pdrg1	Pdrg1
Pdss1	Pdss1
Peak1	Peak1
Pef1	Pef1
Peg10	Peg10
Peli1	Peli1
Pelo	Pelo
Per2	Per2
Pes1	Pes1
Pex16	Pex16
Pfas	Pfas
Pfdn2	Pfdn2
Pfdn4	Pfdn4
Pfkfb3	Pfkfb3
Pfkl	Pfkl
Pfn2	Pfn2
Pfpl	Pfpl
Pgd	Pgd
Phactr2	Phactr2
Phf11a	Phf11a
Phf11b	Phf11b
Phf11c	Phf11c
Phf11d	Phf11d
Phf12	Phf12
Phf13	Phf13
Phf23	Phf23
Phf5a	Phf5a
Phf8	Phf8
Phlda1	Phlda1
Phldb1	Phldb1
Phldb3	Phldb3
Phlpp2	Phlpp2
Phox2a	Phox2a
Phrf1	Phrf1
Phykpl	Phykpl
Pi4k2b	Pi4k2b
Pi4kb	Pi4kb
Pias4	Pias4
Pid1	Pid1
Pidd1	Pidd1
Pigv	Pigv
Pik3ap1	Pik3ap1
Pik3r5	Pik3r5
Pim1	Pim1
Pim2	Pim2
Pim3	Pim3
Pinx1	Pinx1
Pip5k1a	Pip5k1a
Pir	Pir
Pira1	Pira1
Pira12	Pira12
Pira13	Pira13
Pira2	Pira2
Pirb	Pirb
Pitpna	Pitpna
Pitpnb	Pitpnb
Pitrm1	Pitrm1
Piwil4	Piwil4
Pkd1	Pkd1
Pkm	Pkm
Pknox1	Pknox1
Pkp4	Pkp4
Pla2g4a	Pla2g4a
Pla2g4c	Pla2g4c
Pla2g7	Pla2g7
Plagl1	Plagl1
Plagl2	Plagl2
Plat	Plat
Plcb3	Plcb3
Plcd3	Plcd3
Plek	Plek
Plekha5	Plekha5
Plekhf2	Plekhf2
Plekhg6	Plekhg6
Plekhm2	Plekhm2
Plekhm3	Plekhm3
Plk2	Plk2
Plk3	Plk3
Plppr2	Plppr2
Pls3	Pls3
Plscr1	Plscr1
Plscr2	Plscr2
Pltp	Pltp
Plxna1	Plxna1
Plxna3	Plxna3
Pmaip1	Pmaip1
Pml	Pml
Pmm2	Pmm2
Pnkd	Pnkd
Pno1	Pno1
Pnpla2	Pnpla2
Pnpt1	Pnpt1
Pnrc1	Pnrc1
Pnrc2	Pnrc2
Pofut1	Pofut1
Pofut2	Pofut2
Poglut1	Poglut1
Pold2	Pold2
Poldip2	Poldip2
Polg	Polg
Polr1a	Polr1a
Polr1c	Polr1c
Polr2d	Polr2d
Polr3d	Polr3d
Polr3e	Polr3e
Polr3h	Polr3h
Pomt2	Pomt2
Pop1	Pop1
Popdc2	Popdc2
Porcn	Porcn
Postn	Postn
Pou2f1	Pou2f1
Pou2f2	Pou2f2
Pou6f1	Pou6f1
Ppa1	Ppa1
Ppan	Ppan
Ppfia2	Ppfia2
Ppfibp2	Ppfibp2
Ppif	Ppif
Ppm1g	Ppm1g
Ppm1k	Ppm1k
Ppp1cb	Ppp1cb
Ppp1r12c	Ppp1r12c
Ppp1r14b	Ppp1r14b
Ppp1r15a	Ppp1r15a
Ppp1r15b	Ppp1r15b
Ppp1r3f	Ppp1r3f
Ppp2ca	Ppp2ca
Ppp2cb	Ppp2cb
Ppp2r1a	Ppp2r1a
Ppp2r2a	Ppp2r2a
Ppp2r3a	Ppp2r3a
Ppp2r3c	Ppp2r3c
Ppp2r5b	Ppp2r5b
Ppp3cc	Ppp3cc
Ppp4c	Ppp4c
Ppp4r3b	Ppp4r3b
Ppp6r2	Ppp6r2
Pprc1	Pprc1
Pptc7	Pptc7
Pqbp1	Pqbp1
Prcc	Prcc
Prdm1	Prdm1
Prdm10	Prdm10
Prdm15	Prdm15
Prdx6	Prdx6
Prdx6b	Prdx6b
Prelid3b	Prelid3b
Prex2	Prex2
Prg2	Prg2
Prkag2	Prkag2
Prkar2a	Prkar2a
Prkce	Prkce
Prkch	Prkch
Prkd3	Prkd3
Prkra	Prkra
Prmt1	Prmt1
Prmt3	Prmt3
Prmt5	Prmt5
Prox1	Prox1
Prpf3	Prpf3
Prpf39	Prpf39
Prpf4	Prpf4
Prpf40a	Prpf40a
Prr14	Prr14
Prr22	Prr22
Prr5	Prr5
Prrc2c	Prrc2c
Prss35	Prss35
Psd	Psd
Psd3	Psd3
Psen1	Psen1
Psma1	Psma1
Psma2	Psma2
Psma3	Psma3
Psma5	Psma5
Psma6	Psma6
Psma7	Psma7
Psmb4	Psmb4
Psmb5	Psmb5
Psmc1	Psmc1
Psmc3	Psmc3
Psmd11	Psmd11
Psmd12	Psmd12
Psmd13	Psmd13
Psmd14	Psmd14
Psmd3	Psmd3
Psmd4	Psmd4
Psmd7	Psmd7
Psmd8	Psmd8
Psme2	Psme2
Psme2b	Psme2b
Psme3	Psme3
Pstpip2	Pstpip2
Ptafr	Ptafr
Ptbp1	Ptbp1
Ptbp2	Ptbp2
Ptger2	Ptger2
Ptger4	Ptger4
Ptges	Ptges
Ptgir	Ptgir
Ptgs2	Ptgs2
Ptk7	Ptk7
Ptp4a2	Ptp4a2
[truncated: 926 more rows]

## Sheet: S4H; DAM Down
Supplemental Table 4
Common elements in pTau_vs_Con_Up DAM_Down :	Elements only in pTau_vs_Con_Down :	Elements only in DAM_Down :
Ccr5	1110032A03Rik	Marcks
Cd164	1110059E24Rik	Glul
Crybb1	1500009L16Rik	1700017B05Rik
Csf1r	1700003E16Rik	Lpcat2
Cx3cr1	1700016H13Rik	Srgap2
Gpr34	1700018B08Rik	Malat1
Lgmn	1700030K09Rik	Sparc
Maf	1700037H04Rik	Cmtm6
P2ry12	1700093K21Rik	Txnip
P2ry13	1700102P08Rik	Rgs2
Rhob	1810037I17Rik	Tmem119
Selplg	1810055G02Rik
Serinc3	2210016F16Rik
Siglech	2310033P09Rik
Slco2b1	2310039H08Rik
	2510039O18Rik
	2610028H24Rik
	2700049A03Rik
	3110082I17Rik
	4833420G17Rik
	4921507P07Rik
	4930503L19Rik
	4930523C07Rik
	4931406C07Rik
	4931414P19Rik
	4933405L10Rik
	4933427D14Rik
	5031439G07Rik
	5730455P16Rik
	6430548M08Rik
	6430571L13Rik
	6820408C15Rik
	9530003J23Rik
	Aaas
	Aars2
	AB124611
	Abca2
	Abca7
	Abcb4
	Abcb9
	Abcc4
	Abcc5
	Abcd3
	Abcg1
	Abcg3
	Abhd10
	Abhd11
	Abhd14a
	Abhd14b
	Abhd15
	Abhd17a
	Abhd2
	Abhd3
	Abhd6
	Abhd8
	Abi2
	Abi3
	Ablim1
	Ablim3
	Abr
	Abracl
	Acaa1a
	Acaa1b
	Acaa2
	Acacb
	Acad10
	Acad11
	Acad12
	Acad8
	Acadm
	Acads
	Acadsb
	Acap1
	Acap2
	Acat1
	Acbd4
	Acbd5
	Accs
	Acer2
	Acer3
	Ackr2
	Acot1
	Acot11
	Acot2
	Acot3
	Acot5
	Acot8
	Acp5
	Acp6
	Acrbp
	Acsf2
	Acsm5
	Acss1
	Acss2
	Acss3
	Actb
	Actn1
	Actr6
	Acvrl1
	Acy1
	Acy3
	Adal
	Adam10
	Adam28
	Adamts10
	Adamts12
	Adap2
	Adat1
	Adck2
	Adck5
	Adcy4
	Adcy6
	Adcy7
	Add2
	Add3
	Adgre5
	Adgrg1
	Adgrg5
	Adgrg6
	Adh5
	Adhfe1
	Adk
	Adora1
	Adora2b
	Adora3
	Adrb1
	Adrb2
	Afap1l1
	Aff1
	Afg1l
	Aga
	Agap2
	Agbl5
	Aggf1
	Agl
	Ago1
	Ago4
	Agpat1
	Agps
	Agr2
	Agt
	Agtrap
	Ahcyl2
	AI467606
	Aifm1
	Aifm3
	Aig1
	Ak1
	Ak7
	Ak9
	Akap12
	Akap13
	Akap6
	Akap7
	Akip1
	Akna
	Akr1a1
	Akr7a5
	Aktip
	Alad
	Aldh1a1
	Aldh1a7
	Aldh3a2
	Aldh3b1
	Aldh5a1
	Aldh6a1
	Aldh7a1
	Aldh9a1
	Aldoc
	Alg1
	Alg10b
	Alg6
	Alkbh3
	Alkbh4
	Alkbh7
	Alkbh8
	Alox5
	Alox5ap
	Alpk1
	Alx1
	Amacr
	Amdhd1
	Amdhd2
	Amot
	Amt
	Amz2
	Anapc15-ps
	Anapc16
	Angel1
	Angptl6
	Ank
	Ankdd1a
	Ankef1
	Ankmy2
	Ankrd13d
	Ankrd16
	Ankrd23
	Ankrd28
	Ankrd39
	Ankrd42
	Ankrd44
	Ankrd55
	Anks1
	Ankzf1
	Anln
	Ano10
	Ano6
	Ano8
	Antxr1
	Antxr2
	Anxa11
	Anxa4
	Anxa6
	Ap1b1
	Ap1s1
	Ap1s3
	Ap4b1
	Ap4e1
	Apaf1
	Apba1
	Apbb1ip
	Apeh
	Apex1
	Aph1b
	Aph1c
	Aplp2
	Apmap
	Apobec3
	Apobr
	Apoc1
	Apoc2
	Apol10a
	Apol10b
	Apol11a
	Apol11b
	Apol9a
	Apol9b
	Appl1
	Appl2
	Arap3
	Arf3
	Arhgap11a
	Arhgap12
	Arhgap15
	Arhgap18
	Arhgap19
	Arhgap21
	Arhgap25
	Arhgap26
	Arhgap30
	Arhgap35
	Arhgap4
	Arhgap42
	Arhgap45
	Arhgap6
	Arhgap9
	Arhgdib
	Arhgef1
	Arhgef10l
	Arhgef12
	Arhgef16
	Arhgef19
	Arhgef3
	Arhgef39
	Arhgef40
	Arhgef6
	Arhgef9
	Arid3b
	Arid5a
	Arl1
	Arl11
	Arl15
	Arl3
	Arl4d
	Arl6
	Armc2
	Armc7
	Armcx4
	Armcx5
	Armt1
	Arpc1b
	Arpin
	Arrb1
	Arrb2
	Arsg
	Arsk
	Arv1
	Arvcf
	Arxes1
	Arxes2
	Asah1
	Asah2
	Asb1
	Asb13
	Asb3
	Asb8
	Ascl2
	Asf1a
	Asf1b
	Asgr2
	Asic1
	Asph
	Asphd2
	Aspm
	Asrgl1
	Aste1
	Astn2
	Atad5
	Atf7ip2
	Atg16l2
	Atg2b
	Atg4c
	Atm
	Atp10a
	Atp10d
	Atp11a
	Atp2a3
	Atp2b4
	Atp6v0a2
	Atp6v0d1
	Atp6v0d2
	Atp6v0e2
	Atp7a
	Atp8a1
	Atp8b3
	Atp8b4
	Atpaf1
	Atpaf2
	Atraid
	Atrn
	Atxn7l1
	Auh
	Aurka
	Aurkb
	Avil
	Avpi1
	AW209491
	AW551984
	AW554918
	Axl
	B3galnt1
	B3glct
	B3gnt2
	B3gnt5
	B3gnt7
	B3gnt8
	B3gntl1
	B4galnt3
	B4galt6
	B4gat1
	Babam2
	Bace1
	Bad
	Bag2
	Baiap2
	Bank1
	Bard1
	Baz2b
	Bbs1
	Bbs10
	Bbs12
	Bbs2
	Bbs4
	Bbs9
	Bbx
	BC025920
	BC055324
	Bcar3
	Bcas3
	Bcat1
	Bcdin3d
	Bckdha
	Bckdhb
	Bcl7a
	Bco2
	Bcr
	Bdh2
	Bend6
	Bex1
	Bex2
	Bex3
	Bex4
	Bex6
	Bhlhb9
	Bicd1
	Bicral
	Bik
	Bin1
	Bin2
	Birc5
	Birc7
	Bivm
	Blm
	Blnk
	Bloc1s1
	Blvrb
	Bmp2k
	Bmpr1a
	Bnc2
	Bnip3l
	Bod1l
	Bola1
	Bora
	Bphl
	Bpnt1
	Brca1
	Brcc3
	Brcc3dc
	Brd3
	Bri3
	Bri3bp
	Brip1
	Brk1
	Brpf1
	Bscl2
	Bst1
	Bst2
	Btbd2
	Btbd6
	Btd
	Btnl12
	Bub1
	Bub1b
	Bves
	C130074G19Rik
	C1galt1c1
	C1qtnf3
	C1qtnf6
	C1rl
	C2cd2l
	C2cd3
	C2cd5
	C3
	C5ar1
	C5ar2
	Cabin1
	Cables1
	Cables2
	Cabp4
	Cabyr
	Cacna1d
	Cacna2d3
	Cacna2d4
	Cacnb1
	Cacnb3
	Cacnb4
	Cacybp
	Cadm1
	Calcoco1
	Calcoco2
	Calhm2
	Calm2
	Calm3
	Calml4
	Calr
	Camk1
	Camk1d
	Camk2b
	Camk2g
	Camkk1
	Camkmt
	Cap1
	Capg
	Capn1
	Capn5
	Caprin2
	Caps2
	Car11
	Car13
	Card11
	Card19
	Card9
	Carf
	Carhsp1
	Carmil1
	Caskin2
	Casp2
	Casp6
	Casp8
	Casp8ap2
	Cass4
	Cast
	Castor2
	Cat
	Catsper1
	Cbfa2t3
	Cbfb
	Cbr1
	Cbr4
	Cbx1
	Cbx4
	Cbx5
	Cbx7
	Cbx8
	Cby1
	Cc2d1a
	Cc2d2a
	Ccdc102a
	Ccdc106
	Ccdc107
	Ccdc112
	Ccdc115
	Ccdc134
	Ccdc136
	Ccdc138
	Ccdc14
	Ccdc149
	Ccdc15
	Ccdc154
	Ccdc159
	Ccdc170
	Ccdc18
	Ccdc180
	Ccdc191
	Ccdc24
	Ccdc28a
	Ccdc34
	Ccdc40
	Ccdc50
	Ccdc51
	Ccdc6
	Ccdc60
	Ccdc66
	Ccdc68
	Ccdc69
	Ccdc74a
	Ccdc85b
	Ccdc88b
	Ccdc91
	Ccna2
	Ccnb1
	Ccnb2
	Ccnb3
	Ccnd1
	Ccnd2
	Ccnd3
	Ccne2
	Ccng2
	Ccnh
	Ccp110
	Ccpg1
	Ccr1
	Ccr1l1
	Ccr2
	Ccr3
	Ccr6
	Ccs
	Ccsap
	Ccser1
	Cd101
	Cd109
	Cd163
	Cd180
	Cd1d1
	Cd1d2
	Cd200r1
	Cd200r2
	Cd200r3
	Cd200r4
	Cd244a
	Cd276
	Cd28
	Cd300a
	Cd300c
	Cd300c2
	Cd300e
	Cd300lb
	Cd300ld
	Cd300ld2
	Cd300ld3
	Cd300ld4
	Cd300ld5
	Cd300lf
	Cd302
	Cd33
	Cd36
	Cd37
	Cd3d
	Cd3g
	Cd4
	Cd46
	Cd47
	Cd52
	Cd6
	Cd72
	Cd84
	Cd9
	Cd93
	Cd99l2
	Cdadc1
	Cdc14b
	Cdc20
	Cdc25c
	Cdc40
	Cdc42bpa
	Cdc45
	Cdc6
	Cdc7
	Cdca2
	Cdca3
	Cdca5
	Cdca7
	Cdca7l
	Cdca8
	Cdcp1
	Cdh20
	Cdk1
	Cdk18
	Cdk19
	Cdk20
	Cdk2ap2
	Cdk5
	Cdk5rap3
	Cdkal1
	Cdkn2c
	Cdkn2d
	Cdkn3
	Cdnf
	Cdr2l
	Cdrt4
	Cds1
	Cdt1
	Cebpa
	Cebpb
	Cecr2
	Celf2
	Celsr2
	Cenpa
	Cenpe
	Cenpf
	Cenph
	Cenpi
	Cenpj
	Cenpk
	Cenpm
	Cenpo
	Cenpp
	Cenpq
	Cenpu
	Cep120
	Cep128
	Cep131
	Cep162
	Cep192
	Cep250
	Cep295nl
	Cep41
	Cep44
	Cep55
	Cep57
	Cep57l1
	Cep63
	Cep68
	Cep78
	Cep85l
	Cep89
	Cep97
	Cerk
	Cers4
	Ces4a
	Cetn2
	Cetn3
	Cfap20
	Cfap44
	Chaf1a
	Chaf1b
	Chchd6
	Chd9
	Chek1
	Chek2
	Chic1
	Chka
	Chmp4c
	Chn2
	Chrna6
	Chst11
	Chst14
	Chst15
	Chsy1
	Cib1
	Ciita
	Cipc
	Cisd2
	Cit
	Cited2
	Ckap2
	Ckap2l
	Cklf
	Clcn2
	Clcn3
	Cldn7
	Clec10a
	Clec11a
	Clec12a
	Clec4a1
	Clhc1
	Clip2
	Cln3
	Cln5
	Clnk
	Clspn
	Clstn1
	Clstn3
	Cluap1
	Clybl
	Cmbl
	Cmc1
	Cmc4
	Cmtm1
	Cmtm3
	Cmtm4
	Cmtm7
	Cmtr2
	Cndp2
	Cnfn
	Cnih3
	Cnn2
	Cnnm2
	Cnnm3
	Cnot10
	Cnot6l
	Cnot8
	Cnpy3
	Cnpy4
	Cnr2
	Cnrip1
	Cntrl
	Coa5
	Cog2
	Cog4
	Cog6
	Cog8
	Col15a1
	Col18a1
	Col19a1
	Col23a1
	Col8a2
	Col9a2
	Colec12
	Colgalt1
	Commd10
	Commd2
	Commd3
	Commd4
	Commd6
	Commd7
	Commd8
	Commd9
	Copg2
	Coprs
	Cops6
	Coq10a
	Coq2
	Coq3
	Coq5
	Coq6
	Coq8a
	Coq8b
	Coq9
	Coro1a
	Coro1b
	Coro1c
	Coro2a
	Cox11
	Cox14
	Cox15
	Cox18
	Cox5b
	Cox5b-ps
	Cpeb3
	Cped1
	Cpne2
	Cpne3
	Cpox
	Cpped1
	Cpq
	Cps1
	Cpt1a
	Cpt1c
	Cpvl
	Cracr2a
	Cracr2b
	Cradd
	Crbn
	Creb3l2
	Creb3l4
	Creld2
	Crhbp
	Crip3
	Crnkl1
	Crocc
	Crot
	Crtap
	Cryl1
	Cryz
	Csf1
	Csf3r
	Csrnp3
	Csrp1
	Cstf2
	Ctdsp2
	Ctdspl2
	Ctf1
	Cth
	Ctnnbip1
	Ctnnd1
	Ctps2
	Ctsc
	Ctsd
	Ctsh
	Cttnbp2
	Cuedc1
	Cwc27
	Cwf19l2
	Cxadr
	Cxcr2
	Cxcr3
	Cxxc4
	Cyb561d2
	Cyb5b
	Cyb5r1
	Cyb5rl
	Cybb
	Cybrd1
	Cyfip1
	Cyfip2
	Cyp2r1
	Cyp2s1
	Cyp2u1
	Cyp4v3
	Cysltr1
	Cyth3
	Cyth4
	Cytl1
	D11Wsu47e
	D3Ertd751e
	D6Wsu163e
	D930020B18Rik
	Daam1
	Dab2
	Dab2ip
	Dag1
	Dapk2
	Dbi
	Dbn1
	Dbndd2
	Dbp
	Dbt
	Dcaf12
	Dck
	Dclk2
	Dclre1a
	Dclre1b
	Dclre1c
	Dcp1b
	Dcps
	Dctn3
	Ddb2
	Ddit4
	Ddit4l
	Ddost
	Decr1
	Def6
	Def8
	Dennd1b
	Dennd1c
	Dennd2d
	Dennd3
	Dennd4c
	Dennd5b
	Dennd6b
	Depdc1a
	Depdc1b
	Depdc7
	Deptor
	Dera
	Det1
	Dffb
	Dgcr6
	Dgka
	Dgkd
	Dgke
	Dgkq
	Dgkz
	Dhcr24
	Dhfr
	Dhrs1
	Dhrs3
	Dhrs4
	Dhrs7
	Dhtkd1
	Dhx35
	Dhx57
	Diaph3
	Dis3l
	Dis3l2
	Disc1
	Disp1
	Disp2
	Dleu7
	Dlgap1
	Dlgap5
	Dmc1
	Dmd
	Dnaaf4
	Dnajc10
	Dnajc13
	Dnajc19
	Dnajc4
	Dnal1
	Dnase1
	Dnase1l1
	Dnase2a
	Dnm1
	Dnm2
	Dnmbp
	Dnmt1
	Dnmt3a
	Dnmt3b
	Dnmt3c
	Dnttip1
	Doc2a
	Dock10
	Dock11
	Dock2
	Dock5
	Dock8
	Dok1
	Dok3
	Dpcd
	Dpep2
	Dpf3
	Dph5
	Dph6
	Dpm3
	Dpy19l1
	Dpy19l3
	Dpy19l4
	Dpy30
	Dr1
	Dram2
	Dsc2
	Dscc1
	Dsn1
	Dst
	Dstn
	Dstyk
	Dtl
	Dtwd1
	Dtwd2
	Dtx3
	Dus4l
	Dusp22
	Dusp23
	Dusp7
	Dut
	Dync2h1
	Dync2li1
	Dyrk2
	Dyrk4
	Dzank1
	Dzip1l
	Dzip3
	E2f1
	E2f7
	E2f8
	Eaf2
	Eapp
	Ear1
	Ear10
	Ear14
	Ear2
	Ear6
	Ebp
	Ebpl
	Echdc1
	Echdc2
	Eci2
	Eci3
	Ect2
	Eda
	Eda2r
	Edem2
	Eef1akmt3
	Eef2k
	Eepd1
	Efcab11
	Efcab2
	Efcab7
	Efhc1
	Efhc2
	Efl1
	Efnb1
	Egln1
	Egr1
	Egr3
	Ehhadh
	Eid2b
	Eif2ak4
	Eif2d
	Eif4e3
	Eif4ebp1
	Eif4ebp2
	Eif4g3
	Elf2
	Elk3
	Elmo1
	Elmod2
	Elovl6
	Elp4
	Emb
	Eme1
	Eml1
	Eml2
	Eml5
	Eml6
	Emp1
	Endod1
	Eng
	Engase
	Enho
	Enox1
	Entpd5
	Epb41
	Epb41l1
	Epb41l2
	Epha2
	Ephb3
	Ephx2
	Epn2
	Eps8
	Eps8l2
	Eps8l3
	Erap1
	Erbb2
	Ercc1
	Ercc3
	Ercc4
	Ercc5
	Ercc6l
	Eri1
	Eri2
	Erlin2
	Ermp1
	Erp29
	Esco2
	Espl1
	Esyt2
	Etaa1
	Etfb
	Etfbkmt
	Etfrf1
	Etv1
	Etv4
	Etv5
	Evl
	Exd2
	Exo1
	Exo5
	Exoc4
	Exoc6
	Exosc1
	Extl2
	Extl3
	Eya2
	Ezr
	F11r
	F2r
	F8
	F8a
	Faah
	Faap24
	Fads1
	Fads2
	Faf1
	Fah
	Fahd2a
	Fam102a
	Fam102b
	Fam104a
	Fam111a
	Fam114a2
	Fam117b
	Fam118a
	Fam13a
	Fam149a
	Fam161a
	Fam161b
	Fam167a
	Fam168a
	Fam174b
	Fam185a
	Fam204a
	Fam20a
	Fam20c
	Fam210b
	Fam217b
	Fam219b
	Fam221a
	Fam228b
	Fam234b
	Fam3b
	Fam53b
	Fam76a
	Fam78a
	Fam81a
	Fam83b
	Fam83d
	Fam8a1
	Fam98c
	Fancb
	Fancd2
	Fance
	Fancf
	Fancg
	Fanci
	Fancm
	Fbf1
	Fbln1
	Fbxl17
	Fbxl20
	Fbxl5
	Fbxo25
	Fbxo27
	Fbxo4
	Fcer1a
	Fcer1g
	Fcgr1
	Fcgr2b
	Fcgr3
	Fcgr4
	Fcgrt
	Fcho1
	Fcmr
	Fcnb
	Fcrl1
	Fcrlb
	Fdft1
	Fech
	Fen1
	Fer
	Fes
	Ffar4
	Fgd2
	Fgd3
	Fgd4
	Fgd5
	Fggy
	Fgl1
	Fgl2
	Fhad1
	Fhl2
	Fhl3
	Fhod1
	Fibp
	Fig4
	Fignl1
	Filip1l
	Fitm2
	Fkbp15
	Fkbp1a
	Fkbp1b
	Fkbp7
	Fkbp8
	Fkbp9
	Fli1
	Flnb
	Flot2
	Flt3l
	Flywch1
	Fmc1
	Fmo4
	Fmo5
	Fn3k
	Fn3krp
	Fnbp1l
	Fndc10
	Fndc3a
	Fntb
	Focad
	Fos
	Foxk1
	Foxm1
	Foxn3
	Foxo3
	Foxo4
	Foxred1
	Foxred2
	Fpgt
	Frat1
	Frat2
	Frmd3
	Frmd4a
	Frmd4b
	Frrs1
	Fsbp
	Fto
	Fuca2
	Fundc1
	Fut10
	Fut7
	Fut8
	Fuz
	Fxn
	Fyco1
	Fzd2
	Fzd3
	G6pc3
	Gab1
	Gab2
	Gab3
	Gabbr2
	Gabpb2
	Gabra3
	Gal3st4
	Galk1
	Galk2
	Galm
	Galnt10
	Galnt12
	Galnt2
	Galnt3
	Galnt6
	Galnt7
	Galt
	Gamt
	Ganc
	Garem1
	Garnl3
	Gas1
	Gas2l3
	Gatb
	Gatm
	Gbgt1
	Gca
	Gcc2
	Gchfr
	Gcnt1
	Gcsam
	Gda
	Gde1
	Gdpd1
	Gdpd5
	Gdpgp1
	Gemin6
	Gfod1
	Gfra2
	Gga2
	Ggact
	Ggct
	Ggh
	Ggnbp2
	Ggt1
	Ggt7
	Ghdc
	Ghrl
	Gimap1
	Gimap4
	Gimap6
	Gimap8
	Gins1
	Gins2
	Gins3
	Gipc1
	Gipr
	Git2
	Gk5
	Gkap1
	Glb1
	Glb1l
	Glcci1
	Glce
	Glipr1
	Glipr2
	Glmp
	Glo1
	Glt1d1
	Gm10037
	Gm12166
	Gm12248
	Gm13305
	Gm20737
	Gm20738
	Gm20747
	Gm20772
	Gm20773
	Gm20777
	Gm20795
	Gm20806
	Gm20807
	Gm20809
	Gm20812
	Gm20815
	Gm20816
	Gm20821
	Gm20822
	Gm20823
	Gm20825
	Gm20826
	Gm20828
	Gm20830
	Gm20831
	Gm20834
	Gm20852
	Gm20854
	Gm20865
	Gm20867
	Gm20873
	Gm20877
	Gm20909
	Gm20914
	Gm20917
	Gm20918
	Gm20924
	Gm21118
	Gm21244
	Gm21292
	Gm21310
	Gm21394
	Gm21411
	Gm21425
	Gm21440
	Gm21454
	Gm21637
	Gm21719
	Gm21721
	Gm21778
	Gm21812
	Gm21854
	Gm21874
	Gm21943
	Gm28079
	Gm28171
	Gm29049
	Gm29424
	Gm2a
	Gm4756
	Gm49403
	Gm5150
	Gm5678
	Gm572
	Gm5926
	Gm6169
	Gm7072
	Gm7879
	Gm884
	Gm9733
	Gmcl1
	Gmds
	Gmfg
	Gmnn
	Gmppb
	Gmpr
	Gmpr2
	Gna15
	Gnai1
	Gnai2
	Gnas
	Gnb4
	Gnb5
	Gng7
	Gngt2
	Gnpda1
	Gns
	Golgb1
	Golim4
	Golm1
	Golph3l
	Gorasp1
	Got1
	Got2
	Gpa33
	Gpam
	Gpat3
	Gpatch1
	Gpatch11
	Gpbar1
	Gpc2
	Gpc4
	Gpcpd1
	Gpd1l
	Gpn3
	Gpnmb
	Gpr137c
	Gpr155
	Gpr160
	Gpr162
	Gpr18
	Gpr3
	Gpr39
	Gpr63
	Gpr68
	Gpr82
	Gprasp1
	Gprasp2
	Gprc5c
	Gprin3
	Gps1
	Gpsm2
	Gpt2
	Gpx1
	Gpx7
	Gramd1b
	Gramd4
	Grap
	Grb10
	Grcc10
	Grin3a
	Grk2
	Grk5
	Grn
	Gsdma
	Gse1
	Gskip
	Gsn
	Gspt2
	Gstcd
	Gstk1
	Gstm4
	Gstm7
	Gsto1
	Gstt2
	Gtf2h5
	Gtf2ird1
	Gtf2ird2
	Gtf3a
	Gtpbp10
	Gtpbp3
	Gtse1
	Gtsf1
	Gusb
	Gypc
	Gzf1
	H13
	H2-DMa
	H2-DMb1
	H2-DMb2
	H6pd
	Haao
	Hacd1
	Hacd2
	Hacd4
	Hace1
	Hacl1
	Hadh
	Hagh
	Haus1
	Haus4
	Haus5
	Haus8
	Havcr2
	Hbegf
	Hc
	Hcls1
	Hdac1
	Hdac5
	Hdac7
	Hdac9
	Hddc3
	Hdhd3
	Hdhd5
	Heatr3
	Heatr5b
	Hecw2
	Heg1
	Helb
	Hells
	Helq
	Helz
	Hemk1
	Henmt1
	Herc2
	Herc3
	Herpud1
	Hes6
	Hexa
	Hexb
	Hfe
	Hgf
	Hgsnat
	Hibadh
	Hibch
	Hid1
	Hint2
	Hirip3
	Hjurp
	Hk1
	Hk3
	Hltf
	Hmbs
	Hmgb1
	Hmgb2
	Hmgb3
	Hmgcr
	Hmgn3
	Hmgn5
	Hmmr
	Hnrnpll
	Homer3
	Hook2
	Hopx
	Hormad1
	Hpcal1
	Hpf1
	Hpgd
	Hpgds
	Hps3
	Hpse
	Hrh2
	Hs1bp3
	Hs3st1
	Hs3st4
	Hs6st1
	Hscb
	Hsd17b11
	Hsd17b4
	Hsd17b7
	Hsd3b7
	Hsdl2
	Hspa4l
	Hspb1
	Hspbap1
	Hspg2
	Htra1
	Htra4
	Hvcn1
	Hyal3
	Hykk
	Hyls1
	I830077J02Rik
	Ica1
	Icam2
	Ice2
	Icmt
	Id1
	Id2
	Ide
	Idh1
	Idh2
	Idnk
	Ids
	Ier2
	Ier5l
	Iffo1
	Ifngr1
	Ift122
	Ift140
	Ift172
	Ift20
	Ift22
	Ift27
	Ift52
	Ift74
	Ift80
	Ift81
	Ift88
	Igf1
	Igf2bp3
	Igfl3
	Igflr1
	Igip
	Igsf21
	Igsf6
	Ik
	Ikbip
	Il11ra1
	Il11ra2
	Il12rb1
	Il13ra1
	Il16
	Il17ra
	Il17rc
	Il18
	Il18bp
	Il1r1
	Il22ra2
	Il27ra
	Il4ra
	Il6ra
	Il6st
	Ildr2
	Ilk
	Immp1l
	Imp3
	Impa2
	Impact
	Inafm2
	Ing4
	Ino80e
	Inpp4a
	Inpp4b
	Inpp5k
	Inppl1
	Insig2
	Ints8
	Intu
	Ipcef1
	Ipo8
	Iqcg
	Iqgap2
	Iqgap3
	Iqsec1
	Iqsec2
	Irak1bp1
	Irak4
	Irf2
	Irf2bp2
	Irf2bpl
	Irf4
	Irf5
	Irs2
	Itfg1
	Itfg2
	Itga2b
	Itga4
	Itga7
	Itgad
	Itgal
	Itgam
	Itgb1bp2
	Itgb3bp
	Itgb5
	Itgb7
	Itm2b
	Itm2c
	Itpkb
	Itpr2
	Itprip
	Itpripl1
	Itpripl2
	Itsn1
	Ivd
	Ivns1abp
	Jade1
	Jazf1
	Jchain
	Jkamp
	Jkampl
	Jmjd1c
	Jmy
	Kank2
	Kantr
	Kat14
	Kat2a
	Katnal2
	Katnb1
	Kbtbd3
	Kbtbd6
	Kcna5
	Kcnab2
	Kcne3
	Kcnk6
	Kcnmb1
	Kcnmb4
	Kcnn1
	Kcnn4
	Kcnq1
	Kctd1
	Kctd12
	Kctd2
	Kctd5
	Kctd6
	Kdm1b
	Kdm3a
	Khk
	Kif11
	Kif14
	Kif15
	Kif17
	Kif18a
	Kif18b
	Kif20a
	Kif20b
	Kif21b
	Kif22
	Kif23
	Kif24
	Kif27
	Kif3c
	Kif4
	Kifc3
	Kiz
	Klf2
	Klf3
	Klhdc1
	Klhdc2
	Klhdc3
	Klhdc8b
	Klhl13
	Klhl2
	Klhl21
	Klhl22
	Klhl24
	Klhl3
	Klhl36
	Klhl6
	Klrk1
	Kmt5a
	Knl1
	Knstrn
	Kntc1
	Krt18
	Krt8
	Kyat1
	L2hgdh
	L3hypdh
	L3mbtl3
	Lactb2
	Lair1
	Lamp1
	Lamtor1
	Lamtor2
	Lamtor4
	Lancl1
	Laptm5
	Lasp1
	Lat2
	Lbh
	Lbr
	Lclat1
	Lcn9
	Lcp2
	Ldah
	Ldb1
	Ldb2
	Ldhb
	Ldlrad2
	Ldlrad4
	Ldlrap1
	Ldoc1
	Leap2
	Lekr1
	Lepr
	Leprotl1
	Lfng
	Lgals12
	Lgals8
	Lgi2
	Lgr4
	Lhfpl2
	Lhpp
	Lig1
	Lima1
	Limd2
	Limk1
	Lims1
	Lin28b
	Lin52
	Lin54
	Lin7b
	Lin9
	Lipa
	Lix1l
	Llgl1
	Llgl2
	Lmbr1l
	Lmbrd1
	Lmbrd2
	Lmln
	Lmo4
	Lmo7
	Lmtk2
	Lmtk3
	Lnpep
	Lnpk
	Loxl3
	Lpar3
	Lpar4
	Lpar5
	Lpar6
	Lpcat4
	Lpin3
	Lrba
	Lrfn1
	Lrg1
	Lrig3
	Lrp1
	Lrp11
	Lrp3
	Lrp5
	Lrrc1
	Lrrc20
	Lrrc23
	Lrrc27
	Lrrc28
	Lrrc34
	Lrrc37a
	Lrrc39
	Lrrc4
	Lrrc43
	Lrrc45
	Lrrc61
	Lrrc8c
	Lrrc8d
	Lrrcc1
	Lrrk1
	Lrrk2
	Lsm3
	Lsm4
	Lsp1
	Lta4h
	Ltb4r2
	Ltbp3
	Lxn
	Ly86
	Ly96
	Lyl1
	Lypd1
	Lyplal1
	Lyrm2
	Lyrm9
	Lysmd3
	Lyst
	Lyve1
	Lzic
	Lztfl1
	Lzts2
	M1ap
	Macrod2
	Mad2l1
	Maged1
	Mageh1
	Magi1
	Maml3
	Man1a
	Man1b1
	Man1c1
	Man2a1
	Manba
	Manea
	Manf
	Map10
	Map1s
	Map2k1
	Map2k5
	Map2k6
	Map3k1
	Map3k2
	Map3k3
	Map3k6
	Map4k2
	Map9
	Mapk13
	Mapk14
	Mapk3
	Mapk9
	Mapkapk3
	Mapre2
	Marveld1
	Mast3
	Mast4
	Mat2b
	Mavs
	Mbd4
	Mbd5
	Mbip
	Mblac2
	Mbnl2
	Mbnl3
	Mboat1
	Mboat2
	Mbp
	Mcat
	Mcc
	Mcee
	Mcemp1
	Mcf2l
	Mcm10
	Mcm2
	Mcm3
	Mcm4
	Mcm5
	Mcm6
	Mcm7
	Mcm8
	Mcub
	Mdh1
	Med18
	Med20
	Med29
	Mef2a
	Mef2c
	Mef2d
	Megf6
	Megf8
	Meis1
	Melk
	Mertk
	Metap1d
	Metrnl
	Mettl15
	Mettl17
	Mettl21a
	Mettl23
	Mettl7a1
	Mettl7a2
	Mettl7a3
	Mex3b
	Mfap3l
	Mff
	Mfge8
	Mfng
	Mfsd12
	Mfsd13a
	Mfsd3
	Mfsd4a
	Mfsd9
	Mgat1
	Mgat4a
	Mgl2
	Mgme1
	Mgmt
	Mgst2
	Mgst3
	Mical2
	Mif4gd
	Milr1
	Mindy1
	Mindy2
	Minpp1
	Mios
	Mipep
	Mis18bp1
	Mitd1
	Mitf
	Mki67
	Mknk1
	Mkrn1
	Mks1
	Mlec
	Mlkl
	Mllt11
	Mllt3
	Mlx
	Mlxipl
	Mmab
	Mmp15
	Mmp9
	Mmrn1
	Mmrn2
	Mms22l
	Mnat1
	Mnd1
	Mnt
	Mob1b
	Mob3b
	Morn1
	Morn2
	Mospd1
	Mospd2
	Mospd3
	Mpc1
	Mpc2
	Mpg
	Mpi
	Mpnd
	Mpp1
	Mppe1
	Mprip
	Mpst
	Mpz
	Mpzl1
	Mpzl2
	Mr1
	Mrc1
	Mrc2
	Mre11a
	Mri1
	Mrm2
	Mrnip
	Mroh7
	Mroh8
	Mrpl1
	Mrpl16
	Mrpl18
	Mrpl30
	Mrpl33
	Mrpl34
	Mrpl35
	Mrpl40
	Mrpl48
	Mrpl55
	Mrpl58
	Mrps15
	Mrps18c
	Mrps23
	Mrps34
	Ms4a4a
	Ms4a4b
	Ms4a4c
	Ms4a4d
	Ms4a6b
	Ms4a6c
	Ms4a6d
	Msh2
	Msh3
	Msh6
	Msi2
[truncated: 1,700 more rows]

## Sheet: S4I; MGnD Up
Supplemental Table 4
Common elements in pTau_vs_Con_Up MGnD_Up :	Elements only in pTau_vs_Con_Up :	Elements only in MGnD_Up :
Alcam	0610010K14Rik	Apoe
Ccl2	1110038F14Rik	Axl
Ccrl2	1110065P20Rik	Spp1
Cfp	1700013H16Rik	Cybb
Cxcl16	1700040F15Rik	Msr1
Gas7	1700057G04Rik	Itgax
Lgals3	2700062C07Rik	Clec7a
Siglec1	3830403N18Rik	Chi3l3
Tlr2	4833439L19Rik	Arg1
	4921524J17Rik	CXCL10
	4930430F08Rik	Fer1l3
	4930579G24Rik	Lilrb4
	4931428L18Rik	Gpx3
	9130401M01Rik	Cxcr4
	9430015G10Rik	Gpnmb
	9930021J03Rik	Ifi202b
	A4galt	Csf1
	AA467197	Lirb4
	Aamdc	Lag3
	Aar2
	Aarsd1
	Aatk
	Abca1
	Abca5
	Abca6
	Abca9
	Abcb1a
	Abcb1b
	Abcb6
	Abcc3
	Abce1
	Abcf2
	Abhd13
	Abhd5
	Abi1
	Abl2
	Abtb1
	Abtb2
	Acap3
	Ace
	Acin1
	Ackr3
	Acod1
	Acot10
	Acot9
	Acox3
	Acsl1
	Acsl4
	Acsl5
	Actr1a
	Acvr2a
	Ada
	Adam11
	Adam12
	Adam17
	Adam23
	Adam8
	Adamdec1
	Adamts17
	Adar
	Adarb1
	Adgra2
	Adgra3
	Adgrb1
	Adgre1
	Adgrl2
	Adi1
	Adm
	Adnp2
	Adora2a
	Adprm
	Adra1b
	Adra2b
	Adrm1
	Adrm1b
	Adtrp
	Aebp2
	Aen
	Afap1
	Afdn
	Aff4
	Afg3l2
	Agfg1
	Agfg2
	Agk
	Ago2
	Ago3
	Agpat4
	Agrn
	Agtr1a
	Agtr1b
	Ahctf1
	Ahnak
	Ahr
	Ahrr
	Aifm2
	Aimp2
	Ak2
	Ak3
	Ak4
	Akap8l
	Akirin2
	Akt1s1
	Akt2
	Akt3
	Aldh18a1
	Aldh1b1
	Alg2
	Als2cl
	Alyref
	Alyref2
	Ambra1
	Amfr
	Ammecr1l
	Amn
	Ampd3
	Ankle2
	Ankrd12
	Ankrd17
	Ankrd27
	Ankrd33b
	Ankrd37
	Ankrd52
	Ankrd66
	Ano5
	Ano9
	Anp32a
	Anp32b
	Anpep
	Anxa2
	Anxa3
	Anxa7
	Aoc1
	Aoc1l1
	Aoc1l2
	Aoc1l3
	Aoc2
	Ap5b1
	Ap5z1
	Apba3
	Aph1a
	Apip
	Aplf
	Apol10a
	Apol10b
	Apol11a
	Apol11b
	Apol9a
	Apol9b
	Aqp9
	Araf
	Arap1
	Arap2
	Arcn1
	Areg
	Arf1
	Arf4
	Arfgap1
	Arfgap2
	Arfgap3
	Arfip2
	Arg2
	Arhgap10
	Arhgap20
	Arhgap24
	Arhgap31
	Arhgap44
	Arhgdia
	Arhgef2
	Arid5b
	Arih2
	Arl10
	Arl4a
	Arl5b
	Arl8a
	Arl8b
	Armc5
	Armc6
	Armc9
	Arpc1a
	Arrdc3
	Arrdc4
	Arsb
	Asap1
	Asap2
	Ascc3
	Ash1l
	Asns
	Asnsd1
	Ass1
	Asxl1
	Atad2b
	Atad3a
	Atf3
	Atf4
	Atf5
	Atg101
	Atg4b
	Atg4d
	Atg7
	Atl2
	Atn1
	Atp11b
	Atp11c
	Atp13a2
	Atp13a3
	Atp1a1
	Atp1b1
	Atp1b3
	Atp2b1
	Atp2c1
	Atp6ap1
	Atp6v1b1
	Atp7b
	Atp8b1
	Atp9a
	Atrnl1
	Atxn2
	Atxn2l
	Atxn7l2
	Atxn7l3
	AU015836
	Aup1
	Aurkaip1
	Auts2
	Axin1
	Axin2
	Azi2
	Azin1
	Azin2
	B2m
	B3galt6
	B4galt1
	B4galt2
	B4galt3
	B4galt4
	B4galt5
	Bach1
	Bag1
	Bag3
	Baiap2l1
	Bambi
	Banp
	Bap1
	Basp1
	Batf
	Batf2
	Batf3
	Baz1a
	BC003965
	BC005537
	BC016579
	Bcap29
	Bccip
	Bcl11a
	Bcl2
	Bcl2a1a
	Bcl2a1b
	Bcl2a1c
	Bcl2a1d
	Bcl2l1
	Bcl2l11
	Bcl2l13
	Bcl3
	Bcl6
	Bcl7b
	Bcl9
	Bcl9l
	Bclaf1
	Bcorl1
	Bcs1l
	Bend3
	Bhlhe40
	Bicc1
	Bid
	Birc2
	Birc3
	Bloc1s4
	Blzf1
	Bmp6
	Bmt2
	Bmyc
	Bnip1
	Bod1
	Bok
	Bop1
	Braf
	Brd1
	Brd2
	Brd4
	Brd9
	Brix1
	Brms1l
	Brpf3
	Brwd3
	Btaf1
	Btbd19
	Btf3
	Btg1
	Btg2
	Btg3
	Bysl
	Bzw2
	C030006K11Rik
	C1qb
	C1qbp
	C1qtnf1
	C1s1
	C1s2
	Cachd1
	Cacna2d1
	Calcrl
	Cald1
	Camk2a
	Camk4
	Camkk2
	Camsap2
	Camta1
	Camta2
	Cand1
	Cant1
	Capn15
	Capn2
	Caprin1
	Carm1
	Carmil3
	Cask
	Casp1
	Casp7
	Castor1
	Catsper2
	Cavin1
	Cavin4
	Cbx6
	Cc2d1b
	Ccar1
	Ccdc120
	Ccdc124
	Ccdc137
	Ccdc17
	Ccdc194
	Ccdc57
	Ccdc59
	Ccdc81
	Ccdc82
	Ccdc86
	Ccdc9
	Ccl20
	Ccl22
	Ccl24
	Ccl4
	Ccl7
	Ccm2
	Ccna1
	Ccnc
	Ccnj
	Ccnjl
	Ccnk
	Ccnl1
	Ccnl2
	Ccnt2
	Ccnyl1
	Ccr7
	Ccser2
	Cct2
	Cct3
	Cct5
	Cct6a
	Cct7
	Cd151
	Cd2
	Cd207
	Cd22
	Cd274
	Cd38
	Cd40
	Cd44
	Cd48
	Cd55
	Cd55b
	Cd69
	Cd70
	Cd80
	Cd82
	Cd83
	Cdc25b
	Cdc34
	Cdc34b
	Cdc37
	Cdc42bpb
	Cdc42ep2
	Cdc42se2
	Cdc73
	Cdca4
	Cdh1
	Cdh11
	Cdh2
	Cdh24
	Cdk10
	Cdk11b
	Cdk12
	Cdk14
	Cdk16
	Cdk6
	Cdkn1a
	Cdkn2b
	Cdo1
	Cdv3
	Cdyl2
	Ceacam19
	Cebpd
	Cebpz
	Celf1
	Cenpt
	Cep170b
	Cers2
	Cers5
	Cers6
	Ces1b
	Ces1c
	Ces1d
	Ces1g
	Ces1h
	Cfap46
	Cfap73
	Cfi
	Cflar
	Cgn
	Ch25h
	Chchd2
	Chchd4
	Chd2
	Cherp
	Chfr
	Chil1
	Chit1
	Chkb
	Chmp1a
	Chmp3
	Chmp4b
	Chmp5
	Chn1
	Chrac1
	Chst2
	Chst7
	Chtf8
	Chtop
	Chuk
	Ciapin1
	Cic
	Ckap4
	Ckb
	Clasrp
	Clcf1
	Clcn5
	Cldn1
	Cldn11
	Cldn15
	Cldnd1
	Clec18a
	Clec4d
	Clec4e
	Clec4f
	Clic4
	Clint1
	Clip4
	Clk3
	Clptm1
	Clptm1l
	Cluh
	Cmklr1
	Cmpk2
	Cmss1
	Cmtm6
	Cmtm8
	Cmtr1
	Cnbp
	Cnksr3
	Cnnm4
	Cnot11
	Cnot3
	Cnot4
	Cnpy2
	Cntln
	Coa4
	Cobll1
	Col11a1
	Col12a1
	Col16a1
	Col1a1
	Col1a2
	Col3a1
	Col4a1
	Col4a2
	Col5a1
	Col5a2
	Col6a1
	Col6a2
	Col6a3
	Cops2
	Cox17
	Cox6b2
	Cpd
	Cpeb4
	Cpm
	Cpne8
	Cpsf6
	Cpsf7
	Cpt1b
	Cpxm1
	Crabp2
	Creb3l1
	Crebbp
	Crem
	Crim1
	Crispld2
	Crlf2
	Crls1
	Crtc2
	Crtc3
	Cry2
	Cs
	Csde1
	Cse1l
	Csf2
	Csf2ra
	Csk
	Csl
	Csnk1d
	Csnk1e
	Csnk2a1
	Csnk2a2
	Csrnp1
	Csrnp2
	Csrp2
	Cstb
	Ctc1
	Ctdp1
	Ctif
	Ctla4
	Ctnnal1
	Ctnnb1
	Ctnnbl1
	Ctps
	Ctu1
	Ctu2
	Cul1
	Cul4a
	Cxcl10
	Cxcl14
	Cxcl5
	Cxcr5
	Cxxc5
	Cyb561
	Cyb561a3
	Cyb5r2
	Cyb5r3
	Cyp1b1
	Cyp27a1
	Cyp27b1
	Cyp3a13
	Cyp7b1
	Cyth2
	Cytip
	D16Ertd472e
	Dagla
	Dap3
	Dapk1
	Dapk3
	Dapp1
	Dazap1
	Dazl
	Dcaf1
	Dcaf10
	Dcaf13
	Dcn
	Dcp1a
	Dcstamp
	Dctn2
	Dcun1d1
	Dcun1d3
	Dcun1d5
	Dda1
	Ddb1
	Ddr2
	Ddx10
	Ddx21
	Ddx23
	Ddx31
	Ddx3x
	Ddx3y
	Ddx47
	Ddx50
	Ddx52
	Ddx54
	Ddx56
	Ddx59
	Ddx60
	Deaf1
	Dennd2c
	Dennd4a
	Dennd5a
	Derl1
	Desi1
	Desi2
	Dgat2
	Dgkh
	Dhrs13
	Dhx15
	Dhx30
	Dhx33
	Dhx34
	Dhx37
	Dhx38
	Dhx58
	Diablo
	Diaph2
	Dimt1
	Dis3
	Dixdc1
	Dkc1
	Dkk2
	Dlc1
	Dlgap4
	Dlk1
	Dmpk
	Dmxl2
	Dnaaf1
	Dnah11
	Dnaja1
	Dnaja4
	Dnajb4
	Dnajb6
	Dnajc11
	Dnajc18
	Dnajc2
	Dnajc25
	Dnajc6
	Dnm1l
	Dnpep
	Dnttip2
	Dock1
	Dock4
	Dock7
	Dohh
	Dot1l
	Dph1
	Dph2
	Dpm2
	Dpysl2
	Dram1
	Dse
	Dsg2
	Dtx1
	Dtx2
	Dtx3l
	Dtx4
	Dus1l
	Dus3l
	Dusp1
	Dusp10
	Dusp2
	Dusp5
	Dusp6
	Dvl1
	Dync1i2
	Dync1li1
	Dync1li2
	Dynlt1a
	Dynlt1b
	Dynlt1c
	Dynlt1f
	Dyrk1b
	E2f3
	E2f4
	E2f6
	E4f1
	Eaf1
	Ebf4
	Ebi3
	Ebna1bp2
	Ece1
	Ece2
	Edem1
	Edil3
	Edn1
	Ednra
	Eed
	Eef1b2
	Eef1d
	Eef2
	Eef2kmt
	Efhd2
	Efna5
	Efnb2
	Efr3a
	Efr3b
	Egfl7
	Egln2
	Ehbp1
	Ehbp1l1
	Ehd1
	Ehf
	Ei24
	Eif1ax
	Eif1b
	Eif2a
	Eif2ak2
	Eif2b5
	Eif2s1
	Eif2s2
	Eif3a
	Eif3b
	Eif3d
	Eif3i
	Eif3j1
	Eif3j2
	Eif4a1
	Eif4a3
	Eif4a3l1
	Eif4a3l2
	Eif4g1
	Eif4g2
	Eif5
	Eif5a2
	Eif5b
	Eif6
	Elf4
	Elk1
	Elk4
	Ell
	Elmo3
	Eloa
	Elovl1
	Elovl4
	Elovl7
	Emc1
	Emc6
	Emd
	Emg1
	Emilin2
	Eml3
	Eml4
	Emp2
	Emp3
	Enah
	Enc1
	Eno1
	Eno1b
	Enpp1
	Enpp2
	Enpp4
	Entpd2
	Entpd4
	Entpd4b
	Entpd6
	Eny2
	Ep300
	Epb41l3
	Epc1
	Epg5
	Epha4
	Ephb2
	Ephx1
	Epm2aip1
	Epsti1
	Eral1
	Erc2
	Ereg
	Erich1
	Ermn
	Ern1
	Ero1b
	Errfi1
	Esf1
	Esrra
	Etf1
	Etfdh
	Etl4
	Ets2
	Etv3
	Etv6
	Evi2a
	Ewsr1
	Exoc3l4
	Exoc7
	Exosc4
	Exosc6
	Exosc9
	Ext2
	Eya3
	Eya4
	Ezh2
	F3
	Faap100
	Fabp5
	Fads3
	Faf2
	Fam110a
	Fam171b
	Fam177a
	Fam177a2
	Fam186b
	Fam193a
	Fam193b
	Fam20b
	Fam210a
	Fam219a
	Fam3c
	Fam50a
	Fam53c
	Fam83g
	Fam98a
	Farp2
	Farsb
	Fasn
	Fastkd2
	Fastkd5
	Fat1
	Fbln5
	Fbn1
	Fbn2
	Fbrs
	Fbrsl1
	Fbxl12
	Fbxl15
	Fbxl19
	Fbxl6
	Fbxo11
	Fbxo31
	Fbxo42
	Fbxo6
	Fbxw7
	Fbxw9
	Fcamr
	Fdps
	Fem1a
	Fem1al
	Fem1c
	Fermt2
	Fermt3
	Fez1
	Ffar2
	Fgd6
	Fgf2
	Fgfr1
	Fgfr2
	Fiz1
	Fjx1
	Fkbp10
	Fkbp5
	Fkrp
	Fktn
	Flcn
	Flna
	Flrt3
	Flt1
	Flvcr2
	Fmnl1
	Fmnl3
	Fmod
	Fn1
	Fnbp1
	Fnbp4
	Fndc3b
	Fndc4
	Fosb
	Fosl1
	Fosl2
	Foxn2
	Foxo1
	Foxp1
	Foxp4
	Fpgs
	Fpr1
	Fpr2
	Fpr3
	Frk
	Frmd6
	Frmd8
	Fry
	Fscn1
	Fsd1l
	Fst
	Fstl1
	Fth1
	Ftl1
	Ftl1-ps1
	Ftsj1
	Ftsj3
	Fubp1
	Fuom
	Fus
	Fut4
	Fzd1
	Fzd5
	G0s2
	G3bp1
	G6pd2
	G6pdx
	Gabarapl1
	Gabarapl2
	Gabpb1
	Gabrr2
	Gadd45b
	Gadd45g
	Gadd45gip1
	Galnt11
	Galnt18
	Gan
	Gapt
	Gar1
	Gart
	Gatad2a
	Gbp2
	Gbp2b
	Gbp5
	Gch1
	Gclc
	Gclm
	Gcn1
	Gdf15
	Gdi1
	Gem
	Gemin4
	Gemin5
	Get4
	Gfod2
	Gfpt2
	Gga1
	Gga3
	Gid8
	Ginm1
	Gja6
	Gk
	Gla
	Glb1l2
	Glrx3
	Gls
	Glyctk
	Gm10058
	Gm10096
	Gm10147
	Gm10184
	Gm10230
	Gm10486
	Gm10487
	Gm10488
	Gm14525
	Gm14632
	Gm14819
	Gm16405
	Gm16430
	Gm1993
	Gm2012
	Gm2030
	Gm20736
	Gm20765
	Gm20792
	Gm20814
	Gm20817
	Gm20820
	Gm20824
	Gm20835
	Gm20837
	Gm20838
	Gm20843
	Gm20850
	Gm20855
	Gm20869
	Gm20870
	Gm20883
	Gm20888
	Gm20890
	Gm20894
	Gm20896
	Gm20897
	Gm20903
	Gm20905
	Gm20906
	Gm20908
	Gm20911
	Gm20916
	Gm20920
	Gm20929
	Gm20931
	Gm20937
	Gm21094
	Gm21095
	Gm21117
	Gm21173
	Gm21209
	Gm21256
	Gm21258
	Gm21293
	Gm21294
	Gm21304
	Gm21312
	Gm21317
	Gm21366
	Gm21409
	Gm21477
	Gm21488
	Gm21497
	Gm21518
	Gm21627
	Gm21650
	Gm21739
	Gm21760
	Gm21858
	Gm21861
	Gm21865
	Gm21996
	Gm2296
	Gm28102
	Gm28490
	Gm28510
	Gm28553
	Gm28576
	Gm28827
	Gm28870
	Gm28891
	Gm28897
	Gm28919
	Gm28961
	Gm28998
	Gm29110
	Gm29276
	Gm29554
	Gm29564
	Gm29582
	Gm29866
	Gm30737
	Gm31571
	Gm35134
	Gm3854
	Gm4297
	Gm4301
	Gm4302
	Gm4303
	Gm4305
	Gm4307
	Gm4308
	Gm4312
	Gm4340
	Gm4836
	Gm49336
	Gm5168
	Gm5169
	Gm5698
	Gm5849
	Gm5934
	Gm5935
	Gm6121
	Gm6489
	Gm6525
	Gm6763
	Gm7298
	Gm773
	Gm8764
	Gmeb1
	Gmeb2
	Gmfb
	Gmip
	Gna12
	Gnaz
	Gnb1
	Gne
	Gng10
	Gng2
	Gnl2
	Gnl3
	Gnpnat1
	Gnrh1
	Gon4l
	Gosr1
	Gp1ba
	Gpat4
	Gpatch3
	Gpatch4
	Gpbp1
	Gpbp1l1
	Gpc3
	Gpd2
	Gpi1
	Gpn2
	Gpr107
	Gpr137b
	Gpr141
	Gpr153
	Gpr157
	Gpr158
	Gpr183
	Gpr31b
	Gpr37
	Gprc5b
	Gpsm1
	Gpx8
	Gramd1a
	Grb2
	Grin2d
	Grina
	Gripap1
	Grk3
	Grk4
	Grpel1
	Grwd1
	Gsap
	Gsk3a
	Gspt1
	Gtdc1
	Gtf2b
	Gtf2e1
	Gtf2e2
	Gtf3c6
	Gtpbp1
	Gtpbp2
	Gtpbp4
	Gtpbp6
	Guca1b
	Gucd1
	Gucy1a2
	Gulp1
	Gys1
	H2-Ab1
	H2-Eb2
	Hamp
	Hapln3
	Has3
	Hcar2
	Hcfc2
	Hck
	Hdac2
	Hdgf
	Hdlbp
	Heatr1
	Helz2
	Herc6
	Hes1
	Hesx1
	Hexim1
	Hgd
	Hgfac
	Hgs
	Hic1
	Hic2
	Hif1a
	Higd1a
	Hilpda
	Hint1
	Hip1
	Hip1r
	Hipk2
	Hivep1
	Hivep2
	Hlx
	Hmbox1
	Hmgcs1
	Hnrnpa0
	Hnrnpab
	Hnrnpdl
	Hnrnph3
	Hnrnpk
	Hnrnpu
	Homer1
	Hpcal4
	Hpn
	Hprt
	Hs3st2
	Hs3st3a1
	Hs3st3b1
	Hsd11b1
	Hsf1
	Hsh2d
	Hsp90ab1
	Hspa8
	Hspa9
	Hus1
	Huwe1
	Hypk
	Iba57
	Ibsp
	Ibtk
	Icam1
	Icam5
	Icosl
	Id4
	Ido1
	Ido2
	Ier5
	Ifi44
	Ifi44l
	Ifih1
	Ifit2
	Ifit3
	Ifit3b
	Ifitm1
	Ifitm2
	Ifitm3
	Ifitm6
	Ifitm7
	Ifngr2
	Ifnlr1
	Ifrd1
	Ifrd2
	Igdcc4
	Igf2
	Igf2bp1
	Igfbp3
	Igfbp5
	Igsf3
	Igsf8
	Ikbkb
	Ikbke
	Ikbkg
	Il10
	Il10ra
	Il12b
	Il15ra
	Il17c
	Il18r1
	Il18rap
	Il19
	Il1a
	Il1b
	Il1rap
	Il1rn
	Il20rb
	Il23a
	Il2rg
	Il4i1
	Il6
	Il7
	Il7r
	Ilf2
	Ilf3
	Imp4
	Impa1
	Impdh2
	Inafm1
	Ing3
	Ing5
	Inhba
	Ino80
	Inpp1
	Inpp5e
	Insig1
	Ints11
	Ints3
	Ints5
	Ints9
	Ip6k2
	Ipmk
	Ipo4
	Ipo5
	Ipo7
	Ippk
	Irak2
	Irf1
	Irf2bp1
	Irf6
	Irf7
	Irf8
	Irf9
	Irgq
	Irx2
	Isg15
	Isg20
	Isg20l2
	Isoc1
	Isoc2a
	Isoc2b
	Itch
	Itga1
	Itga5
	Itga6
	Itgb1bp1
	Itgb8
	Itpkc
	Jade2
	Jade3
	Jag1
	Jagn1
	Jak1
	Jak3
	Jam2
	Jdp2
	Jmjd4
	Josd1
	Josd2
	Jpt2
	Jun
	Junb
	Jund
	Jup
	Kank1
	Kansl2
	Kansl3
	Kat5
	Katna1
	Katnbl1
	Kbtbd8
	Kcmf1
	Kcna3
	Kcnd1
	Kcng1
	Kcnh4
	Kcnip2
	Kcnj14
	Kcnj2
	Kcnn3
	Kctd13
	Kctd9
	Kdelr2
	Kdm5d
	Kdm6b
	Kdm7a
	Kdr
	Keap1
	Khsrp
	Kif13a
	Kif13b
	Kif1c
	Kif21a
	Kif5b
	Kitl
	Klc1
	Klc2
	Klf5
	Klf6
	Klf9
	Klhl5
	Kmo
	Kmt2b
	Kmt2d
	Kpna1
	Kpna2
	Kpna4
	Kpna6
	Kpnb1
	Kremen1
	Kri1
	Krt10
	Ktn1
	Kynu
	L1td1
	Lacc1
	Lad1
	Lama5
	Lamb1
	Lamb3
	Lamc1
	Lancl2
	Lap3
	Large1
	Larp1
	Larp1b
	Larp4b
	Las1l
	Lat
	Lcor
	Lcp1
	Ldlrad3
	Lef1
	Letm1
	Lgals1
	Lhx2
	Lif
	Lifr
	Lig3
	Lig4
	Lilra5
	Lilra6
	Limch1
	Limk2
	Lims2
	Lin37
	Llph
	Lmbr1
	Lmcd1
	Lmna
	Lonp1
	Lonrf1
	Lonrf3
	Lox
	Loxl1
	Lpar2
	Lpcat1
	Lrch3
	Lrig1
	Lrp10
	Lrp12
	Lrpprc
	Lrr1
	Lrrc14
	Lrrc24
	Lrrc3
	Lrrc32
	Lrrc41
	Lrrc42
	Lrrc49
	Lrrc59
	Lrrc8a
	Lrrfip2
	Lrwd1
	Lsm14a
	Lsmem1
	Lss
	Luc7l
	Lum
	Luzp1
	Ly6e
	Lyar
	Lyn
	Lypla2
	Lyrm4
	Lysmd2
	Lysmd4
	Lztr1
	Lzts3
	Macc1
	Mad2l2
	Maea
	Maf1
	Mafb
	Maff
	Mafg
	Mafk
	Magoh
	Mak16
	Mamdc4
	Maml2
	Mamld1
	Manbal
	Maoa
	Map1b
	Map1lc3a
	Map2k3
	Map2k4
	Map2k7
	Map3k14
	Map3k20
	Map3k8
	Map4
	Map4k3
	Map4k4
	Map7
	Map7d3
	Mapk10
	Mapk11
	Mapk1ip1
	Mapk1ip1l
	Mapk6
	Mapk8
	Mapkapk5
	Mapkbp1
	Marcks
	Mark3
	Mark4
	Mastl
	Matn2
	Matr3
	Mb21d2
	Mbd2
	Mbd3
	Mbd6
	Mc1r
	Mccc2
	Mcl1
	Mcm9
	Mcoln2
	Mcoln3
	Mcrip1
	Mcrip2
	Mcrs1
	Mctp1
	Mctp2
	Mcu
	Mdfic
	Mdk
	Mdm2
	Me1
	Mecp2
	Med1
	Med13
	Med15
	Med16
	Med19
	Med27
	Megf9
	Meltf
	Mepce
	Mest
	Metap2
	Mettl1
	Mettl16
	Mettl8
	Mettl9
	Mex3d
	Mfap4
	Mfn1
	Mfsd10
	Mfsd2a
	Mgat3
	Mgll
	Mgst1
	Mia
	Mib1
	Mical3
	Micall1
	Micall2
	Mier3
	Mill1
	Mill2
	Mindy3
	Mink1
	Mknk2
	Mlf1
	Mlh1
	Mlh3
	Mllt1
	Mmaa
	Mmd
	Mme
	Mmgt1
	Mmp12
	Mmp13
	Mmp14
	Mmp19
	Mmp1a
	Mmp1b
	Mmp2
	Mmp25
	Mmp7
	Mob3c
	Morc2a
	Morf4l1
	Morf4l2
	Mpeg1
	Mphosph6
	Mras
	Mreg
	Mrm3
	Mrpl15
	Mrpl28
	Mrpl32
	Mrpl36
	Mrpl38
	Mrpl4
	Mrpl50
	Mrpl52
	Mrps2
	Mrps24
	Mrps36
	Mrps6
	Mrto4
	Ms4a14
	Msantd3
	Msc
	Mss51
	Msto1
	Mt1
	Mta1
	Mterf3
	Mtf1
	Mtg1
	Mthfd2
	Mtmr11
	Mtmr14
	Mtmr9
	Mtor
	Mtrr
	Muc1
	Mug1
	Mug2
	Mx1
	Mx2
	Mxd1
	Mybbp1a
	Mybpc3
	Mybph
	Myc
	Myl12b
	Mylip
	Myo1b
	Myo1g
	Myo9a
	Mypop
	Mzt1
	N4bp1
	N4bp2l1
	N4bp3
	Naa15
	Naa50
	Naa60
	Naalad2
	Nab1
	Nabp1
	Nacc1
	Nadk
	Nae1
	Naf1
	Nampt
	Napa
	Nat10
	Nav1
	Nbl1
	Ncam1
	Ncbp2
	Ncbp3
	Nccrp1
	Ncdn
	Ncf1
	Ncl
	Ncln
	Ncoa4
	Ncoa5
	Ncoa7
	Ndel1
	Ndrg4
	Ndst2
	Ndufaf2
	Ndufaf4
	Ndufaf6
	Necap1
	Nectin1
	Nectin2
	Nedd4
	Nedd4l
	Nelfcd
	Nell1
	Nemp1
	Neto2
	Neu3
	Neurl1a
	Nfat5
	Nfe2l1
	Nfe2l2
	Nfe2l3
	Nfic
	Nfkb1
	Nfkb2
	Nfkbia
	Nfkbid
	Nfkbie
	Nfkbiz
	Nfya
	Ngdn
	Nhp2
	Nid1
	Nifk
	Ninj1
	Nip7
	Nipa2
	Nkiras2
	Nkrf
	Nkx3-1
	Nle1
	Nlgn3
	Nln
	Nmd3
	Nme1
	Nmnat2
	Nmnat3
	Nmt2
	Nnmt
	Nob1
	Noc2l
	Noc3l
	Noc4l
	Noct
	Nol10
	Nol11
	Nol3
	Nol4l
	Nol6
	Nol7
	Nol9
	Nolc1
	Nomo1
	Nop14
	Nop16
	Nop2
	Nop56
	Nop58
	Notch2
	Notch3
	Npas2
	Nphp4
	Nploc4
	Npm3
	Npnt
	Nprl3
	Nptn
	Nptx2
	Npy
	Nqo1
	Nr1h2
	Nr1h3
	Nr2c2ap
	Nr4a1
	Nr4a2
	Nr4a3
	Nr6a1
	Nrarp
	Nrbp1
	Nrcam
	Nrg1
	Nrip3
	Nrp2
	Nrxn2
	Nsmaf
	Nsmf
	Nsrp1
	Nsun2
	Nt5c3
	Nt5c3b
	Nt5dc3
	Ntn1
	Nuak2
	Nub1
	Nudcd1
	Nudt10
	Nudt11
	Nudt4
	Numb
	Nup153
	Nup188
	Nup205
	Nup35
	Nup62
	Nup93
	Nup98
	Nutf2
	Nxf1
	Nxph3
	Nxt1
	Nxt2
	Oas1a
	Oas1b
	Oas1c
	Oas1d
	Oas1e
	Oas1f
	Oas1g
	Oas1h
	Oas2
	Oas3
	Oasl1
	Odf2
	Odf3b
	Ogfod1
	Ogn
	Ola1
	Olfm2
	Olig1
	Olr1
	Onecut2
	Opn3
	Optn
	Or5b21
	Orai1
	Orai2
	Ormdl2
	Oscar
	Oser1
	Osgin1
	Osr2
	Otud1
	Otud3
	Otud4
	Otud5
	Oxsr1
	Oxtr
	P2rx4
	P2rx7
	P2ry6
	P3h2
	Pa2g4
	Pabpc1
	Pabpc4
	Pabpn1
	Pafah1b1
	Paics
	Pam
	Panx1
	Panx2
	Paqr6
	Pard3
	Parp10
	Parp12
	Parp14
	Parp6
	Parp9
	Parva
	Parvb
	Patl1
	Paxip1
	Pbdc1
	Pcbp2
	Pcbp3
	Pcdh10
	Pcdh20
	Pced1a
	Pcgf1
	Pcgf3
	Pcgf5
	Pcid2
	Pcsk5
	Pdcd11
	Pdcd1lg2
	Pdcd5
	Pde3b
	Pde4a
	Pde4b
	Pde4dip
	Pde7a
	Pde8a
	Pde9a
	Pdf
	Pdgfa
	Pdgfb
	Pdgfc
	Pdgfrl
	Pdhx
	Pdlim3
	Pdlim4
	Pdlim7
	Pdp1
	Pdpn
	Pdrg1
	Pdss1
	Pea15a
	Peak1
	Pef1
	Peg10
	Peli1
	Pelo
	Per2
	Perp
	Pes1
	Pex16
	Pfas
	Pfdn2
	Pfdn4
	Pfkfb3
	Pfkl
	Pfn2
	Pfpl
	Pgd
	Phactr2
	Phf11a
	Phf11b
	Phf11c
	Phf11d
	Phf12
	Phf13
	Phf23
	Phf5a
	Phf8
	Phlda1
	Phldb1
	Phldb3
	Phlpp2
	Phox2a
	Phrf1
	Phykpl
	Pi4k2b
	Pi4kb
	Pias4
	Pid1
	Pidd1
	Pigv
	Pik3ap1
	Pik3r5
	Pim1
	Pim2
	Pim3
	Pinx1
	Pip5k1a
	Pir
	Pira1
	Pira12
	Pira13
	Pira2
	Pirb
	Pitpna
	Pitpnb
	Pitrm1
	Piwil4
	Pkd1
	Pkm
	Pknox1
	Pkp4
	Pla2g4a
	Pla2g4c
	Pla2g7
	Plagl1
	Plagl2
	Plat
	Plcb3
	Plcd3
	Plek
	Plekha5
	Plekhf2
	Plekhg6
	Plekhm2
	Plekhm3
	Plk2
	Plk3
	Plppr2
	Pls3
	Plscr1
	Plscr2
	Pltp
	Plxna1
	Plxna3
	Pmaip1
	Pml
	Pmm2
	Pnkd
	Pno1
	Pnpla2
	Pnpt1
	Pnrc1
	Pnrc2
	Pofut1
	Pofut2
	Poglut1
	Pold2
	Poldip2
	Polg
	Polr1a
	Polr1c
	Polr2d
	Polr3d
	Polr3e
	Polr3h
	Pomt2
	Pop1
	Popdc2
	Porcn
	Postn
	Pou2f1
	Pou2f2
	Pou6f1
	Ppa1
	Ppan
	Ppfia2
	Ppfibp2
	Ppif
	Ppm1g
	Ppm1k
	Ppp1cb
	Ppp1r12c
	Ppp1r14b
	Ppp1r15a
	Ppp1r15b
	Ppp1r3f
	Ppp2ca
	Ppp2cb
	Ppp2r1a
	Ppp2r2a
	Ppp2r3a
	Ppp2r3c
	Ppp2r5b
	Ppp3cc
	Ppp4c
	Ppp4r3b
	Ppp6r2
	Pprc1
	Pptc7
	Pqbp1
	Prcc
	Prdm1
	Prdm10
	Prdm15
	Prdx6
	Prdx6b
	Prelid3b
	Prex2
	Prg2
	Prkag2
	Prkar2a
	Prkce
	Prkch
	Prkd3
	Prkra
	Prmt1
	Prmt3
	Prmt5
	Prox1
	Prpf3
	Prpf39
	Prpf4
	Prpf40a
	Prr14
	Prr22
[truncated: 981 more rows]

## Sheet: S4I; MGnD Down
Supplemental Table 4
Common elements in pTau_vs_Con_Up MGnD_Down :	Elements only in pTau_vs_Con_Down :	Elements only in MGnD_Down :
Abi3	1110032A03Rik	Usp2
Bin1	1110059E24Rik	Il21r
Ccr5	1500009L16Rik	Itga6
Crybb1	1700003E16Rik	Rgmb
Csf1r	1700016H13Rik	Cmklr1
Cx3cr1	1700018B08Rik	Rap1gds1
Egr1	1700030K09Rik	Abcc3
F11r	1700037H04Rik	Basp1
Fgd2	1700093K21Rik	Cst3
Golm1	1700102P08Rik	X99384
Gpr34	1810037I17Rik	Ckb
Hexb	1810055G02Rik	Cxxc5
Hpgds	2210016F16Rik	Pde3b
Inpp4b	2310033P09Rik	Il10ra
Kctd12	2310039H08Rik	Nr3c1
Lair1	2510039O18Rik	Gtf2h2
Mef2a	2610028H24Rik	Lrrc3
Mertk	2700049A03Rik	Sall1
Nuak1	3110082I17Rik	Nrip1
Olfml3	4833420G17Rik	Nfkb1
Ophn1	4921507P07Rik	Atp8a2
P2ry12	4930503L19Rik	Mafb
P2ry13	4930523C07Rik	Arhgap5
Pla2g15	4931406C07Rik	Ltc4s
Plxdc2	4931414P19Rik	Cttnbp2nl
Pmepa1	4933405L10Rik	Tmem119
Rab3il1	4933427D14Rik	Fscn1
Rhob	5031439G07Rik	Tjp1
Scamp5	5730455P16Rik	Gpr56
Siglech	6430548M08Rik	Jun
Slc2a5	6430571L13Rik	Fcrls
Slco2b1	6820408C15Rik	il10rb
St3gal6	9530003J23Rik
Tgfb1	Aaas
Tgfbr1	Aars2
Tgfbr2	AB124611
	Abca2
	Abca7
	Abcb4
	Abcb9
	Abcc4
	Abcc5
	Abcd3
	Abcg1
	Abcg3
	Abhd10
	Abhd11
	Abhd14a
	Abhd14b
	Abhd15
	Abhd17a
	Abhd2
	Abhd3
	Abhd6
	Abhd8
	Abi2
	Ablim1
	Ablim3
	Abr
	Abracl
	Acaa1a
	Acaa1b
	Acaa2
	Acacb
	Acad10
	Acad11
	Acad12
	Acad8
	Acadm
	Acads
	Acadsb
	Acap1
	Acap2
	Acat1
	Acbd4
	Acbd5
	Accs
	Acer2
	Acer3
	Ackr2
	Acot1
	Acot11
	Acot2
	Acot3
	Acot5
	Acot8
	Acp5
	Acp6
	Acrbp
	Acsf2
	Acsm5
	Acss1
	Acss2
	Acss3
	Actb
	Actn1
	Actr6
	Acvrl1
	Acy1
	Acy3
	Adal
	Adam10
	Adam28
	Adamts10
	Adamts12
	Adap2
	Adat1
	Adck2
	Adck5
	Adcy4
	Adcy6
	Adcy7
	Add2
	Add3
	Adgre5
	Adgrg1
	Adgrg5
	Adgrg6
	Adh5
	Adhfe1
	Adk
	Adora1
	Adora2b
	Adora3
	Adrb1
	Adrb2
	Afap1l1
	Aff1
	Afg1l
	Aga
	Agap2
	Agbl5
	Aggf1
	Agl
	Ago1
	Ago4
	Agpat1
	Agps
	Agr2
	Agt
	Agtrap
	Ahcyl2
	AI467606
	Aifm1
	Aifm3
	Aig1
	Ak1
	Ak7
	Ak9
	Akap12
	Akap13
	Akap6
	Akap7
	Akip1
	Akna
	Akr1a1
	Akr7a5
	Aktip
	Alad
	Aldh1a1
	Aldh1a7
	Aldh3a2
	Aldh3b1
	Aldh5a1
	Aldh6a1
	Aldh7a1
	Aldh9a1
	Aldoc
	Alg1
	Alg10b
	Alg6
	Alkbh3
	Alkbh4
	Alkbh7
	Alkbh8
	Alox5
	Alox5ap
	Alpk1
	Alx1
	Amacr
	Amdhd1
	Amdhd2
	Amot
	Amt
	Amz2
	Anapc15-ps
	Anapc16
	Angel1
	Angptl6
	Ank
	Ankdd1a
	Ankef1
	Ankmy2
	Ankrd13d
	Ankrd16
	Ankrd23
	Ankrd28
	Ankrd39
	Ankrd42
	Ankrd44
	Ankrd55
	Anks1
	Ankzf1
	Anln
	Ano10
	Ano6
	Ano8
	Antxr1
	Antxr2
	Anxa11
	Anxa4
	Anxa6
	Ap1b1
	Ap1s1
	Ap1s3
	Ap4b1
	Ap4e1
	Apaf1
	Apba1
	Apbb1ip
	Apeh
	Apex1
	Aph1b
	Aph1c
	Aplp2
	Apmap
	Apobec3
	Apobr
	Apoc1
	Apoc2
	Apol10a
	Apol10b
	Apol11a
	Apol11b
	Apol9a
	Apol9b
	Appl1
	Appl2
	Arap3
	Arf3
	Arhgap11a
	Arhgap12
	Arhgap15
	Arhgap18
	Arhgap19
	Arhgap21
	Arhgap25
	Arhgap26
	Arhgap30
	Arhgap35
	Arhgap4
	Arhgap42
	Arhgap45
	Arhgap6
	Arhgap9
	Arhgdib
	Arhgef1
	Arhgef10l
	Arhgef12
	Arhgef16
	Arhgef19
	Arhgef3
	Arhgef39
	Arhgef40
	Arhgef6
	Arhgef9
	Arid3b
	Arid5a
	Arl1
	Arl11
	Arl15
	Arl3
	Arl4d
	Arl6
	Armc2
	Armc7
	Armcx4
	Armcx5
	Armt1
	Arpc1b
	Arpin
	Arrb1
	Arrb2
	Arsg
	Arsk
	Arv1
	Arvcf
	Arxes1
	Arxes2
	Asah1
	Asah2
	Asb1
	Asb13
	Asb3
	Asb8
	Ascl2
	Asf1a
	Asf1b
	Asgr2
	Asic1
	Asph
	Asphd2
	Aspm
	Asrgl1
	Aste1
	Astn2
	Atad5
	Atf7ip2
	Atg16l2
	Atg2b
	Atg4c
	Atm
	Atp10a
	Atp10d
	Atp11a
	Atp2a3
	Atp2b4
	Atp6v0a2
	Atp6v0d1
	Atp6v0d2
	Atp6v0e2
	Atp7a
	Atp8a1
	Atp8b3
	Atp8b4
	Atpaf1
	Atpaf2
	Atraid
	Atrn
	Atxn7l1
	Auh
	Aurka
	Aurkb
	Avil
	Avpi1
	AW209491
	AW551984
	AW554918
	Axl
	B3galnt1
	B3glct
	B3gnt2
	B3gnt5
	B3gnt7
	B3gnt8
	B3gntl1
	B4galnt3
	B4galt6
	B4gat1
	Babam2
	Bace1
	Bad
	Bag2
	Baiap2
	Bank1
	Bard1
	Baz2b
	Bbs1
	Bbs10
	Bbs12
	Bbs2
	Bbs4
	Bbs9
	Bbx
	BC025920
	BC055324
	Bcar3
	Bcas3
	Bcat1
	Bcdin3d
	Bckdha
	Bckdhb
	Bcl7a
	Bco2
	Bcr
	Bdh2
	Bend6
	Bex1
	Bex2
	Bex3
	Bex4
	Bex6
	Bhlhb9
	Bicd1
	Bicral
	Bik
	Bin2
	Birc5
	Birc7
	Bivm
	Blm
	Blnk
	Bloc1s1
	Blvrb
	Bmp2k
	Bmpr1a
	Bnc2
	Bnip3l
	Bod1l
	Bola1
	Bora
	Bphl
	Bpnt1
	Brca1
	Brcc3
	Brcc3dc
	Brd3
	Bri3
	Bri3bp
	Brip1
	Brk1
	Brpf1
	Bscl2
	Bst1
	Bst2
	Btbd2
	Btbd6
	Btd
	Btnl12
	Bub1
	Bub1b
	Bves
	C130074G19Rik
	C1galt1c1
	C1qtnf3
	C1qtnf6
	C1rl
	C2cd2l
	C2cd3
	C2cd5
	C3
	C5ar1
	C5ar2
	Cabin1
	Cables1
	Cables2
	Cabp4
	Cabyr
	Cacna1d
	Cacna2d3
	Cacna2d4
	Cacnb1
	Cacnb3
	Cacnb4
	Cacybp
	Cadm1
	Calcoco1
	Calcoco2
	Calhm2
	Calm2
	Calm3
	Calml4
	Calr
	Camk1
	Camk1d
	Camk2b
	Camk2g
	Camkk1
	Camkmt
	Cap1
	Capg
	Capn1
	Capn5
	Caprin2
	Caps2
	Car11
	Car13
	Card11
	Card19
	Card9
	Carf
	Carhsp1
	Carmil1
	Caskin2
	Casp2
	Casp6
	Casp8
	Casp8ap2
	Cass4
	Cast
	Castor2
	Cat
	Catsper1
	Cbfa2t3
	Cbfb
	Cbr1
	Cbr4
	Cbx1
	Cbx4
	Cbx5
	Cbx7
	Cbx8
	Cby1
	Cc2d1a
	Cc2d2a
	Ccdc102a
	Ccdc106
	Ccdc107
	Ccdc112
	Ccdc115
	Ccdc134
	Ccdc136
	Ccdc138
	Ccdc14
	Ccdc149
	Ccdc15
	Ccdc154
	Ccdc159
	Ccdc170
	Ccdc18
	Ccdc180
	Ccdc191
	Ccdc24
	Ccdc28a
	Ccdc34
	Ccdc40
	Ccdc50
	Ccdc51
	Ccdc6
	Ccdc60
	Ccdc66
	Ccdc68
	Ccdc69
	Ccdc74a
	Ccdc85b
	Ccdc88b
	Ccdc91
	Ccna2
	Ccnb1
	Ccnb2
	Ccnb3
	Ccnd1
	Ccnd2
	Ccnd3
	Ccne2
	Ccng2
	Ccnh
	Ccp110
	Ccpg1
	Ccr1
	Ccr1l1
	Ccr2
	Ccr3
	Ccr6
	Ccs
	Ccsap
	Ccser1
	Cd101
	Cd109
	Cd163
	Cd164
	Cd180
	Cd1d1
	Cd1d2
	Cd200r1
	Cd200r2
	Cd200r3
	Cd200r4
	Cd244a
	Cd276
	Cd28
	Cd300a
	Cd300c
	Cd300c2
	Cd300e
	Cd300lb
	Cd300ld
	Cd300ld2
	Cd300ld3
	Cd300ld4
	Cd300ld5
	Cd300lf
	Cd302
	Cd33
	Cd36
	Cd37
	Cd3d
	Cd3g
	Cd4
	Cd46
	Cd47
	Cd52
	Cd6
	Cd72
	Cd84
	Cd9
	Cd93
	Cd99l2
	Cdadc1
	Cdc14b
	Cdc20
	Cdc25c
	Cdc40
	Cdc42bpa
	Cdc45
	Cdc6
	Cdc7
	Cdca2
	Cdca3
	Cdca5
	Cdca7
	Cdca7l
	Cdca8
	Cdcp1
	Cdh20
	Cdk1
	Cdk18
	Cdk19
	Cdk20
	Cdk2ap2
	Cdk5
	Cdk5rap3
	Cdkal1
	Cdkn2c
	Cdkn2d
	Cdkn3
	Cdnf
	Cdr2l
	Cdrt4
	Cds1
	Cdt1
	Cebpa
	Cebpb
	Cecr2
	Celf2
	Celsr2
	Cenpa
	Cenpe
	Cenpf
	Cenph
	Cenpi
	Cenpj
	Cenpk
	Cenpm
	Cenpo
	Cenpp
	Cenpq
	Cenpu
	Cep120
	Cep128
	Cep131
	Cep162
	Cep192
	Cep250
	Cep295nl
	Cep41
	Cep44
	Cep55
	Cep57
	Cep57l1
	Cep63
	Cep68
	Cep78
	Cep85l
	Cep89
	Cep97
	Cerk
	Cers4
	Ces4a
	Cetn2
	Cetn3
	Cfap20
	Cfap44
	Chaf1a
	Chaf1b
	Chchd6
	Chd9
	Chek1
	Chek2
	Chic1
	Chka
	Chmp4c
	Chn2
	Chrna6
	Chst11
	Chst14
	Chst15
	Chsy1
	Cib1
	Ciita
	Cipc
	Cisd2
	Cit
	Cited2
	Ckap2
	Ckap2l
	Cklf
	Clcn2
	Clcn3
	Cldn7
	Clec10a
	Clec11a
	Clec12a
	Clec4a1
	Clhc1
	Clip2
	Cln3
	Cln5
	Clnk
	Clspn
	Clstn1
	Clstn3
	Cluap1
	Clybl
	Cmbl
	Cmc1
	Cmc4
	Cmtm1
	Cmtm3
	Cmtm4
	Cmtm7
	Cmtr2
	Cndp2
	Cnfn
	Cnih3
	Cnn2
	Cnnm2
	Cnnm3
	Cnot10
	Cnot6l
	Cnot8
	Cnpy3
	Cnpy4
	Cnr2
	Cnrip1
	Cntrl
	Coa5
	Cog2
	Cog4
	Cog6
	Cog8
	Col15a1
	Col18a1
	Col19a1
	Col23a1
	Col8a2
	Col9a2
	Colec12
	Colgalt1
	Commd10
	Commd2
	Commd3
	Commd4
	Commd6
	Commd7
	Commd8
	Commd9
	Copg2
	Coprs
	Cops6
	Coq10a
	Coq2
	Coq3
	Coq5
	Coq6
	Coq8a
	Coq8b
	Coq9
	Coro1a
	Coro1b
	Coro1c
	Coro2a
	Cox11
	Cox14
	Cox15
	Cox18
	Cox5b
	Cox5b-ps
	Cpeb3
	Cped1
	Cpne2
	Cpne3
	Cpox
	Cpped1
	Cpq
	Cps1
	Cpt1a
	Cpt1c
	Cpvl
	Cracr2a
	Cracr2b
	Cradd
	Crbn
	Creb3l2
	Creb3l4
	Creld2
	Crhbp
	Crip3
	Crnkl1
	Crocc
	Crot
	Crtap
	Cryl1
	Cryz
	Csf1
	Csf3r
	Csrnp3
	Csrp1
	Cstf2
	Ctdsp2
	Ctdspl2
	Ctf1
	Cth
	Ctnnbip1
	Ctnnd1
	Ctps2
	Ctsc
	Ctsd
	Ctsh
	Cttnbp2
	Cuedc1
	Cwc27
	Cwf19l2
	Cxadr
	Cxcr2
	Cxcr3
	Cxxc4
	Cyb561d2
	Cyb5b
	Cyb5r1
	Cyb5rl
	Cybb
	Cybrd1
	Cyfip1
	Cyfip2
	Cyp2r1
	Cyp2s1
	Cyp2u1
	Cyp4v3
	Cysltr1
	Cyth3
	Cyth4
	Cytl1
	D11Wsu47e
	D3Ertd751e
	D6Wsu163e
	D930020B18Rik
	Daam1
	Dab2
	Dab2ip
	Dag1
	Dapk2
	Dbi
	Dbn1
	Dbndd2
	Dbp
	Dbt
	Dcaf12
	Dck
	Dclk2
	Dclre1a
	Dclre1b
	Dclre1c
	Dcp1b
	Dcps
	Dctn3
	Ddb2
	Ddit4
	Ddit4l
	Ddost
	Decr1
	Def6
	Def8
	Dennd1b
	Dennd1c
	Dennd2d
	Dennd3
	Dennd4c
	Dennd5b
	Dennd6b
	Depdc1a
	Depdc1b
	Depdc7
	Deptor
	Dera
	Det1
	Dffb
	Dgcr6
	Dgka
	Dgkd
	Dgke
	Dgkq
	Dgkz
	Dhcr24
	Dhfr
	Dhrs1
	Dhrs3
	Dhrs4
	Dhrs7
	Dhtkd1
	Dhx35
	Dhx57
	Diaph3
	Dis3l
	Dis3l2
	Disc1
	Disp1
	Disp2
	Dleu7
	Dlgap1
	Dlgap5
	Dmc1
	Dmd
	Dnaaf4
	Dnajc10
	Dnajc13
	Dnajc19
	Dnajc4
	Dnal1
	Dnase1
	Dnase1l1
	Dnase2a
	Dnm1
	Dnm2
	Dnmbp
	Dnmt1
	Dnmt3a
	Dnmt3b
	Dnmt3c
	Dnttip1
	Doc2a
	Dock10
	Dock11
	Dock2
	Dock5
	Dock8
	Dok1
	Dok3
	Dpcd
	Dpep2
	Dpf3
	Dph5
	Dph6
	Dpm3
	Dpy19l1
	Dpy19l3
	Dpy19l4
	Dpy30
	Dr1
	Dram2
	Dsc2
	Dscc1
	Dsn1
	Dst
	Dstn
	Dstyk
	Dtl
	Dtwd1
	Dtwd2
	Dtx3
	Dus4l
	Dusp22
	Dusp23
	Dusp7
	Dut
	Dync2h1
	Dync2li1
	Dyrk2
	Dyrk4
	Dzank1
	Dzip1l
	Dzip3
	E2f1
	E2f7
	E2f8
	Eaf2
	Eapp
	Ear1
	Ear10
	Ear14
	Ear2
	Ear6
	Ebp
	Ebpl
	Echdc1
	Echdc2
	Eci2
	Eci3
	Ect2
	Eda
	Eda2r
	Edem2
	Eef1akmt3
	Eef2k
	Eepd1
	Efcab11
	Efcab2
	Efcab7
	Efhc1
	Efhc2
	Efl1
	Efnb1
	Egln1
	Egr3
	Ehhadh
	Eid2b
	Eif2ak4
	Eif2d
	Eif4e3
	Eif4ebp1
	Eif4ebp2
	Eif4g3
	Elf2
	Elk3
	Elmo1
	Elmod2
	Elovl6
	Elp4
	Emb
	Eme1
	Eml1
	Eml2
	Eml5
	Eml6
	Emp1
	Endod1
	Eng
	Engase
	Enho
	Enox1
	Entpd5
	Epb41
	Epb41l1
	Epb41l2
	Epha2
	Ephb3
	Ephx2
	Epn2
	Eps8
	Eps8l2
	Eps8l3
	Erap1
	Erbb2
	Ercc1
	Ercc3
	Ercc4
	Ercc5
	Ercc6l
	Eri1
	Eri2
	Erlin2
	Ermp1
	Erp29
	Esco2
	Espl1
	Esyt2
	Etaa1
	Etfb
	Etfbkmt
	Etfrf1
	Etv1
	Etv4
	Etv5
	Evl
	Exd2
	Exo1
	Exo5
	Exoc4
	Exoc6
	Exosc1
	Extl2
	Extl3
	Eya2
	Ezr
	F2r
	F8
	F8a
	Faah
	Faap24
	Fads1
	Fads2
	Faf1
	Fah
	Fahd2a
	Fam102a
	Fam102b
	Fam104a
	Fam111a
	Fam114a2
	Fam117b
	Fam118a
	Fam13a
	Fam149a
	Fam161a
	Fam161b
	Fam167a
	Fam168a
	Fam174b
	Fam185a
	Fam204a
	Fam20a
	Fam20c
	Fam210b
	Fam217b
	Fam219b
	Fam221a
	Fam228b
	Fam234b
	Fam3b
	Fam53b
	Fam76a
	Fam78a
	Fam81a
	Fam83b
	Fam83d
	Fam8a1
	Fam98c
	Fancb
	Fancd2
	Fance
	Fancf
	Fancg
	Fanci
	Fancm
	Fbf1
	Fbln1
	Fbxl17
	Fbxl20
	Fbxl5
	Fbxo25
	Fbxo27
	Fbxo4
	Fcer1a
	Fcer1g
	Fcgr1
	Fcgr2b
	Fcgr3
	Fcgr4
	Fcgrt
	Fcho1
	Fcmr
	Fcnb
	Fcrl1
	Fcrlb
	Fdft1
	Fech
	Fen1
	Fer
	Fes
	Ffar4
	Fgd3
	Fgd4
	Fgd5
	Fggy
	Fgl1
	Fgl2
	Fhad1
	Fhl2
	Fhl3
	Fhod1
	Fibp
	Fig4
	Fignl1
	Filip1l
	Fitm2
	Fkbp15
	Fkbp1a
	Fkbp1b
	Fkbp7
	Fkbp8
	Fkbp9
	Fli1
	Flnb
	Flot2
	Flt3l
	Flywch1
	Fmc1
	Fmo4
	Fmo5
	Fn3k
	Fn3krp
	Fnbp1l
	Fndc10
	Fndc3a
	Fntb
	Focad
	Fos
	Foxk1
	Foxm1
	Foxn3
	Foxo3
	Foxo4
	Foxred1
	Foxred2
	Fpgt
	Frat1
	Frat2
	Frmd3
	Frmd4a
	Frmd4b
	Frrs1
	Fsbp
	Fto
	Fuca2
	Fundc1
	Fut10
	Fut7
	Fut8
	Fuz
	Fxn
	Fyco1
	Fzd2
	Fzd3
	G6pc3
	Gab1
	Gab2
	Gab3
	Gabbr2
	Gabpb2
	Gabra3
	Gal3st4
	Galk1
	Galk2
	Galm
	Galnt10
	Galnt12
	Galnt2
	Galnt3
	Galnt6
	Galnt7
	Galt
	Gamt
	Ganc
	Garem1
	Garnl3
	Gas1
	Gas2l3
	Gatb
	Gatm
	Gbgt1
	Gca
	Gcc2
	Gchfr
	Gcnt1
	Gcsam
	Gda
	Gde1
	Gdpd1
	Gdpd5
	Gdpgp1
	Gemin6
	Gfod1
	Gfra2
	Gga2
	Ggact
	Ggct
	Ggh
	Ggnbp2
	Ggt1
	Ggt7
	Ghdc
	Ghrl
	Gimap1
	Gimap4
	Gimap6
	Gimap8
	Gins1
	Gins2
	Gins3
	Gipc1
	Gipr
	Git2
	Gk5
	Gkap1
	Glb1
	Glb1l
	Glcci1
	Glce
	Glipr1
	Glipr2
	Glmp
	Glo1
	Glt1d1
	Gm10037
	Gm12166
	Gm12248
	Gm13305
	Gm20737
	Gm20738
	Gm20747
	Gm20772
	Gm20773
	Gm20777
	Gm20795
	Gm20806
	Gm20807
	Gm20809
	Gm20812
	Gm20815
	Gm20816
	Gm20821
	Gm20822
	Gm20823
	Gm20825
	Gm20826
	Gm20828
	Gm20830
	Gm20831
	Gm20834
	Gm20852
	Gm20854
	Gm20865
	Gm20867
	Gm20873
	Gm20877
	Gm20909
	Gm20914
	Gm20917
	Gm20918
	Gm20924
	Gm21118
	Gm21244
	Gm21292
	Gm21310
	Gm21394
	Gm21411
	Gm21425
	Gm21440
	Gm21454
	Gm21637
	Gm21719
	Gm21721
	Gm21778
	Gm21812
	Gm21854
	Gm21874
	Gm21943
	Gm28079
	Gm28171
	Gm29049
	Gm29424
	Gm2a
	Gm4756
	Gm49403
	Gm5150
	Gm5678
	Gm572
	Gm5926
	Gm6169
	Gm7072
	Gm7879
	Gm884
	Gm9733
	Gmcl1
	Gmds
	Gmfg
	Gmnn
	Gmppb
	Gmpr
	Gmpr2
	Gna15
	Gnai1
	Gnai2
	Gnas
	Gnb4
	Gnb5
	Gng7
	Gngt2
	Gnpda1
	Gns
	Golgb1
	Golim4
	Golph3l
	Gorasp1
	Got1
	Got2
	Gpa33
	Gpam
	Gpat3
	Gpatch1
	Gpatch11
	Gpbar1
	Gpc2
	Gpc4
	Gpcpd1
	Gpd1l
	Gpn3
	Gpnmb
	Gpr137c
	Gpr155
	Gpr160
	Gpr162
	Gpr18
	Gpr3
	Gpr39
	Gpr63
	Gpr68
	Gpr82
	Gprasp1
	Gprasp2
	Gprc5c
	Gprin3
	Gps1
	Gpsm2
	Gpt2
	Gpx1
	Gpx7
	Gramd1b
	Gramd4
	Grap
	Grb10
	Grcc10
	Grin3a
	Grk2
	Grk5
	Grn
	Gsdma
	Gse1
	Gskip
	Gsn
	Gspt2
	Gstcd
	Gstk1
	Gstm4
	Gstm7
	Gsto1
	Gstt2
	Gtf2h5
	Gtf2ird1
	Gtf2ird2
	Gtf3a
	Gtpbp10
	Gtpbp3
	Gtse1
	Gtsf1
	Gusb
	Gypc
	Gzf1
	H13
	H2-DMa
	H2-DMb1
	H2-DMb2
	H6pd
	Haao
	Hacd1
	Hacd2
	Hacd4
	Hace1
	Hacl1
	Hadh
	Hagh
	Haus1
	Haus4
	Haus5
	Haus8
	Havcr2
	Hbegf
	Hc
	Hcls1
	Hdac1
	Hdac5
	Hdac7
	Hdac9
	Hddc3
	Hdhd3
	Hdhd5
	Heatr3
	Heatr5b
	Hecw2
	Heg1
	Helb
	Hells
	Helq
	Helz
	Hemk1
	Henmt1
	Herc2
	Herc3
	Herpud1
	Hes6
	Hexa
	Hfe
	Hgf
	Hgsnat
	Hibadh
	Hibch
	Hid1
	Hint2
	Hirip3
	Hjurp
	Hk1
	Hk3
	Hltf
	Hmbs
	Hmgb1
	Hmgb2
	Hmgb3
	Hmgcr
	Hmgn3
	Hmgn5
	Hmmr
	Hnrnpll
	Homer3
	Hook2
	Hopx
	Hormad1
	Hpcal1
	Hpf1
	Hpgd
	Hps3
	Hpse
	Hrh2
	Hs1bp3
	Hs3st1
	Hs3st4
	Hs6st1
	Hscb
	Hsd17b11
	Hsd17b4
	Hsd17b7
	Hsd3b7
	Hsdl2
	Hspa4l
	Hspb1
	Hspbap1
	Hspg2
	Htra1
	Htra4
	Hvcn1
	Hyal3
	Hykk
	Hyls1
	I830077J02Rik
	Ica1
	Icam2
	Ice2
	Icmt
	Id1
	Id2
	Ide
	Idh1
	Idh2
	Idnk
	Ids
	Ier2
	Ier5l
	Iffo1
	Ifngr1
	Ift122
	Ift140
	Ift172
	Ift20
	Ift22
	Ift27
	Ift52
	Ift74
	Ift80
	Ift81
	Ift88
	Igf1
	Igf2bp3
	Igfl3
	Igflr1
	Igip
	Igsf21
	Igsf6
	Ik
	Ikbip
	Il11ra1
	Il11ra2
	Il12rb1
	Il13ra1
	Il16
	Il17ra
	Il17rc
	Il18
	Il18bp
	Il1r1
	Il22ra2
	Il27ra
	Il4ra
	Il6ra
	Il6st
	Ildr2
	Ilk
	Immp1l
	Imp3
	Impa2
	Impact
	Inafm2
	Ing4
	Ino80e
	Inpp4a
	Inpp5k
	Inppl1
	Insig2
	Ints8
	Intu
	Ipcef1
	Ipo8
	Iqcg
	Iqgap2
	Iqgap3
	Iqsec1
	Iqsec2
	Irak1bp1
	Irak4
	Irf2
	Irf2bp2
	Irf2bpl
	Irf4
	Irf5
	Irs2
	Itfg1
	Itfg2
	Itga2b
	Itga4
	Itga7
	Itgad
	Itgal
	Itgam
	Itgb1bp2
	Itgb3bp
	Itgb5
	Itgb7
	Itm2b
	Itm2c
	Itpkb
	Itpr2
	Itprip
	Itpripl1
	Itpripl2
	Itsn1
	Ivd
	Ivns1abp
	Jade1
	Jazf1
	Jchain
	Jkamp
	Jkampl
	Jmjd1c
	Jmy
	Kank2
	Kantr
	Kat14
	Kat2a
	Katnal2
	Katnb1
	Kbtbd3
	Kbtbd6
	Kcna5
	Kcnab2
	Kcne3
	Kcnk6
	Kcnmb1
	Kcnmb4
	Kcnn1
	Kcnn4
	Kcnq1
	Kctd1
	Kctd2
	Kctd5
	Kctd6
	Kdm1b
	Kdm3a
	Khk
	Kif11
	Kif14
	Kif15
	Kif17
	Kif18a
	Kif18b
	Kif20a
	Kif20b
	Kif21b
	Kif22
	Kif23
	Kif24
	Kif27
	Kif3c
	Kif4
	Kifc3
	Kiz
	Klf2
	Klf3
	Klhdc1
	Klhdc2
	Klhdc3
	Klhdc8b
	Klhl13
	Klhl2
	Klhl21
	Klhl22
	Klhl24
	Klhl3
	Klhl36
	Klhl6
	Klrk1
	Kmt5a
	Knl1
	Knstrn
	Kntc1
	Krt18
	Krt8
	Kyat1
	L2hgdh
	L3hypdh
	L3mbtl3
	Lactb2
	Lamp1
	Lamtor1
	Lamtor2
	Lamtor4
	Lancl1
	Laptm5
	Lasp1
	Lat2
	Lbh
	Lbr
	Lclat1
	Lcn9
	Lcp2
	Ldah
	Ldb1
	Ldb2
	Ldhb
	Ldlrad2
	Ldlrad4
	Ldlrap1
	Ldoc1
	Leap2
	Lekr1
	Lepr
	Leprotl1
	Lfng
	Lgals12
	Lgals8
	Lgi2
	Lgmn
	Lgr4
	Lhfpl2
	Lhpp
	Lig1
	Lima1
	Limd2
	Limk1
	Lims1
	Lin28b
	Lin52
	Lin54
	Lin7b
	Lin9
	Lipa
	Lix1l
	Llgl1
	Llgl2
	Lmbr1l
	Lmbrd1
	Lmbrd2
	Lmln
	Lmo4
	Lmo7
	Lmtk2
	Lmtk3
	Lnpep
	Lnpk
	Loxl3
	Lpar3
	Lpar4
	Lpar5
	Lpar6
	Lpcat4
	Lpin3
	Lrba
	Lrfn1
	Lrg1
	Lrig3
	Lrp1
	Lrp11
	Lrp3
	Lrp5
	Lrrc1
	Lrrc20
	Lrrc23
	Lrrc27
	Lrrc28
	Lrrc34
	Lrrc37a
	Lrrc39
	Lrrc4
	Lrrc43
	Lrrc45
	Lrrc61
	Lrrc8c
	Lrrc8d
	Lrrcc1
	Lrrk1
	Lrrk2
	Lsm3
	Lsm4
	Lsp1
	Lta4h
	Ltb4r2
	Ltbp3
	Lxn
	Ly86
	Ly96
	Lyl1
	Lypd1
	Lyplal1
	Lyrm2
	Lyrm9
	Lysmd3
	Lyst
	Lyve1
	Lzic
	Lztfl1
	Lzts2
	M1ap
	Macrod2
	Mad2l1
	Maf
	Maged1
	Mageh1
	Magi1
	Maml3
	Man1a
	Man1b1
	Man1c1
	Man2a1
	Manba
	Manea
	Manf
	Map10
	Map1s
	Map2k1
	Map2k5
	Map2k6
	Map3k1
	Map3k2
	Map3k3
	Map3k6
	Map4k2
	Map9
	Mapk13
	Mapk14
	Mapk3
	Mapk9
	Mapkapk3
	Mapre2
	Marveld1
	Mast3
	Mast4
	Mat2b
	Mavs
	Mbd4
	Mbd5
	Mbip
	Mblac2
	Mbnl2
	Mbnl3
	Mboat1
	Mboat2
	Mbp
	Mcat
	Mcc
	Mcee
	Mcemp1
	Mcf2l
	Mcm10
	Mcm2
	Mcm3
	Mcm4
	Mcm5
	Mcm6
	Mcm7
	Mcm8
	Mcub
	Mdh1
	Med18
	Med20
	Med29
	Mef2c
	Mef2d
	Megf6
	Megf8
	Meis1
	Melk
	Metap1d
	Metrnl
	Mettl15
	Mettl17
	Mettl21a
	Mettl23
	Mettl7a1
	Mettl7a2
	Mettl7a3
	Mex3b
	Mfap3l
	Mff
	Mfge8
	Mfng
	Mfsd12
	Mfsd13a
	Mfsd3
	Mfsd4a
	Mfsd9
	Mgat1
	Mgat4a
	Mgl2
	Mgme1
	Mgmt
	Mgst2
	Mgst3
	Mical2
	Mif4gd
	Milr1
	Mindy1
	Mindy2
	Minpp1
	Mios
	Mipep
	Mis18bp1
	Mitd1
	Mitf
	Mki67
	Mknk1
	Mkrn1
	Mks1
	Mlec
	Mlkl
	Mllt11
	Mllt3
	Mlx
	Mlxipl
	Mmab
	Mmp15
	Mmp9
	Mmrn1
	Mmrn2
	Mms22l
	Mnat1
	Mnd1
	Mnt
	Mob1b
	Mob3b
	Morn1
	Morn2
	Mospd1
	Mospd2
	Mospd3
	Mpc1
	Mpc2
	Mpg
	Mpi
	Mpnd
	Mpp1
	Mppe1
	Mprip
	Mpst
	Mpz
	Mpzl1
	Mpzl2
	Mr1
	Mrc1
	Mrc2
	Mre11a
	Mri1
	Mrm2
	Mrnip
	Mroh7
	Mroh8
	Mrpl1
	Mrpl16
	Mrpl18
	Mrpl30
	Mrpl33
	Mrpl34
	Mrpl35
	Mrpl40
	Mrpl48
	Mrpl55
	Mrpl58
	Mrps15
	Mrps18c
	Mrps23
	Mrps34
	Ms4a4a
	Ms4a4b
	Ms4a4c
	Ms4a4d
	Ms4a6b
	Ms4a6c
	Ms4a6d
	Msh2
	Msh3
	Msh6
	Msi2
	Msl3
	Msr1
	Msrb2
	Msx2
	Mtap
	Mtbp
	Mtcl1
	Mtf2
	Mtfmt
	Mthfd1
[truncated: 1,679 more rows]
