# Supplementary material for: Galectin-3 aggravates microglial activation and tau transmission in tauopathy
Source: J Clin Invest. 2024 Jan 16;134(2):e165523. doi: 10.1172/JCI165523 (PMC10786694; doi:10.1172/JCI165523)
Supplement: Supplemental table 5 [file jci-134-165523-s082.xlsx]

## Sheet: 3L
Supplemental Table 5
Sec	pTau			pTau+Gal3			pTau+Gal3 (WYG)			pTau+Gal3 (NTD)			pTau+Gal3(CRD)			pTau+Gal3+Lac			pTau+Gal3+Suc			pTau+mGal3			pTau+BSA			Tau			Tau+Gal3			Tau+Gal3 (WYG)			Tau+Gal3 (NTD)			Tau+Gal3 (CRD)			Tau+Gal3+Lac			Tau+Gal3+Suc			Tau+BSA
0	0	0	0	0	0	0	0	0	0	0	0	0	0	0	0	0	0	0	0	0	0	0	0	0	0	0	0	0	0	0	0	0	0	0	0	0	0	0	0	0	0	0	0	0	0	0	0	0	0
600	9.854	8.333	11.223	31.42	20.644	20.807	22.114	20.005	19.468	18.359	15.806	6.785	10.105	10.123	6.399	13.654	13.169	12.751	26.14	21.811	17.35	28.393	23.115	19.124	16.934	1.872	5.288	-0.284	6.659	7.08	7.226	5.151	-1.184	24.159	9.398	3.185	2.652	0.169	0.689	6.875	0.41	1.259	11.011	8.987	5.042	10.305	8.111	6.503	3.733
1200	19.393	16.268	17.562	70.194	57.386	47.062	52.102	47.842	43.461	33.684	28.237	11.749	21.364	21.436	14.139	26.481	26.007	25.791	61.337	51.689	60.627	62.269	59.476	50.239	31.904	10.233	13.036	2.316	12.142	14.235	14.909	12.84	0.581	26.049	11.139	25.803	3.467	0.904	2.25	11.391	2.75	2.258	14.184	12.113	9.322	15.848	16.844	8.219	7.653
1800	26.892	21.808	22.338	108.188	99.541	80.314	87.452	75.408	74.229	44.975	42.776	16.051	29.205	31.72	20.397	39.626	38.659	35.21	98.737	85.845	108.261	95.095	99.491	84.937	44.853	19.149	24.88	2.715	16.012	14.888	20.57	18.421	2.094	26.248	12.77	26.262	5.298	0.995	2.668	14.456	3.549	2.412	16.575	15.146	8.325	21.378	20.887	13.261	11.195
2400	30.152	27.225	26.412	138.627	130.996	116.829	112.057	106.91	100.025	48.041	49.575	17.198	38.474	38.243	27.421	52.372	45.755	47.307	129.987	120.571	193.259	129.11	133.377	122.895	48.178	27.722	29.727	5.025	17.645	17.743	22.362	20.583	4.025	26.718	12.683	27.813	6.859	2.438	2.561	15.975	5.113	5.034	20.053	14.915	7.9	20.478	23.1	16.252	13.596
3000	32.257	29.814	27.867	163.051	152.001	145.31	136.743	130.896	122.138	53.431	51.215	17.209	39.123	39.919	24.904	55.804	53.883	52.354	148.788	143.483	225.927	148.626	159.687	148.682	49.004	29.372	30.577	4.684	17.854	16.069	25.788	20.7	3.462	26.431	14.141	28.053	6.597	2.139	2.962	15.978	4.519	3.518	18.321	16.854	9.128	23.347	22.945	16.287	10.136
3600	35.739	33.623	28.731	176.669	172.272	165.592	150.652	149.799	137.544	56.28	57.58	18.064	39.9	38.475	26.142	62.169	57.55	59.736	162.332	156.714	231.089	162.528	177.761	167.602	51.582	29.587	29.616	5.688	18.779	20.833	25.396	23.921	4.417	26.935	13.576	28.031	5.851	2.53	4.594	21.184	5.335	3.015	19.35	17.029	11.345	23.93	24.81	17.748	11.037
4200	36.076	35.584	31.614	194.629	186.175	177.209	164.504	161.497	148.614	58.834	57.877	21.268	42.449	43.411	25.156	68.05	68.989	64.656	175.838	170.392	191.528	178.955	189.6	180.677	48.926	29.556	34.023	5.843	22.012	20.262	25.976	24.619	5.708	27.308	14.025	27.309	7.913	3.354	5.422	19.138	4.639	3.586	21.04	17.854	9.345	23.962	24.761	18.48	12.796
4800	38.919	37.753	30.574	210.146	192.406	188.313	171.406	176.748	157.84	61.22	59.057	20.179	43.63	45.318	23.044	74.351	74.892	69.597	182.074	176.338	193.461	184.902	199.604	187.79	49.224	32.147	32.402	6.137	18.892	18.167	27.696	22.658	6.036	29.4	13.236	26.314	7.882	3.982	4.66	19.473	5.432	4.928	23.386	16.36	12.078	25.549	25.895	16.516	13.22
5400	37.4	36.4	32.627	212.552	204.066	194.868	177.767	180.017	159.617	61.156	62.743	20.169	42.956	45.14	21.553	81.473	80.133	72.813	191.717	182.876	200.237	192.951	201.057	189.417	48.047	19.555	33.92	6.799	22.997	18.604	28.045	24.584	5.545	25.983	13.877	28.823	8.627	3.18	5.144	20.026	4.36	2.405	22.116	17.588	12.497	25.078	27.165	17.96	12.824
6000	39.394	37.025	34.267	215.5	203.557	195.302	186.851	180.658	170.067	61.833	63.993	20.834	44.49	43.152	43.442	80.661	82.56	79.101	194.674	183.533	203.415	192.001	209.207	200.583	46.387	20.148	35.311	6.449	20.895	23.307	26.702	25.297	5.03	27.945	13.845	28.587	7.379	3.87	5.942	20.059	6.316	3.792	20.874	17.743	12.642	26.636	26.036	16.869	13.383
6600	39.145	38.493	32.887	218.284	212.2	201.258	190.28	187.891	174.72	66.164	64.139	23.749	44.879	46.083	49.92	84.618	86.154	85.04	191.256	186.574	205.185	195.095	211.799	203.16	48.224	13.72	35.165	7.607	21.265	21.346	26.927	24.843	7.346	27.417	13.593	27.989	7.209	4.553	6.836	19.896	5.333	3.867	22.957	17.221	12.326	26.732	25.277	19.192	14.135
7200	40.29	39.284	34.363	222.242	208.796	203.297	192.976	190.735	173.652	66.148	64.816	23.711	47.571	47.491	49.421	90.123	91.408	85.893	201.533	188.704	211.866	204.67	214.785	205.331	46.766	13.439	34.906	6.077	23.554	22.683	27.545	26.882	5.792	27.121	14.312	27.454	7.949	4.706	7.967	22.237	6.59	5.566	24.073	17.324	11.93	26.475	24.928	18.019	11.28
7800	40.209	38.42	34.1	225.785	210.217	203.097	192.472	191.246	176.839	67.352	66.203	23.961	48.141	49.654	51.967	95.638	94.471	86.904	198.283	188.806	211.072	202.474	215.202	206.899	45.234	13.325	35.153	6.467	22.883	19.856	27.492	24.619	6.07	27.624	12.824	27.499	7.424	5.646	8.834	20.589	4.772	6.12	25.076	17.992	12.502	23.221	26.191	15.082	12.575
8400	41.896	39.595	34.669	225.105	217.808	208.076	194.387	191.579	179.055	69.702	67.789	25.188	48.856	49.278	51.556	95.138	99.026	95.146	202.364	190.229	213.368	202.018	216.696	205.949	46.09	13.536	34.718	6.556	21.051	21.716	27.541	24.687	5.407	26.823	12.544	27.109	8.428	5.914	8.516	20.989	6.859	4.53	27.298	17.232	12.033	27.007	26.285	17.508	14.893
9000	41.59	39.804	35.758	227.297	218.84	208.111	196.262	197.688	185.168	71.858	67.281	24.406	49.718	51.206	53.24	98.158	102.271	98.448	203.707	192.727	219.911	205.028	220.895	207.106	46.234	14.621	37.729	7.219	22.431	21.229	27.228	24.654	5.475	28.857	14.907	26.498	6.995	6.396	9.108	21.814	6.285	6.134	25.059	17.765	11.3	25.571	26.677	15.904	13.939
9600	43.264	40.583	37.425	227.119	219.818	209.122	195.229	193.355	187.122	72.069	69.968	25.346	48.723	48.055	52.763	97.255	103.684	99.678	204.398	191.961	212.956	207.59	219.778	208.482	45.518	14.323	34.618	7.782	21.064	20.905	28.046	27.018	4.199	28.558	13.459	26.44	8.809	4.915	9.423	19.505	6.737	4.061	24.247	16.064	12.665	25.575	25.012	16.522	11.968
10200	42.782	41.721	37.712	229.886	220.291	214.86	197.962	201.607	189.773	74.036	70.029	28.452	52.714	52.704	51.535	105.56	107.802	102.98	206.167	197.367	221.091	213.002	229.266	209.304	45.089	12.373	37.35	7.033	23.91	20.737	27.048	25.84	5.501	27.306	13.615	27.386	7.949	6.882	10.564	18.962	7.175	6.699	25.992	19.024	13.138	27.513	24.428	17.059	12.417
10800	42.884	41.549	35.143	229.819	220.288	214.652	199.266	198.567	190.001	74.571	70.568	26.028	51.079	51.614	54.98	105.701	111.54	101.276	208.877	192.393	220.213	213.533	223.943	213.359	44.195	13.52	36.381	7.195	20.478	20.595	30.995	26.733	6.056	27.718	14.122	27.627	10.099	7.661	11.841	20.996	6.809	5.33	24.853	16.415	13.742	27.018	26.976	17.161	11.382
11400	43.947	42.617	37.376	232.951	220.104	213.36	198.868	198.735	188.66	73.511	69.775	26.403	49.4	49.899	55.232	109.68	111.321	107.343	202.872	188.764	219.068	210.067	224.966	212.13	43.247	15.269	37.734	5.351	23.389	18.065	27.586	24.616	4.692	27.398	13.121	28.017	6.519	8.224	10.092	20.372	6.635	5.287	25.081	18.713	13.8	24.922	24.445	16.516	12.986
12000	44.516	38.773	36.423	234.886	218.374	212.124	200.881	197.647	188.865	75.745	71.818	26.846	49.717	53.07	56.749	110.31	116.562	107.355	208.191	191.965	218.611	210.728	223.198	215.916	45.02	13.348	36.754	8.591	23.993	24.801	28.626	25.248	6.031	28.818	12.359	27.69	7.564	7.651	12.458	22.931	7.834	5.178	24.753	17.368	11.887	26.814	27.178	16.171	12.882
12600	42.952	42.033	40.776	231.132	220.408	218.995	201.216	204.868	190.636	76.517	72.044	26.437	51.407	51.438	53.53	114.782	114.665	108.205	206.345	196.417	217.995	214.549	226.006	216.79	44.339	14.39	37.566	6.801	20.326	22.753	28.845	25.837	4.993	29.088	12.869	29.965	8.336	7.189	10.787	20.59	7.156	5.768	24.804	17.558	13.402	25.312	24.651	16.441	13.018
13200	43.382	43.231	37.531	234.58	219.174	217.726	199.257	202.419	192.001	75.783	71.322	28.864	50.224	50.24	55.181	115.141	120.474	110.859	207.443	194.517	174.911	213.645	225.968	214.847	46.011	14.909	37.861	5.654	23.786	20.071	26.022	25.245	5.163	29.089	12.938	27.15	9.687	8.039	11.374	20.476	6.478	6.435	27.123	19.256	11.433	23.656	23.42	15.761	12.188
13800	43.109	44.487	37.683	234.7	225.469	216.889	200.478	202.02	192.072	76.894	70.378	28.055	51.532	52.327	55.543	117.312	121.974	110.475	211.07	194.185	173.213	214.231	223.279	210.607	42.708	12.121	37.917	6.332	23.097	22.813	27.427	24.838	5.792	26.32	13.027	27.477	7.411	7.699	10.611	20.169	7.585	7.04	27.886	16.443	13.468	25.714	25.641	16.721	13.699
14400	44.068	42.668	39.373	230.075	220.413	213.64	199.984	198.899	191.586	75.987	71.819	26.842	52.509	51.31	57.501	120.57	121.562	110.712	204.504	192.558	177.159	216.107	227.881	212.014	42.004	15.6	36.855	6.331	23.069	21.904	28.397	23.772	5.899	26.244	12.934	28.041	8.609	8.439	12.128	18.954	7.266	5.818	25.572	17.679	14.084	25.794	25.674	16.162	13.662
15000	44.565	43.122	39.108	235.606	218.55	212.643	202.352	204.142	195.403	75.425	72.246	29.524	52.455	51.691	57.144	118.552	124.488	115.542	205.49	191.677	175.319	214.63	223.183	214.885	44.469	15.02	36.555	7.139	20.964	21.084	25.378	23.832	5.088	26.936	12.972	27.804	9.287	7.091	9.988	19.278	7.824	5.297	25.764	17.077	11.356	23.731	26.022	18.944	13.991
15600	43.797	42.093	39.115	238.307	220.378	210	201.251	205.475	190.766	77.338	73.267	28.175	50.273	51.669	56.568	119.348	124.775	115.797	204.927	193.508	173.032	210.91	224.166	209.352	41.668	12.303	34.793	6.309	21.677	21.117	27.744	24.288	5.368	26.843	12.947	27.342	8.417	9.64	12.597	21.256	5.912	6.721	27.133	17.965	11.991	22.922	26.017	15.647	12.235
16200	45.574	42.781	39.088	236.225	222.867	216.064	204.995	202.292	194.114	79.559	74.572	31.444	52.216	53.397	56.666	123.936	128.055	117.001	211.839	193.637	176.471	213.943	223.807	210.896	41.961	14.93	37.143	7.112	22.297	22.1	27.623	24.944	5.097	29.52	11.891	27.421	9.39	8.837	13.496	18.578	6.711	6.071	29.861	17.746	12.955	24.444	27.061	15.272	12.393
16800	43.726	44.247	40.942	236.495	221.335	215.44	203.379	205.157	197.048	78.398	76.681	28.733	52.583	54.781	58.634	120.576	128.182	116.969	207.137	192.505	176.85	215.556	226.082	216.051	42.269	15.065	36.146	7.901	21.76	22.027	28.386	23.98	4.611	27.137	12.918	26.881	7.873	9.36	13.433	20.446	8.255	5.639	27.639	17.568	11.97	24.594	26.386	15.748	12.284
17400	46.035	42.138	41.423	236	220.3	216.285	200.471	202.987	196.327	78.252	75.27	29.375	52.709	53.089	57.761	125.124	131.383	118.667	209.576	194.347	174.427	211.876	228.855	214.745	41.773	15.32	38.482	7.361	23.927	22.541	29.158	24.159	4.577	27.889	12.675	27.097	7.233	9.918	12.503	19.296	7.832	3.163	29.438	17.878	12.193	25.754	23.645	15.896	14.29
18000	44.764	43.038	38.706	235.562	217.531	216.058	206.237	208.109	195.501	80.619	74.876	27.997	50.979	53.158	58.913	128.119	131.729	121.892	208.143	195.145	177.885	215.95	226.164	213.151	38.985	13.9	37.942	8.333	24.064	19.911	27.992	25.224	3.9	27.796	14.134	26.716	8.079	9.509	12.745	20.086	7.983	3.022	27.931	17.321	12.858	23.314	24.729	14.738	11.567
18600	45.016	48.458	39.611	238.496	225.506	217.891	204.2	205.403	199.146	79.728	76.078	28.944	56.127	54.584	56.803	129.083	136.287	124.314	214.11	198.061	180.712	219.183	227.675	217.326	41.675	16.553	36.717	6.508	23.796	22.397	28.423	25.32	5.848	28.271	15.032	27.777	7.047	10.981	13.963	21.013	8.279	1.429	29.244	17.19	12.178	27.711	25.145	15.532	13.307
19200	45.015	43.013	38.831	229.886	222.004	214.574	204.134	203.161	192.926	80.558	76.966	30.563	52.185	52.95	56.493	126.112	133.882	124.001	209.903	193.575	175.829	212.634	226.112	211.852	39.335	14.928	36.461	6.413	21.063	22.585	27.732	24.693	4.94	27.078	13.141	27.93	7.016	9.825	12.236	20.371	8.163	1.111	27.464	16.333	11.713	25.621	22.286	15.193	12.241
19800	45.311	45.246	39.087	237.106	225.252	224.158	204.608	206.009	197.756	80.312	77.208	31.262	53.293	55.29	59.714	131.636	138.989	129.563	213.316	198.256	180.881	217.395	226.925	217.738	41.938	61.762	38.057	8.467	22.367	21.248	28.931	24.373	5.456	28.208	12.27	26.86	9.076	10.942	15.082	22.311	8.109	1.639	29.865	18.1	14.739	26.465	26.06	16.638	13.171
20400	46.884	46.309	42.218	239.421	220.701	216.77	202.706	209.546	195.363	82.596	77.771	30.729	54.832	52.567	58.317	135.091	136.768	124.381	208.709	195.95	175.572	215.426	228.14	210.308	39.287	62.872	37.491	7.169	21.744	21.15	26.314	24.457	4.719	26.622	13.239	28.327	9.339	11.357	14.424	20.268	8.756	1.84	30.135	17.279	12.903	23.784	26.541	15.511	11.554
21000	44.649	44.918	41.298	236.58	217.57	217.466	206.855	202.742	195.08	81.574	78.164	30.084	54.516	53.781	59.284	131.049	136.126	126.449	209.68	194.755	174.739	215.351	230.327	213.168	41.864	65.376	36.953	6.983	22.914	21.341	27.67	24.733	5.848	27.526	14.136	27.284	9.126	11.337	14.965	20.95	8.185	2.933	29.681	16.222	12.561	24.498	23.937	15.604	11.931
21600	46.24	44.171	40.225	232.84	218.298	215.956	203.281	200.823	194.63	81.85	77.474	30.32	52.73	56.061	57.718	134.281	135.632	128.166	206.534	195.786	176.532	215.86	220.792	213.155	40.319	63.679	36.35	7.219	24.049	22.069	28.161	23.608	5.665	28.4	12.345	27.482	8.803	10.866	14.879	21.192	8.062	2.97	28.21	17.493	12.303	25.87	22.964	15.718	13.247
22200	47.74	47.286	42.432	236.826	220.868	216.164	202.585	205.328	199.721	82.349	77.105	29.445	53.279	53.504	61.221	132.461	139.398	128.003	207.293	195.601	179.281	216.334	228.95	217.686	39.774	61.686	36.463	7.593	23.525	21.228	27.002	23.182	5.399	28.047	14.792	26.368	7.495	12.187	14.193	21.361	7.48	3.182	28.071	17.996	13.253	25.2	25.336	13.769	13.224
22800	46.161	47.357	40.289	232.092	220.083	216.671	201.567	205.373	199.545	81.648	78.226	29.608	53.339	57.405	60.366	136.05	140.905	128.639	211.865	196.662	177.738	212.875	226.775	216.417	40.894	60.683	35.454	7.981	21.282	24.176	26.855	25.312	3.986	27.802	13.366	26.838	8.169	11.358	13.113	21.31	9.275	1.645	29.344	17.054	14.006	25.484	25.757	15.721	12.29
23400	47.988	46.108	42.546	235.376	217.168	219.542	202.924	204.479	198.343	79.708	78.14	30.428	53.616	54.286	60.636	134.893	138.582	129.23	207.51	194.063	179.711	214.352	225.366	212.215	39.134	61.724	36.914	8.005	23.891	20.936	26.723	24.122	5.088	27.915	12.908	27.538	7.571	12.141	14.476	20.172	9.934	1.901	28.651	18.632	12.56	23.672	23.418	14.39	11.531
24000	45.384	44.47	40.797	235.009	219.284	216.157	203.023	205.764	196.937	81.072	75.698	31.485	52.413	54.814	60.243	140.079	141.306	132.405	216.228	194.851	174.233	214.951	224.386	211.945	40.49	58.457	35.421	8.531	21.088	21.651	26.736	21.68	4.569	27.927	13.505	26.982	8.528	10.376	14.34	18.781	7.873	3.693	28.776	16.717	13.5	24.486	24.341	12.738	12.583
24600	47.226	46.071	43.157	237.061	224.27	223.465	207.34	206.057	201.834	81.664	80.443	30.602	54.186	57.696	62.339	138.795	144.271	132.157	215.071	197.73	181.773	217.811	230.987	214.652	40.117	63.469	35.546	7.776	25.032	22.465	28.044	24.881	4.407	28.223	14.014	27.001	9.603	12.385	16.37	21.716	9.619	3.111	30.185	17.25	12.747	27.072	25.107	13.036	12.018
25200	47.385	44.146	40.391	234.42	219.983	214.413	201.573	205.024	199.079	82.352	77.111	28.878	53.46	54.735	59.887	137.998	142.877	131.51	208.985	195.579	171.726	218.489	223.369	209.791	39.185	61.446	33.184	9.281	22.123	22.179	27.415	23.998	5.12	28.475	12.557	26.596	7.985	12.546	16.04	17.37	9.849	2.229	30.482	15.351	11.704	25.813	24.028	13.518	11.427
25800	47.479	48.785	39.832	235.884	222.918	220.67	206.905	208.304	201.6	83.036	79.94	32.468	55.716	58.149	60.384	139.885	143.933	135.382	213.011	197.331	181.536	217.378	227.529	214.669	41.321	61.206	35.552	9.155	22.031	21.853	26.99	25.918	5.475	28.314	13.503	28.662	9.187	12.641	15.859	21.173	9.036	3.152	31.114	17.251	13.488	25.741	26.693	12.438	13.046
26400	45.483	46.008	41.701	232.681	212.669	217.636	204.782	200.065	196.1	82.574	79.723	31.459	55.366	55.943	60.258	137.475	146.567	136.044	210.378	191.735	175.908	216.289	224.713	214.966	39.219	62.913	36.099	8.629	22.115	19.615	27.182	25.833	4.273	28.625	12.598	26.578	10.011	11.354	15.212	19.94	8.549	4.061	28.124	14.871	13.919	26.781	24.901	14.131	11.551
27000	46.484	45.965	41.721	235.926	218.013	215.285	203.483	207.009	198.126	79.568	80.931	32.523	53.437	54.463	59.557	140.908	143.973	134.519	210.15	193.085	179.286	214.24	223.31	207.446	40.675	61.584	36.46	8.097	24.883	22.348	27.993	25.685	3.562	28.442	12.864	27.707	9.949	12.35	15.543	19.48	8.815	3.414	31.307	16.634	12.47	25.2	25.724	12.041	13.872
27600	46.007	45.164	42.101	233.06	218.318	215.466	203.941	203.713	202.172	82.75	79.131	30.424	54.146	57.441	61.327	138.626	145.455	134.975	210.296	197.783	182.207	213.125	224.35	209.458	39.728	60.195	35.366	8.388	23.012	20.12	27.384	22.756	3.537	27.637	12.77	28.6	6.902	11.134	15.253	20.557	9.221	0.808	29.175	16.076	11.763	27.268	24.209	12.276	12.003
28200	46.676	45.293	44.09	236.557	217.021	218.055	210.161	203.484	199.667	81.463	79.329	30.028	56.065	55.038	62.441	143.793	147.782	133.669	209.797	193.113	177.477	211.019	227.151	211.786	39.704	61.144	34.273	8.209	23.123	21.666	28.575	25.68	4.142	27.783	12.744	27.846	8.167	12.928	14.55	19.774	8.457	2.205	28.097	17.872	12.375	25.552	25.288	10.458	13.46
28800	45.694	47.624	43.075	236.655	217.865	216.093	203.663	209.888	200.86	82.319	77.513	31.214	57.085	59.328	61.658	142.672	151.139	136.098	212.305	196.021	178.208	219.242	228.169	215.784	41.596	60.811	35.588	7.759	23.305	22.245	28.255	25.875	4.205	28.807	13.261	27.636	10.665	13.208	15.028	20.166	6.434	3.402	30.226	16.296	12.585	26.205	25.26	11.897	10.582
29400	48.312	47.364	41.57	235.989	217.499	220.26	201.124	205.882	202.008	85.705	78.339	29.999	57.779	56.99	59.283	140.602	149.411	139.023	211.435	192.612	176.333	216.957	226.557	211.739	40.474	60.465	34.135	7.225	23.917	20.318	29.804	23.844	3.425	26.728	13.169	27.084	8.421	12.531	14.463	21.515	8.34	2.86	28.994	15.613	12.815	26.182	25.692	32.805	11.958
30000	48.011	49.224	41.242	234.91	217.419	220.691	203.507	207.329	202.041	85.096	81.174	30.861	52.726	55.564	60.056	143.288	148.327	137.263	208.956	196.038	177.897	219.303	225.517	209.567	41.083	63.784	39.093	8.083	24.531	20.849	27.827	25.632	3.006	27.927	13.691	29.517	9.748	13.122	15.788	21.8	8.261	1.844	29.281	16.966	13.467	24.9	23.651	45.744	11.196
30600	49.891	48.71	44.125	241.792	222.071	222.93	205.415	206.765	202.485	86.246	81.36	32.01	59.098	58.213	63.032	147.187	153.135	138.218	215.94	200.725	179.052	220.491	229.08	218.093	40.29	60.635	37.015	8.279	22.581	22.109	27.575	25.367	5.676	28.969	14.252	27.123	8.5	13.868	16.264	22.439	6.375	4.332	30.924	14.939	12.534	26.737	25.754	46.857	11.393
31200	47.526	47.545	42.347	235.58	216.947	219.446	202.438	206.121	198.042	83.638	78.975	30.822	56.985	56.473	60.59	142.182	148.229	136.224	209.789	194.34	175.579	214.982	226.16	213.841	39.205	59.655	37.49	6.025	22.566	17.875	28.349	25.036	4.355	27.126	13.508	27.316	8.087	11.822	14.96	19.09	5.339	4.014	30.349	15.052	11.79	23.056	26.984	47.239	12.538
31800	49.438	47.886	41.759	238.758	218.24	222.706	202.651	205.981	203.333	81.252	78.9	32.279	57.043	56.829	61.237	147.045	154.308	138.782	211.773	196.722	177.008	218.464	230.395	208.06	38.847	62.004	36.536	9.094	22.364	22.112	30.016	26.553	3.934	27.712	12.849	28.635	8.761	13.87	14.497	20.072	6.635	2.736	31.524	16.783	13.71	25.14	24.958	48.362	13.375
32400	48.465	48.564	41.534	237.401	218.659	218.649	202.929	206.718	203.809	87.067	79.497	31.891	58.122	56.284	61.535	147.04	149.755	139.033	215.37	198.531	179.378	223.308	227.174	215.247	38.802	60.709	36.025	7.221	24.079	21.136	29.161	24.907	3.974	28.004	14.914	26.948	8.05	14.691	15.652	22.806	7.4	2.033	31.71	15.931	14.091	24.721	24.482	47.859	11.396
33000	48.198	47.017	39.927	235.78	216.523	223.507	202.792	205.801	203.368	82.672	79.847	31.687	55.211	54.494	61.471	146.719	151.644	141.378	209.51	197.325	177.694	216.314	225.663	212.166	39.924	58.45	37.369	8.232	23.1	21.041	27.524	22.555	3.574	28.314	12.929	27.984	8.773	13.809	15.971	20.499	7.151	3.467	31.22	16.372	11.839	26.249	22.652	48.421	11.545
33600	48.647	47.344	42.769	235.751	215.819	219.996	204.496	203.139	201.361	85.124	79.955	33.754	56.448	59.61	62.573	145.276	156.705	138.471	210.633	196.218	175.936	220.837	229.817	216.219	40.793	60.642	36.341	6.971	21.785	20.861	27.58	23.672	3.064	29.562	13.305	26.187	8.691	12.734	14.672	22.076	7.245	3.526	31.124	15.73	14.25	25.467	27.142	48.347	13.509
34200	49.81	48.198	42.234	241.187	220.151	219.149	203.309	206.868	204.381	85.873	78.186	31.651	57.492	59.097	61.105	150.605	152.7	141.071	211.167	196.218	177.782	223.654	231.86	215.542	39.638	61.153	35.884	8.458	23.897	20.512	27.516	25.923	3.723	28.492	12.708	29.512	10.586	13.974	15.396	21.969	6.313	2.903	32.005	16.474	13.59	26.157	25.722	48.485	12.182
34800	48.078	48.814	43.377	240.065	217.204	217.809	201.136	204.556	198.175	84.368	83.444	31.671	55.973	58.142	63.162	147.637	157.063	143.874	211.046	193.484	180.7	221.114	225.322	212.029	37.732	58.131	37.152	6.093	21.003	19.507	29.548	27.395	4.208	29.437	13.792	28.281	8.278	13.228	16.442	21.71	6.667	3.009	27.239	16.374	13.835	25.294	24.696	48.486	10.381
35400	49.336	46.936	42.094	238.073	219.21	220.659	204.705	202.684	202.794	83.019	80.736	31.364	53.948	56.696	61.721	150.712	151.022	140.03	211.788	191.494	178.052	220.759	229.416	213.028	38.561	62.185	35.112	8.075	21.311	19.183	27.86	21.869	3.344	29.259	13.842	26.435	8.555	13.493	15.424	21.228	6.322	2.422	30.634	15.697	12.063	26.276	25.679	49.307	11.172
36000	48.62	49.199	41.951	240.145	219.967	215.728	206.139	204.494	201.758	87.755	80.792	32.93	56.394	59.426	64.254	147.325	152.944	142.549	212.218	194.379	179.443	221.92	227.546	216.252	38.643	60.716	35.104	6.144	24.831	20.911	27.695	23.345	2.717	28.13	13.452	27.86	9.49	13.866	15.552	20.303	6.687	2.199	29.296	15.196	13.118	24.687	25.338	48.001	12.116
36600	49.777	48.116	43.836	240.917	219.76	219.543	207.577	204.65	198.52	87.277	80.988	32.736	56.326	56.61	63.997	150.627	153.275	143.099	210.703	193.929	178.751	216.44	228.343	216.406	39.904	60.128	34.49	9.025	24.01	23.257	28.205	23.653	3.821	26.259	14.003	27.881	10.439	14.001	14.304	22.876	6.991	1.586	30.39	14.027	12.673	26.218	25.715	48.048	11.149
37200	48.181	50.083	43.507	238.922	216.913	215.084	205.334	208.162	203.853	84.67	81.17	33.762	57.132	58.977	62.349	149.113	155.939	143.859	207.959	197.913	179.106	222.598	228.074	213.583	38.805	60.005	35.744	9.296	23.633	22.373	27.327	24.871	3.687	28.507	13.904	29.253	8.72	14.099	15.745	21.266	7.09	3.71	31.981	16.907	13.411	26.06	24.666	50.09	12.132
37800	47.864	47.756	41.928	235.964	213.26	219.771	203.16	208.054	202.061	84.548	81.691	32.225	55.67	58.376	62.113	149.326	155.179	147.193	210.525	196.908	179.3	223.396	225.935	213.738	40.921	59.262	36.323	7.262	23.466	22.524	27.048	23.96	2.357	27.268	15.149	27.51	8.012	13.952	16.861	21.402	7.305	3.108	31.731	16.335	12.818	26.99	25.456	48.962	10.996
38400	48.006	48.341	43.494	239.718	216.706	218.225	201.172	206.264	202.298	82.803	81.008	33.523	57.782	60.494	64.554	155.585	155.789	142.858	213.497	195.705	177	220.102	227.447	211.76	39.11	60.499	34.941	7.559	22.919	22.19	29.72	24.77	2.762	26.639	14.526	28.542	8.045	13.382	15.973	19.839	6.958	4.985	31.279	16.502	13.871	27.355	24.35	48.043	10.633
39000	48.039	48.873	44.79	240.343	219.65	218.644	205.097	206.019	201.381	86.278	81.6	32.975	57.414	60.433	65.009	151.556	161.837	143.614	216.993	195.58	181.592	220.659	224.064	213.249	39.022	59.998	33.239	7.441	22.87	20.942	27.752	22.818	2.386	27.507	13.139	27.073	8.618	13.839	17.836	20.991	7.398	3.672	30.911	15.23	12.788	27.212	25.076	48.416	11.759
39600	50.041	48.673	43.077	241.692	216.67	219.472	205.968	203.608	199.619	85.793	80.656	33.523	58.986	58.004	61.433	151.585	158.549	144.006	210.91	198.717	176.858	220.044	224.429	214.334	39.053	58.705	35.207	8.184	23.141	20.522	27.994	23.088	2.292	28.009	13.956	28.34	7.175	17.458	16.639	21.926	7.528	2.862	33.111	15.029	13.383	26.812	24.631	47.867	11.868
40200	49.256	47.201	40.83	241.152	216.446	220.337	202.34	204.506	204.398	85.557	84.47	32.548	56.134	57.692	62.543	151.422	158.969	145.044	210.732	197.015	180.851	223.373	231.257	215.207	39.274	61.758	35.235	8.369	24.08	19.991	28.928	22.802	3.965	27.459	12.825	26.086	9.666	14.188	16.219	21.642	8.424	3.462	30.91	14.873	12.128	27.126	24.922	48.371	12.005
40800	48.71	48.796	42.655	240.577	220.053	216.477	208.181	206.596	205.477	90.433	84.327	32.294	57.331	62.033	62.126	154.687	156.662	144.124	214.255	200.954	182.496	221.758	227.932	219.569	39.794	60.263	34.442	8.973	22.889	22.799	27.943	26.137	4.272	26.47	13.226	29.028	9.606	14.325	17.356	22.005	7.964	3.828	29.276	15.869	12.556	25.837	26.327	50.469	11.842
41400	49	47.876	44.53	243.845	217.668	216.679	203.952	204.534	201.11	86.554	81.319	34.36	55.167	58.812	61.203	154.44	160.13	147.812	210.805	196.49	178.509	225.585	224.852	214.266	39.917	57.336	33.254	8.663	22.057	21.403	28.362	23.672	2.329	29.277	13.197	26.338	7.354	15.213	16.93	21.704	7.043	2.334	32.968	16.081	12.069	24.979	25.133	49.983	11.096
42000	49.098	48.91	45.112	239.37	215.221	217.978	203.08	202.391	202.449	86.332	84.138	33.46	57.253	59.745	60.49	152.199	161.307	147.827	213.076	193.613	178.869	224.035	225.684	211.565	39.914	59.768	34.128	8.327	22.811	19.29	27.194	24.064	2.212	27.522	12.307	27.653	8.96	13.798	16.169	20.014	6.588	3.634	31.283	16.939	12.981	26.653	24.858	49.347	11.566
42600	49.451	48.313	41.925	243.595	221.147	218.86	205.726	203.62	203.086	87.633	79.3	33.438	58.434	59.024	62.168	153.326	159.575	146.181	215.691	196.535	182.243	223.941	226.286	213.07	40.689	60.792	34.238	7.458	21.898	21.217	28.901	23.756	2.848	29.28	12.951	28.047	7.839	15.322	18.24	20.192	6.618	3.557	30.598	16.532	13.501	25.239	22.713	50.656	11.825
43200	50.114	49.495	43.628	242.478	216.655	219.7	203.921	203.054	202.034	86.56	82.411	32.062	59.947	62.278	62	151.491	161.559	149.133	210.574	195.913	183.337	223.943	228.569	216.117	40.316	61.601	35.674	6.817	24.107	21.4	27.244	25.134	3.074	28.993	11.749	26.507	8.185	15.043	16.911	19.973	7.522	4.15	30.183	15.76	12.934	26.928	25.62	49.312	11.688
43800	49.708	50.513	43.909	244.46	220.38	221.039	205.65	204.634	205.152	90.529	82.218	32.616	58.307	61.082	63.57	152.359	159.562	149.585	215.161	200.26	182.821	223.576	226.153	218.385	41.515	63.498	36.084	7.615	22.264	21.752	28.126	25.553	2.873	28.055	14.061	29.422	8.261	14.235	17.722	20.506	8.377	4.705	31.019	15.725	12.832	25.322	27.013	46.95	12.035
44400	50.781	48.272	44.489	241.997	218.923	217.144	203.699	200.903	203.472	86.85	83.173	34.219	57.035	58.046	64.576	155.016	163.103	147.212	213.305	198.007	181.619	223.973	229.018	215.518	41.474	59.901	33.844	9.097	22.776	21.893	28.691	24.517	1.952	27.574	13.299	28.375	8.342	15.878	16.935	20.194	8.341	4.18	28.669	15.801	13.649	24.531	24.648	48.016	12.718
45000	48.976	49.189	44.491	242.294	215.31	219.92	202.566	203.376	205.121	85.871	80.766	32.213	56.373	60.804	61.857	153.499	157.245	148.094	210.419	194.002	186.736	224.504	225.343	214.123	40.074	59.842	34.392	7.677	21.553	21.199	27.565	25.797	2.009	27.877	13.814	27.908	9.164	15.546	18.859	22.715	7.473	5.092	32.746	16.545	14.786	24.397	23.979	51.057	11.358
45600	47.491	51.715	44.565	242.772	219.566	220.421	206.383	203.483	200.173	88.463	83.264	33.491	56.006	57.925	63.952	156.774	161.682	150.211	207.483	196.663	182.03	226.156	228.577	215.789	39.833	58.84	35.242	8.315	23.19	18.898	27.908	23.197	0.723	29.777	13.961	27.81	9.472	15.063	17.233	21.088	7.515	3.642	30.944	14.146	14.163	26.258	22.911	50.25	13.235
46200	50.016	48.79	43.345	242.058	218.296	217.585	209.447	202.009	200.548	88.791	81.121	34.072	58.311	59.928	63.326	153.112	166.668	150.314	208.167	195.817	181.381	225.108	227.33	216.437	40.868	62.989	36.781	8.767	23.441	21.511	27.916	26.369	1.224	27.632	12.594	27.085	8.741	16.899	16.713	21.517	7.575	3.958	31.676	14.599	13.964	26.29	25.061	50.048	12.692
46800	48.404	49.537	43.608	245.051	221.624	222.31	205.62	205.665	203.214	87.448	82.737	34.994	60.14	59.799	63.669	158.485	162.093	150.963	210.367	197.919	185.278	222.471	227.105	213.865	38.596	62.833	36.895	9.52	22.888	20.132	28.384	24.652	1.282	28.568	12.911	27.402	8.486	15.458	17.682	20.598	7.423	4.302	30.156	15.26	13.722	25.35	23.065	48.894	9.614
47400	51.269	51.004	44.073	243.552	222.69	222.689	208.149	206.626	204.919	86.954	82.083	33.432	59.536	60.853	66.01	157.165	161.479	154.012	213.72	203.062	188.63	228.248	226.953	214.244	39.082	62.58	35.712	8.559	24.592	22.021	28.893	26.1	1.07	29.435	13.542	28.567	8.766	16.354	17.728	23.178	7.538	4.982	32.011	15.493	12.754	26.399	25.565	47.295	12.626
48000	48.07	47.314	44.459	242.875	216.39	215.87	205.339	203.534	205.404	85.929	81.357	32.307	59.313	60.631	62.095	157.91	165.634	149.777	213.695	195.022	184.945	224.19	228.284	211.318	41.277	59.117	34.325	9.262	22.459	21.427	27.059	22.986	0.293	27.816	13.731	28.391	9.259	15.046	17.601	21.06	7.783	2.889	29.842	14.759	14.059	26.385	26.707	49.456	10.861
48600	50.051	49.386	41.961	242.848	219.515	217.349	206.145	200.928	199.702	88.61	80.737	34.95	60.045	60.002	62.79	156.353	164.485	152.156	213.193	195.039	184.404	226.845	224.861	214.048	39.227	60.774	34.518	7.196	21.313	22.554	27.778	26.552	1.319	27.927	13.925	27.059	9.898	15.454	18.238	19.85	9.044	3.822	30.921	16.813	13.33	25.174	27.149	50.424	10.833
49200	49.515	51.112	46.097	244.592	222.56	220.96	205.931	201.894	201.564	88.304	88.585	34.494	60.623	60.052	63.733	158.433	163.775	152.045	213.877	198.945	186.868	225.267	227.905	215.832	39.801	61.911	35.459	10.328	24.772	21.134	26.968	24.5	2.015	29.252	13.208	27.986	9.664	15.477	16.934	21.906	7.557	2.814	28.78	14.386	13.152	25.215	26.484	52.178	13.018
49800	46.418	50.675	46.347	241.046	219.086	220.632	205.086	206.94	204.241	89.905	84.455	33.77	60.713	58.541	64.556	156.859	162.542	149.495	213.38	193.156	183.635	227.145	226.968	215.493	38.817	60.146	32.35	8.43	24.35	22.117	29.625	23.69	0.224	28.541	13.78	27.845	9.302	16.193	15.69	21.872	6.856	3.406	30.814	13.884	13.096	26.049	23.295	49.899	12.305
50400	50.508	49.849	44.399	246.632	216.677	214.279	202.738	205.966	202.616	86.891	83.335	33.428	57.996	62.359	65.421	156.184	160.181	148.469	213.956	193.799	186.787	224.05	226.256	215.714	38.311	61.919	34.119	7.811	25.056	21.432	27.938	24.2	19.82	28.563	13.967	28.561	9.452	15.341	18.6	22.028	8.873	3.875	32.955	15.479	14.923	26.968	23.643	48.283	10.16
51000	50.83	50.544	45.08	241.437	220.228	223.229	200.79	203.813	202.568	86.262	85.3	34.842	58.277	57.135	64.173	157.554	165.896	155.176	213.984	196.856	189.096	228.492	225.612	210.3	38.188	62.427	35.068	8.35	20.83	22.128	25.699	24.477	21.223	28.781	13.622	28.63	8.334	17.404	16.763	22.891	8.103	3.933	31.347	16.493	13.275	23.591	26.435	51.046	11.292
51600	51.977	49.758	45.072	241.779	217.997	218.169	205.12	206.018	205.05	86.812	85.946	34.262	58.104	59.091	62.936	157.718	164.338	152.299	213.76	199.5	188.276	228.801	222.455	213.333	40.997	61.425	34.529	9.114	20.956	20.612	27.715	24.683	22.073	29.031	13.915	29.202	9.426	16.506	17.566	23.301	8.558	3.757	31.263	15.442	14.688	26.055	23.661	50.327	11.291
52200	48.461	50.529	45.321	245.107	219.598	219.538	204.855	202.309	201.71	87.223	86.804	33.62	59.463	61.436	64.281	160.121	166.199	150.889	212.844	200.176	188.473	228.587	227.328	210.187	39.728	60.135	34.926	6.637	23.97	23.188	28.457	25.332	20.939	28.607	14.662	27.166	9.788	16.716	18.411	19.713	7.657	3.731	32.377	15.301	14.32	27.627	24.548	48.268	9.619
52800	51.2	51.133	45.653	243.57	217.569	217.16	210.893	200.952	201.679	88.307	86.276	33.338	59.985	59.451	65.18	160.519	162.926	151.24	213.124	199.609	190.555	228.053	230.257	214.26	39.836	61.526	33.572	7.367	22.438	23.18	29.604	25.976	22.455	27.774	13.242	26.994	8.626	17.038	17.159	20.57	9.906	4.17	31.845	14.926	14.829	25.748	25.552	48.229	12.067
53400	48.931	49.962	43.413	243.762	219.021	218.945	204.099	206.012	202.307	87.687	83.407	33.737	60.771	60.922	62.526	164.125	162.541	152.565	213.023	195.045	189.848	227.878	226.199	212.243	38.912	59.771	33.972	7.455	24.031	20.807	27.767	24.413	22.09	27.753	13.405	28.412	10.429	17.815	16.492	22.25	6.826	2.447	31.199	16.51	13.657	26.478	24.722	48.742	9.921
54000	51.429	50.085	46.034	243.98	218.993	220.872	204.497	204.169	201.245	88.376	86.48	33.479	60.427	59.958	65.15	162.692	163.843	150.227	215.78	197.654	193.373	225.093	223.705	212.562	41.055	58.197	36.362	8.339	23.376	22.435	28.323	25.553	22.825	28.603	12.857	27.799	8.319	16.965	19.072	21.983	8.895	4.663	28.582	14.398	13.994	26.22	25.54	51.038	11.768
54600	51.031	47.933	46.429	244.28	221.841	221.455	203.552	204.383	202.356	86.467	85.847	33.048	59.95	58.776	63.767	158.918	167.722	151.106	212.63	200.261	192.193	226.579	232.079	214.353	39.708	59.861	34.148	8.904	23.21	22.114	25.85	25.241	61.96	29.239	12.671	27.344	8.82	16.941	17.8	21.058	8.594	4.03	30.446	15.824	15.954	24.94	25.44	49.527	12.626
55200	48.484	50.48	42.946	248.286	217.601	221.048	205.471	205.061	204.039	86.766	84.256	32.563	60.759	62.068	60.836	162.453	163.121	153.017	214.02	193.78	193.491	228.605	235.561	216.929	39.478	61.272	33.505	8.862	22.53	20.381	27.989	23.992	63.085	28.564	13.835	27.343	8.908	15.935	16.948	23.53	7.864	3.457	32.497	14.911	13.035	27.187	25.66	50.943	13.041
55800	51.298	51.43	45.388	245.301	217.656	216.77	204.659	205.494	203.385	91.819	86.938	34.18	56.904	61.41	63.532	161.603	163.234	152.249	213.79	197.682	192.687	228.881	228.5	211.253	40.862	60.673	34.079	6.813	22.013	22.584	27.892	25.058	60.059	28.125	12.665	26.05	9.555	15.38	16.65	22.904	8.035	4.934	29.561	16.382	13.225	24.471	24.881	49.934	10.602
56400	50.178	50.874	44.867	239.739	216.094	216.191	205.97	203.731	199.839	87.316	84.764	33.388	59.833	59.849	61.4	159.3	165.609	154.519	213.391	193.255	194.515	227.772	227.003	213.352	39.964	60.906	33.446	7.079	23.863	21.146	27.949	24.936	61.059	28.485	13.282	28.468	7.266	18.359	16.978	22.35	9.422	3.532	32.626	15.188	13.102	23.504	23.867	48.967	11.844
57000	51.242	48.494	45.608	242.069	221.961	221.702	201.892	209.318	200.79	88.109	85.359	34.873	59.443	62.072	65.156	158.018	167.772	152.631	209.604	196.748	195.803	229.728	228.746	215.324	39.916	62.115	34.595	6.599	23.719	20.863	29.281	26.03	60.442	27.889	13.953	28.176	9.6	17.418	17.862	22.434	6.591	5.299	33.208	15.632	13.039	26.336	25.354	49.328	11.127
57600	50.214	53.155	44.526	248.549	219.524	223.245	205.796	206.759	205.942	89.148	86.233	32.759	61.112	58.811	66.177	159.301	170.414	155.917	216.784	197.728	198.778	228.773	233.367	213.323	38.101	59.433	33.329	8.633	24.051	21.818	27.295	24.393	61.089	29.092	13.911	28.252	8.368	16.255	17.128	21.841	8.751	4.027	33.11	13.742	13.253	24.703	24.083	49.888	9.682
58200	49.732	50.195	44.079	240.962	220.913	220.816	204.666	206.701	203.227	86.927	86.761	32.76	60.738	60.482	66.579	161.83	168.011	153.553	217.019	192.971	197.161	227.015	230.138	214.968	37.636	60.286	31.735	8.552	24.456	20.955	27.995	24.07	62.182	28.076	13.385	26.338	7.998	18.247	18.184	21.845	7.234	1.656	30.393	17.431	13.893	26.748	23.785	50.433	10.691
58800	49.531	50.439	45.92	246.204	219.604	218.487	202.596	205.78	203.99	88.17	84.524	33.831	58.789	61.858	66.306	162.37	170.607	155.273	212.685	199.036	195.889	226.04	232.745	216.257	40.038	60.735	33.233	8.323	24.56	22.393	28.045	26.854	60.811	29.678	12.539	28.378	9.542	16.236	17.618	21.627	9.878	3.788	31.129	16.673	14.867	25.489	26.513	49.526	11.59
59400	51.983	47.056	45.135	245.8	221.866	222.749	204.394	202.813	203.841	91.326	86.486	33.586	60.681	63.555	62.058	162.396	169.994	156.493	218.614	197.228	198.809	224.848	230.896	217.367	40.162	58.896	35.051	7.355	20.363	22.355	29.504	22.463	62.402	26.978	12.743	27.007	8.475	15.607	17.541	23.239	8.279	3.379	29.627	14.181	14.351	25.453	25.341	50.21	11.565
60000	50.475	52.681	45.794	245.277	229.502	221.13	203.105	208.094	203.947	89.85	85.557	36.047	58.847	62.4	61.793	163.361	169.762	156.343	212.845	200.225	202.984	230.569	231.452	217.134	40.653	60.72	32.391	6.842	26.641	23.076	28.833	23.263	59.761	28.498	13.671	27.64	8.815	17.653	19.19	24.481	7.643	4.244	32.888	14.386	14.389	24.63	26.149	48.665	12.432
60600	52.363	51.924	43.054	244.131	223.967	222.009	205.18	207.083	203.599	92.319	86.838	35.028	61.082	60.205	68.275	161.69	164.167	155.835	215.06	202.328	202.08	229.546	230.783	214.972	40.43	59.491	34.221	7.645	24.422	21.921	28.967	25.373	61.227	29.99	13.648	27.394	8.681	16.825	17.943	23.372	7.825	2.934	32.003	14.243	14.445	26.274	25.504	50.399	11.662
61200	50.741	50.52	43.907	243.335	225.589	215.667	205.264	208.626	203.902	88.712	83.899	33.464	61.51	61.181	65.537	165.065	169.163	156.689	212.401	199.503	202.184	229.437	227.566	211.429	41.299	61.483	32.508	8.394	23.766	20.735	28.055	24.529	60.934	27.618	13.776	29.438	9.189	18.497	18.547	23.701	8.028	3.006	30.416	15.854	13.177	25.684	25.254	49.631	12.429
61800	49.241	51.034	44.552	244.701	222.518	219.128	204.353	209.6	204.815	87.531	87.327	34.414	57.486	62.606	63.272	166.803	170.575	158.773	219.196	198.364	202.228	226.977	231.456	216.364	41.362	60.7	35.703	7.471	22.458	22.886	28.566	25.046	62.54	30.209	13.198	28.509	10.292	19.65	18.158	22.659	8.433	2.953	29.681	15.025	12.219	25.796	23.919	50.39	10.83
62400	49.232	48.97	43.07	240.763	225.776	221.632	201.684	205.145	199.422	88.972	86.091	33.74	59.863	62.207	64.26	165.986	165.272	153.638	218.804	197.431	200.423	230.112	230.984	211.938	39.651	61.064	34.144	8.887	21.881	21.099	26.063	23.799	61.161	28.073	14.552	27.488	8.043	16.702	18.408	21.183	6.891	2.99	30.622	16.706	12.576	28.184	22.71	49.502	12.848
63000	50.558	49.117	44.949	243.604	221.884	220.931	206.137	209.831	202.738	88.138	86.429	35.318	59.143	60.918	66.701	164.281	166.204	155.026	215.055	193.465	205.163	227.723	225.296	217.417	39.905	60.557	33.179	8.782	20.561	23.056	29.05	24.885	60.857	28.023	13.145	29.394	8.894	18.455	19.073	23.899	9.596	4.472	30.704	17.47	15.014	26.708	25.611	50.823	11.238
63600	45.619	49.761	44.766	242.89	225.079	218.054	203.428	208.378	200.531	90.948	84.554	35.74	59.989	61.181	66.134	166.742	168.004	156.414	214.793	197.318	203.336	231.174	230.694	211.854	40.966	60.157	33.347	9.366	25.178	22.714	27.647	23.115	62.008	28.489	14.383	28.216	9.72	18.054	19.295	23.25	8.875	4.517	30.863	15.289	14.763	24.296	24.783	48.004	12.342
64200	51.414	49.943	43.578	247.076	221.8	215.765	206.128	207.343	202.939	88.47	86.012	34.559	57.73	61.137	64.033	163.001	166.139	158.491	210.417	197.857	203.676	227.249	232.845	217.76	40.345	59.633	35.316	7.394	23.418	22.087	27.579	23.457	59.638	28.476	14.967	27.564	9.92	18.208	18.542	22.49	7.523	3.613	32.63	14.602	14.008	25.574	25.79	50.101	8.56
64800	49.477	49.611	44.724	245.859	218.381	220.516	206.117	206.632	202.704	88.296	86.91	35.239	60.639	61.194	63.453	164.13	172.49	156.7	215.105	195.799	204.02	231.435	229.028	208.654	41.131	59.99	32.748	7.669	23.705	20.473	27.381	22.265	61.839	28.481	14.572	28.061	9.41	16.701	18.546	22.081	8.299	3.171	30.627	13.427	14.147	25.742	25.499	51.412	11.951
65400	49.279	49.36	44.597	247.073	222.16	215.469	202.826	206.987	201.803	90.224	85.241	32.076	61.085	61.515	64.172	163.212	171.9	158.416	212.887	195.789	203.273	225.74	232.732	213.861	37.854	58.79	33.447	7.959	23.349	23.545	29.394	23.726	61.11	28.35	14.336	27.648	9.3	17.175	19.681	24.359	7.041	2.506	32.518	14.555	13.178	25.04	25.353	49.365	9.557
66000	49.742	49.98	46.881	241.223	223.83	217.386	209.453	206.461	203.413	89.607	84.866	35.266	59.155	61.928	65.127	166.586	170.05	160.325	214.04	196.477	205.85	225.711	230.413	213.383	39.73	60.282	32.6	8.354	22.341	21.517	29.073	23.316	60.654	27.657	11.714	28.874	8.184	18.892	17.982	22.51	7.613	4.623	32.313	13.881	15.062	26.513	24.272	50.823	9.908
66600	48.836	51.073	45.387	248.444	220.067	219.851	206.041	206.763	199.177	90.469	85.549	36.953	59.573	63.575	67.753	164.106	168.573	156.587	214.405	201.602	205.854	227.099	229.54	214.636	40.059	61.387	34.074	8.958	22.455	22.728	28.671	24.411	64.303	29.201	13.119	28.607	8.484	19.409	18.673	23.252	8.545	3.466	34.24	17.896	13.492	25.216	23.308	50.547	10.336
67200	50.339	51.511	45.465	242.458	223.671	221.59	205.956	208.929	203.166	91.227	86.118	35.69	62.771	64.062	65.508	165.044	170.889	159.316	219.092	200.492	207.482	231.053	231.224	217.732	38.377	59.99	32.607	9.548	20.371	21.381	26.386	24.115	62.953	29.399	13.623	27.775	9.585	17.425	19.459	22.769	8.407	4.2	29.811	14.032	13.83	24.78	26.007	49.653	10.25
67800	52.017	51.733	45.952	243.421	224.38	221.795	207.583	207.826	204.168	90.401	88.523	36.964	58.889	60.741	63.721	165.147	170.542	161.9	211.168	201.082	204.917	227.81	232.905	217.494	39.8	62.221	32.527	7.562	24.168	22.479	28.439	24.421	62.021	27.504	13.408	28.036	8.349	18.88	18.571	21.7	9.04	3.001	33.013	13.88	14.768	26.031	24.255	50.476	9.901
68400	51.003	53.204	43.103	246.651	227.478	218.239	207.119	207.017	201.701	93.659	85.023	35.155	63.874	62.431	65.905	165.76	172.334	162.07	215.298	196.351	202.488	227.994	231.592	218.379	38.554	60.86	34.036	8.339	24.149	21.825	29.302	24.156	59.037	27.726	12.368	28.022	8.439	18.798	19.384	24.74	8.768	4.394	31.352	14.984	13.25	25.775	25.047	52.718	10.845
69000	50.688	49.369	47.706	245.645	221.733	216.502	205.823	208.493	203.347	90.554	86.557	34.024	59.643	61.014	64.282	165.908	174.03	160.264	212.911	201.64	209.363	227.978	232.319	216.495	39.265	59.334	31.656	8.983	23.472	22.334	28.425	24.57	62.921	28.738	13.21	28.592	9.609	18.531	18.507	23.032	9.212	3.96	32.372	16.404	15.307	25.424	23.957	51.535	10.848
69600	50.838	50.089	45.245	247.754	220.905	219.045	208.653	210.068	205.035	92.236	88.75	35.061	62.524	60.967	65.71	167.146	169.96	160.743	215.516	196.678	204.596	230.606	233.563	217.948	40.799	59.033	34.336	8.534	23.732	23.96	26.008	23.373	63.335	30.268	12.288	28.398	9.218	18.842	17.554	23.871	7.009	3.109	31.409	16.203	14.141	25.059	23.134	50.85	13.073
70200	51.715	52.053	45.122	250.635	224.389	222.202	209.174	209.288	205.257	91.054	86.312	34.175	62.359	63.808	66.28	169.008	176.115	164.756	218.522	199.649	209.905	233.522	233.768	218.191	39.753	61.001	33.557	8.775	19.397	22.367	26.756	26.53	62.4	28.084	13.626	27.922	10.877	20.246	18.456	22.695	7.521	4.731	31.428	14.942	16.139	27.961	26.588	51.031	11.819
70800	51.497	50.953	46.19	241.837	221.211	218.604	211.23	209.334	207.357	92.995	85.556	33.813	62.555	59.214	65.398	167.407	170.52	161.422	215.445	201.839	206.287	228.171	233.464	220.107	39.05	62.161	33.122	7.022	23.737	23.695	26.54	23.7	61.407	27.956	14.175	27.617	9.084	18.412	19.107	22.871	7.534	4.309	33.834	13.797	15.492	26.527	26.125	50.586	11.074
71400	52.354	51.102	46	243.881	220.999	217.452	204.935	203.335	201.052	91.195	85.7	32.909	61.529	61.765	63.693	166.842	171.593	163.193	216.715	198.24	208.583	226.184	230.128	213.845	38.297	62.345	31.611	8.021	22.439	20.51	28.593	25.572	62.706	28.363	13.919	28.281	9.487	18.206	19.33	22.767	9.656	3.814	31.672	14.171	14.866	27.552	25.018	50.164	11.06
72000	49.03	48.822	43.85	245.204	220.148	216.366	204.27	203.462	199.266	91.422	86.428	33.705	61.782	60.088	65.135	164.115	168.14	160.068	212.082	197.054	208.602	226.158	231.184	214.809	37.897	58.811	32.55	7.351	21.887	23.479	27.468	22.157	62.227	28.939	12.998	26.661	10.075	18.57	16.515	21.45	8.481	5.202	28.954	13.396	14.696	24.505	24.624	50.472	10.173
[truncated: 20 more columns]

## Sheet: S9C, F
Supplemental Table 5
	pTau	pTau+Gal3
Logistic growth
Best-fit values
YM	46.77	225.5
Y0	15.41	23.35
k	0.0002907	0.0009272
First inflection point, Xint	3441	1079
95% CI (profile likelihood)
YM	46.27 to 47.27	224.3 to 226.7
Y0	13.01 to 17.78	18.63 to 28.49
k	0.0002336 to 0.0003645	0.0008354 to 0.001032
Xint	2743 to 4281	969.1 to 1197
Goodness of Fit
Degrees of Freedom	360	360
R squared	0.7687	0.9096
Sum of Squares	5094	43703
Sy.x	3.762	11.02
Number of points
# of X values	363	363
# Y values analyzed	363	363
The first inflection point for pTau is 3,441 seconds (57.35 min), as compared to pTau + Gal3, which is 1,079 seconds (17.98 min).
First inflection as the indicator for the end of Lag phase.
Measurements were performed with interval of 600 seconds, therefore, the closest timepoint before the first inflection point was selected as lag phase for the analysis of aggregation.
3,000 seconds (50 min) : Lag phase of pTau
600 seconds (10 min) : Lag phase of pTau+Gal3
