# Supplementary material for: Galectin-3 aggravates microglial activation and tau transmission in tauopathy
Source: J Clin Invest. 2024 Jan 16;134(2):e165523. doi: 10.1172/JCI165523 (PMC10786694; doi:10.1172/JCI165523)
Supplement: Supplemental table 6 [file jci-134-165523-s083.xlsx]

## Sheet: 4H; GAM genes
Supplemental Table 6
	avg_log2FC	p_val
Lgals3	3.08414	0
Ccl4	2.11444	5.17304e-61
Lpl	2.03668	3.899e-114
Spp1	1.8465	2.72046e-38
Ccl3	1.78306	2.49798e-61
Clec7a	1.70403	1.0447e-116
Ftl1	1.56571	2.85834e-62
Cstb	1.43368	6.47796e-59
Mif	1.29323	8.89318e-46
Fth1	1.25262	9.34416e-48
Apoe	1.15448	6.14389e-16
Cd63	1.10187	3.09977e-53
Cxcl16	1.02128	2.61248e-47
Prdx1	0.91936	2.20956e-28
Mt1	0.887555	6.07104e-48
Tpi1	0.871373	2.46889e-34
Cst7	0.859959	4.2347e-41
Atf3	0.855552	1.20288e-58
Capg	0.815148	7.59385e-69
Cybb	0.814623	1.47282e-77
Id2	0.813662	3.85403e-28
Cd52	0.810214	5.44507e-25
Ctsb	0.78564	3.44161e-48
Csf1	0.780346	1.24693e-40
Gapdh	0.779443	3.61592e-27
Rpl41	0.778793	7.31687e-39
Pkm	0.770617	4.20483e-28
Atp6v0c	0.768543	1.35615e-42
Lyz2	0.765051	5.96272e-23
Rps2	0.764926	1.32017e-33
Aldoa	0.763968	8.45066e-29
Ccl2	0.760152	1.26404e-16
Aplp2	0.759628	1.13753e-29
Fam20c	0.741705	1.1863e-98
Anxa5	0.737494	2.46783e-54
Cd72	0.687173	2.50518e-64
Cd74	0.682921	2.1684e-26
Nme1	0.672091	1.05685e-37
Bcl2a1b	0.66933	6.8181e-32
Fabp5	0.663319	7.73602e-82
Ccl9	0.656261	8.87493e-15
Rpl35	0.648267	4.99541e-22
Rpsa	0.645239	2.79355e-25
Ccl6	0.638952	5.21354e-11
Selenow	0.636227	3.02647e-28
C3ar1	0.625417	1.36559e-29
Ldha	0.62442	2.63434e-19
Slc15a3	0.622771	6.18456e-22
Itgax	0.620832	5.17953e-81
Pgam1	0.61976	1.71207e-24
Cpd	0.612754	1.97022e-32
Nceh1	0.609568	6.72248e-50
Cdkn1a	0.607145	7.7377e-25
Rpl12	0.605937	9.52058e-20
Gnas	0.604444	6.10093e-25
Pgk1	0.591341	1.19118e-31
Axl	0.583339	3.48678e-68
Npm1	0.581974	7.74006e-19
Cfl1	0.580444	1.42332e-20
Bst2	0.577858	3.35337e-19
Atox1	0.577553	1.83295e-18
Rps12	0.576564	1.0038e-23
Rps19	0.573845	1.44678e-21
Ccl12	0.571682	0.0383536
Rps26	0.569873	1.05167e-18
Rplp0	0.568384	9.74223e-18
Eif5a	0.566267	8.7219e-21
Ctsz	0.556543	3.3361e-33
Rplp2	0.550947	1.13647e-21
Gabarap	0.547704	1.97092e-21
Rps17	0.546889	2.92307e-21
Eif4a1	0.546792	1.84933e-17
Myl6	0.545461	3.05993e-21
Lgals1	0.54468	1.16786e-30
Plaur	0.543872	1.28276e-53
Tpm4	0.543065	1.09669e-35
Hint1	0.537543	2.74279e-24
Rps20	0.5357	2.59166e-20
Rpl38	0.532962	9.30732e-20
Tlr2	0.524944	1.23279e-19
Cd83	0.5232	1.20464e-12
Rpl19	0.52063	1.90569e-23
Rps16	0.517946	3.05245e-22
Hsp90ab1	0.517912	2.22087e-22
Bola2	0.517161	6.91052e-23
Atp5g1	0.514518	6.89784e-19
Txnrd1	0.511077	8.89284e-24
Cadm1	0.508549	1.88863e-20
Rpl32	0.507799	1.99827e-21
Pld3	0.507537	1.28382e-23
Rps8	0.506476	6.52182e-20
Ppia	0.504909	2.29837e-20
Cd14	0.50437	7.63569e-05
Calm1	0.501848	1.69491e-17
Bax	0.501034	3.31149e-25
Rps28	0.500398	7.70655e-19
Rhoc	0.497727	2.50729e-50
Rplp1	0.496828	2.12635e-24
Ncl	0.494014	3.71778e-13
Rps27l	0.492876	5.01464e-19
Rpl31	0.491189	2.02762e-16
Npc2	0.489439	3.65195e-25
Rps24	0.487611	2.55399e-20
Rpl36	0.48757	2.99816e-18
Cd9	0.487048	1.79083e-24
Rps18	0.484897	2.74697e-17
Rps27a	0.484437	1.94847e-20
Cd68	0.481649	1.09844e-21
Pfn1	0.479708	1.79983e-15
Glipr1	0.477992	2.77226e-40
Nes	0.476879	5.31396e-61
Plek	0.475976	1.00282e-15
Rps15a	0.473482	1.85733e-19
Plin2	0.469811	1.05884e-33
Serf2	0.469559	3.16763e-16
Rpl39	0.468719	2.4859e-19
Fxyd5	0.468672	6.03349e-39
Gng5	0.468054	4.65643e-18
Lilr4b	0.464751	3.97724e-70
Vim	0.464457	6.30591e-48
Eef1g	0.462908	4.85473e-19
Rps5	0.458766	9.22023e-17
Rpl37a	0.45762	6.9439e-17
Hmox1	0.454663	1.71768e-35
Iqgap1	0.454318	2.3718e-38
Eif1	0.448195	1.7383e-14
Gas2l3	0.447544	6.12143e-61
Rpl10a	0.447051	6.64694e-18
Rpl28	0.446614	1.04648e-16
Tceal9	0.445155	2.16516e-28
Cox7a2	0.445076	8.34688e-21
Cox8a	0.443944	1.6101e-17
Rpl14	0.442399	2.37728e-15
Atp6v1f	0.439263	3.04024e-18
Cndp2	0.437497	2.12883e-25
Atp6v1g1	0.436899	1.2549e-17
Elob	0.436762	3.81243e-16
Cox6a1	0.435599	1.0725e-19
Rpl8	0.43359	2.9718e-18
Cyba	0.433342	2.17404e-17
Pea15a	0.433049	1.38736e-21
Rpl36a	0.432309	1.17033e-16
Rpl13	0.431452	1.91486e-19
Tpt1	0.430875	1.08626e-16
Arpc1b	0.430126	8.54623e-20
Set	0.429548	3.76302e-15
Il4i1	0.427906	6.51112e-35
Sh3bgrl3	0.427338	1.56852e-12
Rab7b	0.426833	7.43582e-124
Rpl9	0.424971	3.14623e-16
Ptma	0.423927	8.1408e-18
Cotl1	0.423859	7.72052e-15
Emp3	0.423757	7.42169e-24
Cox5b	0.423653	9.48862e-21
Actb	0.423601	2.77614e-19
Sec61b	0.422709	1.98235e-16
Rpl15	0.422607	1.13058e-16
Cox6b1	0.421724	1.00389e-21
Psmb6	0.421283	2.9159e-19
Rps25	0.420356	2.58475e-17
Ifi207	0.419852	5.60273e-53
Pdgfa	0.419462	1.65091e-18
B2m	0.419012	5.37717e-20
Cycs	0.416015	1.19968e-18
Rpl23	0.415475	1.99063e-15
Rpl17	0.41538	2.82319e-16
Ybx1	0.414319	1.30085e-18
Ftl1-ps1	0.413203	2.46053e-34
Txn1	0.410838	7.41408e-19
Bri3	0.410106	3.23159e-14
Uqcrq	0.409813	7.57482e-17
Rps29	0.409514	2.43614e-18
Ranbp1	0.407702	1.39713e-20
Hsp90aa1	0.407549	4.12026e-14
Rpl11	0.406009	3.28539e-15
Rps3	0.405857	3.90453e-17
Eef1a1	0.405759	5.37313e-22
Uap1l1	0.405138	2.08158e-31
Akr1a1	0.404599	1.23395e-16
Rpl29	0.403897	5.18106e-14
Cox5a	0.403361	1.77891e-22
Rps11	0.403221	1.38965e-15
Rpl18	0.402086	1.08787e-16
Actg1	0.402059	1.95415e-10
Uba52	0.401039	7.77636e-18
Rpl22	0.400363	5.1385e-17
Rps13	0.399219	8.3019e-17
Rpl24	0.397938	5.65805e-13
Atp5e	0.397821	1.29397e-15
Slc25a5	0.39705	1.1091e-15
Chst2	0.396275	1.15634e-18
Hspa5	0.395476	1.33493e-10
Tagln2	0.394218	1.0375e-18
Rpl7a	0.39165	7.2295e-15
Sdc4	0.391063	1.53761e-21
Myo1e	0.390812	4.22743e-33
Ifitm3	0.390658	1.1021e-14
Tmem256	0.388465	3.85923e-16
Eif3a	0.387986	1.51718e-13
Rpl10	0.387721	1.02838e-13
Rpl30	0.387586	2.02579e-15
Rpl21	0.386981	2.27067e-16
Sem1	0.386743	1.85834e-17
Atp5mpl	0.386178	2.2864e-16
Nap1l1	0.385212	2.54539e-17
Rpl23a	0.384391	2.10993e-13
Sqstm1	0.384364	4.7704e-17
Hspe1	0.384327	9.34449e-17
Rps23	0.383439	3.31652e-16
Hif1a	0.383364	5.70036e-13
Rpl27	0.382047	2.61071e-13
Eif1a	0.38106	1.4789e-19
Vat1	0.38077	8.06605e-65
Rps10	0.380568	6.36365e-13
Eno1	0.380412	3.40048e-14
Ank	0.380208	1.82547e-13
Rbm3	0.379621	6.67398e-15
Rpl35a	0.377928	2.96809e-12
Lilrb4a	0.377248	9.60548e-75
Aprt	0.377052	5.5542e-23
Rps14	0.376518	1.0119e-14
Bcl2a1d	0.375035	3.09395e-46
Rps7	0.374936	1.01395e-13
Myo5a	0.374154	4.9287e-45
Xylt1	0.372624	3.32442e-37
Rps21	0.371698	2.17905e-14
Cox6c	0.371638	1.79376e-12
Fau	0.371615	1.05098e-13
C5ar1	0.37106	1.14618e-12
Rps15	0.368032	1.39766e-11
Crip1	0.36676	1.11235e-23
Cct2	0.366625	1.84576e-14
Gla	0.366104	9.99475e-77
Eef1b2	0.364864	1.70036e-12
Uqcr11	0.364454	9.95694e-16
Rpl27a	0.36401	1.80012e-13
Rpl26	0.363899	4.53537e-14
Nhp2	0.361858	9.73617e-24
Glrx	0.358508	8.92003e-20
Hspa9	0.356725	2.73323e-16
Rps4x	0.35586	7.70934e-12
Tyrobp	0.355655	5.35679e-13
Rpl34	0.354731	5.26731e-13
Atp6v0e	0.35405	1.44173e-13
Atp6v1a	0.351552	3.40543e-17
Clic4	0.348985	8.62539e-57
Ndufa2	0.347088	5.30887e-12
Mfsd12	0.346796	1.80047e-21
Soat1	0.344929	4.12253e-11
Rps3a1	0.34464	1.09512e-12
Tomm7	0.344479	2.84604e-16
Pitpna	0.343695	2.76759e-16
Cox4i1	0.342864	5.79059e-14
Ninj1	0.342499	1.64874e-11
Slamf8	0.341039	1.31288e-12
Sdcbp	0.340261	1.36249e-12
Anp32b	0.339833	1.62828e-14
Srgn	0.339204	4.99755e-10
Chchd2	0.338716	4.87193e-11
Slc16a3	0.338437	2.76547e-11
Ran	0.337928	7.52632e-10
Gpx4	0.33761	1.79678e-12
Nrp2	0.337313	2.05596e-17
Myl12a	0.335989	4.60795e-15
Hspd1	0.335868	2.78106e-13
Rack1	0.335853	1.61506e-10
Ost4	0.335323	2.84385e-15
Atp5j2	0.334982	8.83596e-13
Ptms	0.334863	2.99618e-11
Fam162a	0.332841	5.1348e-22
Snrpd3	0.332722	1.0687e-11
Ifi204	0.332647	4.54039e-10
Ubxn1	0.331514	5.09177e-13
Fundc2	0.331502	7.06781e-21
Ndufa4	0.330563	2.07533e-13
Spcs1	0.330246	1.31305e-13
Atp6v1c1	0.330055	1.4671e-12
Cln5	0.327694	9.96459e-16
Ssr4	0.327548	2.8709e-16
Naca	0.327098	4.16277e-12
Dynll1	0.327032	7.86055e-13
Ndufa1	0.326433	7.59894e-20
Rpl18a	0.32368	1.38765e-11
Actr3	0.323069	9.15214e-14
Sdf2l1	0.321903	6.3617e-10
Dtnbp1	0.321233	5.65151e-22
Ifi27l2a	0.32093	1.02727e-08
Rps27	0.320439	1.60526e-10
Nedd8	0.32025	1.7706e-10
Tspo	0.319192	4.90612e-12
Snrpg	0.318458	2.60376e-15
Rpl22l1	0.317306	6.56464e-11
Gpr65	0.317254	6.592e-18
Taf10	0.315322	4.56407e-16
Rap2b	0.31499	1.33625e-23
Uqcr10	0.314442	1.49168e-11
Plau	0.313878	6.48223e-09
Tma7	0.310017	3.31593e-12
Mrpl52	0.309297	5.05048e-14
Lipa	0.308049	3.93886e-10
Rpl3	0.30742	1.77098e-10
Eea1	0.302151	7.07346e-14
Kcnj2	0.301422	3.20059e-17
Rpl37	0.301327	3.76932e-08
Cox6a2	0.300474	6.67069e-24
Rps6	0.300002	2.6016e-10
Mrpl20	0.299316	8.04794e-15
Dab2	0.299169	1.27447e-08
Pabpc1	0.298811	1.81122e-11
Bcl2a1a	0.298768	3.22847e-15
Cox7b	0.298421	1.45479e-12
Tomm20	0.298381	7.99987e-11
Atp5o.1	0.297813	7.30099e-13
Hsd17b12	0.297383	2.3755e-13
Lat2	0.296115	1.83728e-14
Fam50a	0.295788	3.19128e-15
Atp5k	0.294853	2.76259e-14
H2-Eb1	0.293725	2.29739e-06
Atp5j	0.293704	4.55717e-10
Vdac2	0.292819	2.119e-12
Tbca	0.292358	2.37892e-13
Rpl36al	0.292242	5.65329e-10
Creld2	0.292047	3.2636e-09
H2-Q7	0.291791	4.16423e-08
Nsa2	0.291539	1.36265e-11
Vegfb	0.291525	3.39529e-12
Tpd52	0.290422	4.10249e-14
Hcar2	0.289633	1.24834e-17
Gpi1	0.289218	1.21693e-13
Rnf7	0.288977	3.37864e-12
Cox7c	0.287046	1.44562e-09
Ppp1r14b	0.287028	1.259e-07
Rpl6	0.286431	3.70059e-08
Snrpd2	0.283969	1.24358e-14
Mien1	0.283623	6.67325e-19
Hmgn1	0.283072	6.80976e-12
Micos10	0.281872	6.93093e-15
Ndufb6	0.281441	9.22818e-19
Manf	0.281332	2.52052e-08
Nfe2l2	0.280954	9.03003e-09
Arhgdia	0.280704	1.89416e-12
Ell2	0.280657	1.49866e-28
Gng12	0.279266	3.12227e-11
Rpl4	0.278946	3.7416e-09
Lamtor5	0.278171	7.16379e-17
Fcer1g	0.277114	8.94882e-13
Rai14	0.277095	1.65325e-43
Romo1	0.276663	2.91658e-16
Mrps21	0.27598	3.71457e-13
Timm23	0.275464	3.00221e-09
Nudc	0.275375	3.81121e-10
Bag1	0.274586	5.64878e-09
H2-Ab1	0.273551	8.39816e-07
Ddx21	0.273295	8.56193e-12
Gpx1	0.272724	5.31491e-10
Pole4	0.272667	1.11729e-14
Pdap1	0.27237	3.42074e-11
Tmsb10	0.269125	3.3137e-09
Scd2	0.268639	8.47217e-10
Sdhb	0.268342	6.51122e-12
Tmsb4x	0.268053	7.07494e-08
Atp5d	0.268049	1.72492e-12
Cacna1a	0.267885	4.66317e-20
Ptges3	0.266651	5.09057e-10
Ywhaq	0.265894	4.67732e-13
Btf3	0.265383	4.2955e-11
Rpl5	0.265341	4.95091e-08
Vps29	0.264895	1.52448e-12
Llph	0.263641	4.77789e-13
Mlf2	0.263495	1.05598e-12
Pcna	0.263209	1.61597e-10
Ndufb8	0.26263	2.18409e-11
Arpc2	0.26111	6.58064e-09
Abcg1	0.260942	5.40678e-10
Gatm	0.26075	8.79917e-09
Psen2	0.259748	1.39625e-15
Calm3	0.258865	1.09821e-09
Cd48	0.258274	3.48787e-13
Snx3	0.257685	7.86288e-12
Atp6v1e1	0.257358	1.08484e-11
Pdcd5	0.256576	1.22119e-12
Hspa8	0.256568	9.01476e-08
Chmp4b	0.256288	1.02045e-11
Rwdd1	0.255981	3.23279e-09
Ndufb7	0.255501	3.86902e-13
Fmn1	0.254505	6.08921e-21
Uqcc2	0.254222	2.71609e-09
H2-K1	0.2539	1.8401e-06
Psmb4	0.253356	2.69371e-11
BC005537	0.252819	6.39536e-08
Ubb	0.252435	2.24184e-08
Naa50	0.252355	7.0514e-15
Renbp	0.252342	2.24077e-13
Ndufc1	0.25168	5.87017e-15
Hnrnpab	0.250752	1.58305e-09
St8sia6	0.250122	3.20382e-10
Dido1	-0.250494	0.0167889
Stx16	-0.250714	0.0758858
Tnpo3	-0.250747	0.92949
Pbx1	-0.250832	0.115125
Huwe1	-0.250883	0.361044
Atp6v0a2	-0.250916	0.011758
Arhgap31	-0.251633	0.192271
Cfap74	-0.252243	0.00588161
Rnase6	-0.252267	0.0199745
0610030E20Rik	-0.252501	0.0635122
Ralb	-0.252567	0.426685
Stx5a	-0.252647	0.0353103
Ildr2	-0.25267	0.0439642
Usp19	-0.253044	0.273066
Zdhhc20	-0.253054	0.201937
Cnot3	-0.253201	0.0363108
Arhgef1	-0.253307	0.688154
Chd6	-0.253328	0.074557
Zfp445	-0.253653	0.484775
Setd2	-0.253957	0.196257
Ank2	-0.254029	0.224427
Tut4	-0.254369	0.0302082
Pwwp2a	-0.254441	0.0146459
Jmjd1c	-0.254598	0.00201105
Sult1a1	-0.254738	0.000771637
Zfp608	-0.255676	0.262838
Arrb2	-0.255749	0.00104782
Tifab	-0.256042	0.126823
Itga9	-0.256065	0.0312547
Sh3gl1	-0.256234	0.236386
Cdk19	-0.257119	0.0835831
Snx10	-0.257298	0.370459
Ogfrl1	-0.257453	0.00177056
Slc12a6	-0.257525	0.174301
Ptpre	-0.257583	0.194267
Prpf4b	-0.257626	0.0462847
Arhgap27	-0.257629	0.0126178
Smarca2	-0.257675	0.167981
Tlr7	-0.257835	0.628025
Large1	-0.257846	0.1576
Fus	-0.258175	0.000792479
Apc	-0.258269	0.492524
Tia1	-0.258292	0.0589085
Elf1	-0.25833	0.218309
Itch	-0.258648	0.147855
Trf	-0.259065	4.43546e-06
Itpr2	-0.259859	0.0393174
Rhob	-0.259874	2.33515e-05
Zmiz1	-0.260089	0.00746526
Dmtf1	-0.260308	0.172113
Ddx17	-0.260435	0.0171256
Glrp1	-0.260493	0.307755
Zfp467	-0.260905	0.000936325
Dlst	-0.26098	0.314338
Hmg20a	-0.261211	0.10663
Hck	-0.261565	0.0758926
Cd47	-0.261836	0.0225181
Zfp157	-0.262247	0.102781
Atp11b	-0.262369	0.109505
Hnrnpa2b1	-0.262494	0.000135385
Zfp217	-0.262656	0.00133092
Sft2d2	-0.262663	0.107365
Vav2	-0.264062	0.12455
Ptp4a3	-0.264671	0.0266796
Eef2k	-0.265095	0.000138229
St3gal5	-0.265265	0.00522862
Epc2	-0.26531	0.107941
Tln2	-0.265505	0.00316564
Gtf2h2	-0.265785	0.0469526
0610040J01Rik	-0.265887	0.0153493
Rbm39	-0.266326	6.14566e-05
Fscn1	-0.266503	0.0182636
Slc29a3	-0.266939	0.00869427
Ppp1r21	-0.267062	0.070291
Nfkb1	-0.267183	0.0402369
Prkca	-0.267356	0.000246179
Snx29	-0.267389	0.104872
Chd2	-0.267414	0.160667
Ubn2	-0.267525	0.058777
Creb1	-0.267688	0.779268
Med13	-0.268166	0.278284
Lag3	-0.268726	0.0763145
Gtf3c2	-0.26873	0.0416371
Prpf39	-0.268889	0.148099
Klf3	-0.269159	0.000848458
Lman2l	-0.269323	0.0430905
Kcnk6	-0.270089	0.0241651
Tcf7l2	-0.270606	0.07698
Chst7	-0.27081	0.0747393
Clec4a2	-0.271604	0.00270612
Plod1	-0.272179	0.0712908
Ncf1	-0.272658	0.000920123
Tnfrsf13b	-0.272701	0.0215641
Lemd2	-0.273364	0.589972
Ldb1	-0.273453	0.221544
Tmem176b	-0.273648	0.0032586
Tef	-0.274066	0.0775493
Zfp652	-0.274398	0.0005817
Klf7	-0.274595	0.0243761
Tgfbr1	-0.274813	8.64884e-10
R3hdm1	-0.275032	0.507122
Fam49b	-0.275053	1.49721e-05
Ppwd1	-0.275345	0.211103
Slc35c2	-0.275537	0.153546
Trim12a	-0.275617	0.467402
Atxn1	-0.275935	0.0577502
C5ar2	-0.276078	0.00115137
Gng2	-0.276102	0.0173067
Dusp6	-0.27619	0.010303
Fkbp5	-0.276211	0.00795312
Ddx5	-0.276775	5.53258e-11
Mfng	-0.276795	0.00198239
Mgat4a	-0.276954	0.00251438
Plcl2	-0.27788	0.0124334
Ccni	-0.278266	0.00494527
Macf1	-0.278503	0.000202129
Nfam1	-0.279545	0.0144292
Senp2	-0.279949	0.255769
Crlf3	-0.280093	0.0247348
Tpcn1	-0.280132	0.0209874
Pts	-0.280287	0.11538
Ppp3ca	-0.280449	0.0403476
Gdi2	-0.280852	0.000140005
Pura	-0.280961	0.0366514
Rcbtb2	-0.281799	0.0719498
Zbtb4	-0.282016	0.028395
Lgmn	-0.282087	6.80763e-18
Man2b1	-0.282295	2.54584e-06
Fam91a1	-0.28251	0.00659635
Gcnt1	-0.282938	0.0591534
Lrp1	-0.283379	0.000499648
Rab3il1	-0.283616	0.00729011
Hook3	-0.283683	0.0103359
4833420G17Rik	-0.284495	0.0578301
Csnk1e	-0.284872	0.00888905
Pald1	-0.285317	0.143002
Tgfbr2	-0.285537	0.0011265
Hps4	-0.285791	0.00379911
Rptor	-0.285929	0.0544988
Otulinl	-0.286812	5.95778e-05
Sgce	-0.287034	0.0460559
Txnip	-0.287617	0.00915294
Slc25a37	-0.287889	0.229638
Arhgap4	-0.288145	0.00773442
Specc1	-0.288588	0.0630831
Rap1gds1	-0.288673	0.0123929
Laptm5	-0.288922	2.20791e-19
Tcf4	-0.289328	0.00171009
Hk2	-0.290408	0.0032891
Fkbp15	-0.290453	0.182196
Maml3	-0.290881	0.00672895
Whrn	-0.290966	0.00139442
Ing4	-0.291774	0.509245
Tasor	-0.29207	0.0822758
Itgb5	-0.292079	7.60089e-11
Tnrc6c	-0.292184	0.0236123
Sipa1	-0.292426	0.000109211
Tet2	-0.292883	0.444269
Tbxas1	-0.2932	0.0226445
Dip2b	-0.293641	0.003415
Pibf1	-0.294748	0.0512717
Zfp644	-0.29475	0.0402846
Idh2	-0.295193	0.0226179
Bclaf1	-0.295223	0.0656409
Tgfbrap1	-0.295256	0.00115749
Cd81	-0.295907	3.49647e-15
Zfp36l2	-0.296297	2.02497e-05
Tbc1d5	-0.296653	0.0817085
Fli1	-0.296662	0.0101807
Zcchc7	-0.297004	0.0376773
Ikzf1	-0.297303	0.000340854
Man2a2	-0.2974	0.0156814
Med12l	-0.297406	0.00104947
Dcaf8	-0.297718	0.0932791
Tnrc6a	-0.297917	0.0976839
Kansl1l	-0.298292	0.582822
Ptprj	-0.299007	0.0170192
Tfe3	-0.299494	0.124592
Tlr3	-0.299692	0.0132306
Camk2n1	-0.299708	0.00431995
Snrnp70	-0.300576	0.000290197
Pkn2	-0.300806	0.128882
Sema4c	-0.300985	0.141153
Ccnd3	-0.301338	0.0243797
Tle3	-0.301579	6.12013e-05
Fcrls	-0.301908	5.34595e-14
Mef2c	-0.302067	1.72043e-10
Lnpep	-0.302155	0.00760917
B4galt4	-0.302279	0.0175054
Rhobtb1	-0.302455	0.00216296
Lacc1	-0.303205	0.00747666
Ncbp3	-0.303229	0.0613366
Tle4	-0.303256	0.120149
Hexb	-0.303909	3.43999e-24
Ulk2	-0.304567	0.00627412
Ptpn1	-0.304741	0.0110878
Accs	-0.304791	0.025255
Camk2d	-0.304809	0.0132097
Cttnbp2nl	-0.305067	5.4933e-05
Spopl	-0.305162	0.0882112
Cdh23	-0.305579	7.56643e-05
Cyth4	-0.305586	1.262e-08
Cysltr1	-0.306568	0.00104822
Kmt2c	-0.307117	0.0074337
Chsy1	-0.30758	6.73062e-05
Pnisr	-0.307916	8.55468e-05
Syk	-0.308082	0.00371041
Csad	-0.30831	0.011981
Abcb4	-0.308465	6.65882e-05
Myo1b	-0.30923	5.03812e-05
Ecscr	-0.309755	1.88368e-06
Il16	-0.310131	2.8431e-06
Tcn2	-0.311048	0.00160453
Bin2	-0.311464	0.00153467
Tmem59	-0.311617	0.000106488
Scoc	-0.312338	3.35224e-06
Srrm2	-0.312449	1.66908e-09
BC035044	-0.31276	0.00215243
1700017B05Rik	-0.312927	0.00654312
Ldlrad4	-0.313014	0.000362607
Bank1	-0.313022	3.49235e-05
Sbf2	-0.313029	0.0279371
Cbfa2t3	-0.313059	7.40623e-05
Luc7l2	-0.31451	0.000279272
Rtn1	-0.314663	0.00115768
Dock8	-0.31495	0.000740364
Arid1a	-0.31511	0.00194783
Adrb1	-0.315532	0.0126102
Mtus1	-0.315924	0.000137033
Upk1b	-0.31632	2.42167e-05
Pik3cg	-0.316633	0.000866294
Nos1ap	-0.317092	0.00326958
Hltf	-0.31722	0.0837005
Zfp638	-0.317455	0.0527813
Inpp4b	-0.31784	0.0237178
Pkd1	-0.319863	0.0242947
Slc7a8	-0.320923	0.00273523
Rbm5	-0.321011	0.000194222
Slc12a9	-0.321706	0.00366535
Ankrd10	-0.322192	0.145828
Akap8l	-0.323508	0.000199432
Cpsf6	-0.32384	0.0432717
Mlxipl	-0.324104	0.000660907
Marchf1	-0.324378	0.000625245
Rhoh	-0.324483	8.61476e-05
Man1a2	-0.325456	0.000285909
Hfe	-0.326518	0.00933208
St3gal6	-0.327699	6.60055e-07
Pid1	-0.327915	0.00213295
Dst	-0.328176	0.00158891
Gfm2	-0.328374	0.0479634
Rtn4rl1	-0.328662	4.68262e-05
Rapgef6	-0.329129	0.00313568
Phf14	-0.329296	1.03188e-05
Abi3	-0.329913	5.51155e-05
Dock10	-0.331617	2.01406e-07
Foxn3	-0.332085	0.000363165
Cfh	-0.332237	2.16718e-10
Gm13268	-0.333035	0.00491999
Tpst2	-0.333085	0.000686698
Lair1	-0.333312	3.4378e-10
Ctc1	-0.333571	0.00016127
Tm9sf2	-0.333998	0.0110993
Fam168a	-0.334212	0.00758838
Unc93b1	-0.3347	2.13018e-15
Sall1	-0.335975	2.22354e-06
Pou2f2	-0.336017	1.67449e-06
Man1a	-0.336115	0.00477869
Pan3	-0.336383	0.0213336
Hpgd	-0.337101	0.00328156
Kif21b	-0.337389	0.000434927
Son	-0.338257	7.42981e-11
Bmp2k	-0.338683	1.0573e-05
Ggt5	-0.339814	0.00080892
Tnrc6b	-0.343762	0.000232898
Kctd12	-0.344093	7.60597e-12
Numb	-0.344921	2.97592e-05
Qk	-0.34551	5.48518e-16
Fcgr2b	-0.345889	0.000430483
Rasal3	-0.346224	0.000508666
Mast3	-0.346368	0.00928658
Tmcc3	-0.347071	4.41901e-05
F11r	-0.347505	2.09977e-07
Glul	-0.348173	2.28885e-05
Alox5ap	-0.348247	1.91237e-08
Fam102b	-0.351613	7.30329e-06
Dusp7	-0.351969	3.60845e-06
Slc40a1	-0.352296	0.000243263
Dennd4a	-0.353871	1.31223e-05
Nfat5	-0.355432	0.00224473
Dapp1	-0.355832	0.000109164
Rnase4	-0.356273	1.43439e-08
Cebpd	-0.356965	0.000401319
Zbtb20	-0.357254	0.00175869
Map11	-0.357315	0.0503626
Ppp1r9a	-0.357953	0.000907649
Crybb1	-0.358636	2.19848e-06
Rsrp1	-0.359572	1.31629e-16
Gsdme	-0.360126	0.141572
Clk1	-0.360742	0.000274161
Slc25a36	-0.360926	0.00190561
Mkln1	-0.362136	0.00457622
Rapgef5	-0.362211	3.29123e-07
Ints6l	-0.362397	8.79139e-07
Prex1	-0.362584	0.000219738
Slc8a1	-0.363088	0.000109005
Rsbn1l	-0.363715	0.0121532
Ophn1	-0.364594	2.69575e-07
Madd	-0.366132	0.00471497
Plxna4	-0.367492	0.002737
Hps3	-0.367583	3.86501e-05
Slc1a3	-0.369417	0.000171325
Epb41l2	-0.371688	1.70076e-13
Lpcat2	-0.371711	2.72562e-17
Soga1	-0.372267	0.00378733
Itgam	-0.373355	8.17564e-13
Hnrnph1	-0.373531	0.0518679
Sft2d1	-0.378157	1.43152e-08
Krit1	-0.380455	0.0214041
Pld1	-0.38199	7.65902e-06
Cx3cr1	-0.381996	8.93771e-29
Dennd1c	-0.382449	3.72097e-06
Gna15	-0.383774	6.1286e-05
Arsb	-0.384016	6.62604e-05
Arhgef40	-0.384731	0.000296543
Golm1	-0.386197	3.55469e-12
Ifngr1	-0.386598	2.99847e-13
Scamp2	-0.386978	3.65498e-10
Arglu1	-0.387321	5.56247e-07
Rassf2	-0.393587	0.000458888
Ms4a6b	-0.393925	0.000534356
Celf2	-0.394902	1.79682e-07
Mbnl1	-0.395383	4.13081e-16
Zfp710	-0.395559	4.29127e-05
Chd9	-0.396399	9.5889e-08
Slc9a9	-0.397157	0.000160253
Zfp397	-0.398856	0.0234222
Frmd4a	-0.39935	1.18468e-10
Tsc22d4	-0.399464	1.92749e-09
Sting1	-0.401491	2.8036e-08
Hpgds	-0.402859	7.21303e-17
Pla2g15	-0.403467	0.000155051
Ctsf	-0.404762	6.15746e-06
Il6ra	-0.404887	3.9046e-09
Iffo1	-0.405693	0.000330655
Mycbp2	-0.408087	4.78382e-10
Mertk	-0.408649	1.48413e-10
Cd164	-0.410965	4.46376e-10
Abca9	-0.41097	5.62315e-09
Picalm	-0.414365	1.14251e-12
Arhgap45	-0.414782	1.17752e-07
Cmtm6	-0.41582	1.79965e-09
Gbp7	-0.418404	9.08085e-08
Map4k4	-0.418882	8.2054e-06
Susd3	-0.41918	1.41842e-08
Il10ra	-0.419387	4.45574e-07
Cep68	-0.423198	3.87748e-05
Rcsd1	-0.42348	6.94113e-07
Rbm26	-0.425422	7.29907e-05
Gcn1	-0.428578	0.000368852
Slc16a6	-0.432878	5.5164e-06
Slco2b1	-0.436897	7.84997e-14
Col27a1	-0.438856	3.11463e-08
Plxdc2	-0.438885	1.8359e-15
Pik3r1	-0.438996	4.15353e-07
Ltc4s	-0.439645	7.34333e-14
Cmtm7	-0.444814	1.09741e-08
Pmepa1	-0.447747	1.51998e-15
Cd33	-0.448054	3.41627e-11
Stab1	-0.448278	1.31869e-06
Gpr34	-0.450983	9.63508e-25
Csf1r	-0.45118	1.33229e-41
Serinc3	-0.451314	6.77152e-31
Commd8	-0.452999	2.49801e-06
Ankrd44	-0.456527	1.82627e-06
Nrip1	-0.461982	1.21181e-14
Git2	-0.462396	1.28713e-09
Sparc	-0.463716	6.84908e-31
Atp8a2	-0.464032	9.24702e-06
Olfml3	-0.466	1.58698e-24
Tm6sf1	-0.4669	2.92633e-09
Pag1	-0.468622	1.28393e-14
Srgap2	-0.469646	9.30776e-23
Nav3	-0.471325	9.2187e-11
Inpp5d	-0.472918	1.24686e-15
Maf	-0.474404	7.07095e-21
Pld4	-0.476217	8.74544e-19
Adrb2	-0.482457	3.5418e-08
Ivns1abp	-0.485744	1.59717e-18
Pde3b	-0.487185	5.3199e-13
Tubgcp5	-0.488116	5.75201e-07
Ssh2	-0.488206	1.4468e-18
Ppcdc	-0.491525	3.31706e-06
Dock4	-0.49169	4.31989e-12
AC149090.1	-0.492788	6.03477e-16
Tanc2	-0.493608	3.99372e-14
Ptgs1	-0.500005	1.38899e-20
Mef2a	-0.506311	8.41174e-24
Lrba	-0.506442	3.54818e-11
Arhgap5	-0.509281	2.72879e-22
Zfhx3	-0.517443	7.74504e-23
P2ry13	-0.519728	4.2447e-20
Adgrg1	-0.520968	2.30677e-14
Entpd1	-0.52369	3.0812e-17
Vsir	-0.542809	4.545e-34
Fgd2	-0.546738	2.39523e-11
Fchsd2	-0.551616	6.85832e-11
Siglech	-0.569433	7.49617e-36
Elmo1	-0.605345	4.98178e-17
Csmd3	-0.613517	2.77088e-18
Selplg	-0.616315	2.07278e-49
P2ry12	-0.621659	1.38309e-43
Nav2	-0.635183	3.2797e-20
Tmem119	-0.639171	1.73678e-39
Ccr5	-0.639972	3.57805e-21
Slc2a5	-0.663054	6.08343e-26
