# Supplementary material for: Galectin-3 aggravates microglial activation and tau transmission in tauopathy
Source: J Clin Invest. 2024 Jan 16;134(2):e165523. doi: 10.1172/JCI165523 (PMC10786694; doi:10.1172/JCI165523)
Supplement: Supplemental table 7 [file jci-134-165523-s084.xlsx]

## Sheet: 6B; TG3WT_vs_WG3WT
Supplemental Table 7
gene_id	Gene name	NCBI gene ID	Tau22Gal33WT/WTGal3WT	p_value
ENSMUSG00000000120	Ngfr	18053	-0.373529	0.00965
ENSMUSG00000000126	Wnt9a	216795	0.375008	0.00635
ENSMUSG00000000134	Tfe3	209446	-0.302737	0.0331
ENSMUSG00000000148	Brat1	231841	-0.400911	0.0011
ENSMUSG00000000154	Slc22a18	18400	0.654648	0.0055
ENSMUSG00000000168	Dlat	235339	-0.315661	0.00165
ENSMUSG00000000214	Th	21823	-1.45613	0.0003
ENSMUSG00000000263	Glra1	14654	-4.85693	5e-05
ENSMUSG00000000303	Cdh1	12550	0.547598	5e-05
ENSMUSG00000000305	Cdh4	12561	-0.718042	0.0337
ENSMUSG00000000308	Ckmt1	12716	-0.311456	0.00015
ENSMUSG00000000374	Trappc10	216131	-0.313095	0.001
ENSMUSG00000000386	Mx1	-	1.02133	0.00595
ENSMUSG00000000392	Fap	14089	0.682709	0.005
ENSMUSG00000000489	Pdgfb	18591	-0.536266	5e-05
ENSMUSG00000000530	Acvrl1	11482	-0.594605	0.0003
ENSMUSG00000000531	Grasp	56149	-0.405723	5e-05
ENSMUSG00000000532	Acvr1b	11479	-0.419922	5e-05
ENSMUSG00000000560	Gabra2	14395	-0.329638	0.01405
ENSMUSG00000000631	Myo18a	360013	-0.382928	0.03685
ENSMUSG00000000632	Sez6	20370	-1.24908	5e-05
ENSMUSG00000000673	Haao	107766	0.664701	0.00365
ENSMUSG00000000682	Cd52	23833	0.468728	0.00015
ENSMUSG00000000732	Icosl	50723	0.662587	5e-05
ENSMUSG00000000792	Slc5a5	114479	-0.613422	5e-05
ENSMUSG00000000805	Car4	12351	0.336503	0.0074
ENSMUSG00000000811	Txnrd3	232223	-0.537056	0.00045
ENSMUSG00000000861	Bcl11a	14025	-0.451158	5e-05
ENSMUSG00000000902	Smarcb1	20587	-0.396232	5e-05
ENSMUSG00000000934	Top1mt	72960	-0.523658	5e-05
ENSMUSG00000000982	Ccl3	20302	2.01489	5e-05
ENSMUSG00000000983	Wfdc18	14038	2.03064	0.003
ENSMUSG00000001018	Snapin	20615	0.363739	0.0149
ENSMUSG00000001053	N4bp3	212706	-0.563958	5e-05
ENSMUSG00000001054	Rmnd5b	66089	-0.499976	0.0002
ENSMUSG00000001103	Sebox	-	0.646629	5e-05
ENSMUSG00000001119	Col6a1	12833	0.306521	0.0017
ENSMUSG00000001120	Pcbp3	59093	-0.661339	5e-05
ENSMUSG00000001150	Mcm3ap	54387	-0.315095	0.00215
ENSMUSG00000001227	Sema6b	20359	-0.414521	5e-05
ENSMUSG00000001229	Dpp9	224897	-0.492623	5e-05
ENSMUSG00000001260	Gabrg1	14405	0.324743	0.0011
ENSMUSG00000001300	Efnb2	13642	-0.488302	0.0001
ENSMUSG00000001348	Acp5	11433	0.437719	0.0454
ENSMUSG00000001349	Cnn1	12797	-0.646556	0.02845
ENSMUSG00000001419	Mef2d	17261	-0.680243	5e-05
ENSMUSG00000001445	Mrpl10	107732	-0.309659	0.00455
ENSMUSG00000001467	Cyp51	13121	-0.351556	0.01255
ENSMUSG00000001473	Tubb6	67951	-1.40232	5e-05
ENSMUSG00000001493	Meox1	17285	-0.82009	0.0002
ENSMUSG00000001520	Nrip2	60345	-0.802077	5e-05
ENSMUSG00000001525	Tubb5	22154	-0.569752	5e-05
ENSMUSG00000001552	Jup	16480	-0.645815	5e-05
ENSMUSG00000001576	Ergic1	67458	-0.382095	5e-05
ENSMUSG00000001663	Gstt1	14871	0.637388	5e-05
ENSMUSG00000001665	Gstt3	103140	0.65434	0.01065
ENSMUSG00000001666	Ddt	13202	0.430213	0.0006
ENSMUSG00000001700	Gramd3	107022	0.57955	5e-05
ENSMUSG00000001750	Tcirg1	27060	0.489722	0.01615
ENSMUSG00000001761	Smo	319757	0.332933	0.00095
ENSMUSG00000001768	Rin2	74030	0.39879	0.00065
ENSMUSG00000001773	Folh1	53320	0.636137	5e-05
ENSMUSG00000001802	Lrp3	435965	-0.377418	0.0001
ENSMUSG00000001827	Folr1	14275	0.810229	0.03435
ENSMUSG00000001829	Clpb	20480	-0.338281	0.0027
ENSMUSG00000001864	Aif1l	108897	0.497807	0.0094
ENSMUSG00000001910	Nacc1	66830	-0.366741	0.00015
ENSMUSG00000001924	Uba1	22201	-0.427918	5e-05
ENSMUSG00000001930	Vwf	22371	-0.683779	0.0001
ENSMUSG00000001988	Npas1	18142	-0.673057	5e-05
ENSMUSG00000001998	Ap4e1	108011	0.325078	0.0291
ENSMUSG00000002007	Srpk3	56504	1.14337	5e-05
ENSMUSG00000002010	Idh3g	15929	0.305081	0.00085
ENSMUSG00000002012	Pnck	93843	0.44635	5e-05
ENSMUSG00000002033	Cd3g	12502	1.01202	0.04785
ENSMUSG00000002068	Ccne1	12447	-0.320559	0.0242
ENSMUSG00000002107	Celf2	14007	-0.442018	0.00055
ENSMUSG00000002221	Paxip1	55982	-0.365955	0.00525
ENSMUSG00000002228	Ppm1j	71887	-1.90617	0.0271
ENSMUSG00000002249	Tead3	21678	-0.553974	0.024
ENSMUSG00000002250	Ppard	19015	-0.415783	5e-05
ENSMUSG00000002266	Zim1	22776	-0.829073	0.01575
ENSMUSG00000002307	Daxx	13163	-0.316496	0.04675
ENSMUSG00000002319	Ipo4	75751	-0.319457	0.01895
ENSMUSG00000002332	Dhrs1	52585	-0.305976	0.00085
ENSMUSG00000002341	Ncan	13004	-0.811469	5e-05
ENSMUSG00000002346	Slc25a42	73095	-0.624181	5e-05
ENSMUSG00000002395	Use1	67023	0.4646	0.0001
ENSMUSG00000002409	Dyrk1b	13549	-0.339485	0.00115
ENSMUSG00000002458	Rgs19	56470	-0.605734	5e-05
ENSMUSG00000002475	Abhd3	106861	0.34029	5e-05
ENSMUSG00000002504	Slc9a3r2	65962	-0.434199	5e-05
ENSMUSG00000002588	Pon1	18979	0.581558	0.002
ENSMUSG00000002608	Ccdc97	52132	-0.458524	0.0001
ENSMUSG00000002668	Dennd1c	70785	0.904072	0.0003
ENSMUSG00000002732	Fkbp7	14231	0.572327	0.0009
ENSMUSG00000002797	Ggct	110175	0.515919	0.0256
ENSMUSG00000002803	Btbd6	399566	-0.438116	0.00335
ENSMUSG00000002844	Adprh	11544	-0.459351	5e-05
ENSMUSG00000002846	Timmdc1	76916	-0.371781	0.0004
ENSMUSG00000002870	Mcm2	17216	-0.483441	0.04135
ENSMUSG00000002944	Cd36	12491	0.477106	0.00045
ENSMUSG00000002957	Ap2a2	11772	-0.591792	5e-05
ENSMUSG00000002983	Relb	19698	-0.550846	0.00075
ENSMUSG00000002984	Tomm40	53333	-0.488431	5e-05
ENSMUSG00000002985	Apoe	11816	0.524898	5e-05
ENSMUSG00000003119	Cdk12	69131	-0.423821	0.0002
ENSMUSG00000003135	Cnot11	52846	-0.346188	0.0048
ENSMUSG00000003166	Dgcr2	13356	-0.427336	5e-05
ENSMUSG00000003198	Zfp959	224893	0.374234	0.0213
ENSMUSG00000003233	Dvl3	13544	-0.321777	0.0006
ENSMUSG00000003273	Car11	12348	0.363592	0.00025
ENSMUSG00000003279	Dlgap1	224997	-0.309325	0.00105
ENSMUSG00000003299	Mrpl4	66163	-0.312541	0.00685
ENSMUSG00000003345	Csnk1g2	103236	-0.439216	5e-05
ENSMUSG00000003352	Cacnb3	12297	-0.580105	5e-05
ENSMUSG00000003382	Etv3	27049	-0.376349	5e-05
ENSMUSG00000003402	Prkcsh	19089	-0.336213	0.01915
ENSMUSG00000003420	Fcgrt	14132	0.369238	0.0102
ENSMUSG00000003477	Inmt	21743	0.37214	0.0064
ENSMUSG00000003500	Impdh1	23917	-0.305451	0.0022
ENSMUSG00000003559	As3mt	57344	0.566222	5e-05
ENSMUSG00000003623	Crot	74114	0.344933	0.0002
ENSMUSG00000003657	Calb2	12308	-0.896199	5e-05
ENSMUSG00000003746	Man1a	17155	-0.469673	5e-05
ENSMUSG00000003813	Rad23a	19358	-0.311609	0.0097
ENSMUSG00000003814	Calr	12317	-0.31371	0.0004
ENSMUSG00000003849	Nqo1	18104	0.660543	5e-05
ENSMUSG00000003863	Ppfia3	76787	-0.300366	0.0008
ENSMUSG00000003868	Ruvbl2	20174	-0.452152	0.0066
ENSMUSG00000003948	Mmd	67468	-0.356054	5e-05
ENSMUSG00000003949	Hlf	217082	0.358009	0.0004
ENSMUSG00000004031	Brinp2	240843	-0.525629	5e-05
ENSMUSG00000004032	Gstm5	14866	0.511848	0.0017
ENSMUSG00000004038	Gstm3	14864	0.378995	0.00715
ENSMUSG00000004040	Stat3	20848	-0.8992	5e-05
ENSMUSG00000004069	Dnaja3	83945	-0.405363	0.00275
ENSMUSG00000004098	Col5a3	53867	-0.473028	0.002
ENSMUSG00000004099	Dnmt1	13433	-0.400755	5e-05
ENSMUSG00000004110	Cacna1e	12290	-0.332747	0.0015
ENSMUSG00000004113	Cacna1b	12287	-0.643031	5e-05
ENSMUSG00000004151	Etv1	14009	-0.475915	5e-05
ENSMUSG00000004267	Eno2	13807	-0.412568	5e-05
ENSMUSG00000004347	Pde1c	18575	0.544087	0.0001
ENSMUSG00000004371	Il11	16156	-1.0554	0.02375
ENSMUSG00000004383	Large1	16795	-0.609135	5e-05
ENSMUSG00000004460	Dnajb11	67838	-0.338059	0.0002
ENSMUSG00000004500	Zfp324	243834	-0.307965	0.0058
ENSMUSG00000004530	Coro1c	23790	-0.327137	0.0036
ENSMUSG00000004558	Ndrg2	29811	0.393274	5e-05
ENSMUSG00000004568	Arhgef18	102098	-0.488259	0.00025
ENSMUSG00000004609	Cd33	12489	0.631784	5e-05
ENSMUSG00000004626	Stxbp2	20911	0.462558	0.01775
ENSMUSG00000004655	Aqp1	11826	0.592445	5e-05
ENSMUSG00000004707	Ly9	17085	1.78847	5e-05
ENSMUSG00000004730	Adgre1	13733	0.749279	5e-05
ENSMUSG00000004748	Mtfp1	67900	-0.374379	5e-05
ENSMUSG00000004837	Grap	71520	-0.516117	0.0019
ENSMUSG00000004849	Ap1s1	11769	-0.342505	0.00315
ENSMUSG00000004885	Crabp2	12904	0.31048	0.0367
ENSMUSG00000004891	Nes	18008	-0.450509	5e-05
ENSMUSG00000004895	Prcc	94315	-0.304243	0.00115
ENSMUSG00000004929	Thop1	50492	-0.411144	0.0001
ENSMUSG00000004937	Sgta	52551	-0.302955	0.0014
ENSMUSG00000004951	Hspb1	15507	-3.0009	5e-05
ENSMUSG00000004961	Syt5	53420	-0.572995	5e-05
ENSMUSG00000005045	Chd5	269610	-0.52251	5e-05
ENSMUSG00000005069	Pex5	19305	-0.341742	0.00125
ENSMUSG00000005087	Cd44	12505	-1.44076	5e-05
ENSMUSG00000005124	Wisp1	22402	-2.25969	5e-05
ENSMUSG00000005312	Ubqln1	56085	-0.390385	5e-05
ENSMUSG00000005338	Cadm3	94332	-0.400516	5e-05
ENSMUSG00000005357	Slc1a6	20513	-0.674107	5e-05
ENSMUSG00000005360	Slc1a3	20512	0.303983	0.0006
ENSMUSG00000005397	Nid1	18073	-0.328839	0.03055
ENSMUSG00000005410	Mcm5	17218	-0.349469	0.01495
ENSMUSG00000005413	Hmox1	15368	-0.460229	0.0001
ENSMUSG00000005417	Mprip	26936	-0.36444	0.00055
ENSMUSG00000005442	Cic	71722	-0.455438	0.00035
ENSMUSG00000005514	Por	18984	-0.357884	0.01745
ENSMUSG00000005533	Igf1r	16001	-0.325648	0.00085
ENSMUSG00000005547	Cyp2a5	13087	0.381892	0.01325
ENSMUSG00000005672	Kit	16590	-0.481081	0.00025
ENSMUSG00000005682	Pan2	103135	0.310115	0.0081
ENSMUSG00000005686	Ampd3	11717	-0.854266	0.02065
ENSMUSG00000005716	Pvalb	19293	0.344397	0.00135
ENSMUSG00000005718	Tfap4	83383	0.410202	0.0089
ENSMUSG00000005803	Sqrdl	59010	0.542128	0.00435
ENSMUSG00000005871	Apc	11789	-0.351986	0.00485
ENSMUSG00000005892	Trh	22044	-5.15505	5e-05
ENSMUSG00000005958	Ephb3	13845	-0.410292	0.00395
ENSMUSG00000005973	Rcn1	19672	0.358935	0.0003
ENSMUSG00000006019	Dhx34	71723	-0.368074	0.00385
ENSMUSG00000006235	Epor	13857	0.572013	0.01745
ENSMUSG00000006269	Atp6v1b1	110935	-1.85511	0.0011
ENSMUSG00000006273	Atp6v1b2	11966	-0.322539	0.0001
ENSMUSG00000006356	Crip2	68337	-0.395477	0.00135
ENSMUSG00000006360	Crip1	12925	0.381449	0.04145
ENSMUSG00000006378	Gcat	26912	-0.462351	0.00055
ENSMUSG00000006435	Neurl1a	18011	-0.508568	5e-05
ENSMUSG00000006442	Srm	20810	-0.456665	5e-05
ENSMUSG00000006445	Epha2	13836	-1.00486	0.0009
ENSMUSG00000006464	Bbs1	52028	-0.319568	0.00105
ENSMUSG00000006546	Cryba2	12958	-1.31162	0.01435
ENSMUSG00000006567	Atp7b	11979	0.373197	0.0188
ENSMUSG00000006586	Runx1t1	12395	-0.384615	0.0004
ENSMUSG00000006611	Hfe	15216	0.417574	0.0003
ENSMUSG00000006651	Aplp1	11803	-0.423836	5e-05
ENSMUSG00000006720	Zfp184	193452	0.588915	0.0011
ENSMUSG00000006731	B4galnt1	14421	-0.425142	5e-05
ENSMUSG00000006777	Krt23	94179	0.791587	0.0064
ENSMUSG00000006782	Cnp	12799	0.412433	0.00235
ENSMUSG00000006784	Ttc25	74407	0.575133	0.03895
ENSMUSG00000006800	Sulf2	72043	-0.43078	0.00115
ENSMUSG00000006998	Psmd2	21762	-0.310678	0.00015
ENSMUSG00000007029	Vars	22321	-0.446905	0.00425
ENSMUSG00000007038	Neu1	18010	-0.324345	0.00055
ENSMUSG00000007476	Lrrc8a	241296	-0.464934	0.0001
ENSMUSG00000007564	Ppp2r1a	51792	-0.404147	5e-05
ENSMUSG00000007594	Hapln4	330790	-0.545955	5e-05
ENSMUSG00000007613	Tgfbr1	21812	0.408342	5e-05
ENSMUSG00000007617	Homer1	26556	-0.465292	5e-05
ENSMUSG00000007670	Khsrp	16549	-0.416516	5e-05
ENSMUSG00000007783	Cpt1c	78070	-0.380488	0.00045
ENSMUSG00000007817	Zmiz1	328365	-0.609284	5e-05
ENSMUSG00000007836	Hnrnpa0	77134	-0.377435	5e-05
ENSMUSG00000007877	Tcap	21393	0.465003	0.0175
ENSMUSG00000007880	Arid1a	93760	-0.355395	5e-05
ENSMUSG00000007891	Ctsd	13033	0.439006	5e-05
ENSMUSG00000008090	Fgfrl1	116701	-0.498051	5e-05
ENSMUSG00000008136	Fhl2	14200	-0.336756	0.0007
ENSMUSG00000008153	Clstn3	232370	-0.387465	5e-05
ENSMUSG00000008200	Fnbp4	55935	0.410152	0.02575
ENSMUSG00000008348	Ubc	22190	-0.442995	5e-05
ENSMUSG00000008384	Sertad1	55942	-0.349213	0.0209
ENSMUSG00000008393	Carhsp1	52502	0.383179	5e-05
ENSMUSG00000008540	Mgst1	56615	0.504379	5e-05
ENSMUSG00000008658	Rbfox1	268859	-0.459012	5e-05
ENSMUSG00000008734	Gprc5b	64297	0.393076	0.0059
ENSMUSG00000008845	Cd163	93671	-1.29629	5e-05
ENSMUSG00000009075	Cabp7	192650	-0.437748	5e-05
ENSMUSG00000009090	Ap1b1	11764	-0.438776	5e-05
ENSMUSG00000009097	Tbx1	21380	-0.568048	0.0105
ENSMUSG00000009207	Lnpk	69605	-0.349017	5e-05
ENSMUSG00000009214	Tmem8c	66139	-0.923405	0.00175
ENSMUSG00000009378	Slc16a12	240638	0.40686	0.0011
ENSMUSG00000009394	Syn2	20965	-0.48484	5e-05
ENSMUSG00000009406	Elk1	13712	-0.365034	5e-05
ENSMUSG00000009614	Sardh	192166	-0.434515	0.0157
ENSMUSG00000009681	Bcr	110279	-0.559064	5e-05
ENSMUSG00000009731	Kcnd1	16506	-0.638918	0.00985
ENSMUSG00000010044	Zmynd10	114602	0.74156	0.0291
ENSMUSG00000010066	Cacna2d2	56808	-0.924723	5e-05
ENSMUSG00000010080	Epn3	71889	0.452778	0.0138
ENSMUSG00000010086	Rnf112	22671	-0.351984	0.0004
ENSMUSG00000010122	Slc47a1	67473	0.700394	5e-05
ENSMUSG00000010136	Pifo	100503311	0.81053	0.0002
ENSMUSG00000010205	Raver1	71766	-0.3285	0.0094
ENSMUSG00000010307	Tmem86a	67893	0.346118	0.00195
ENSMUSG00000010362	Rdm1	66599	0.515691	0.00215
ENSMUSG00000010461	Eya4	14051	0.634075	5e-05
ENSMUSG00000010601	Apol7a	75761	0.724355	0.0406
ENSMUSG00000010755	Cars	27267	-0.323653	0.0182
ENSMUSG00000010797	Wnt2	22413	-1.23499	5e-05
ENSMUSG00000010825	Grid2ip	170935	-2.0425	5e-05
ENSMUSG00000010911	Apip	56369	0.324245	0.0129
ENSMUSG00000010936	Vac14	234729	-0.63466	5e-05
ENSMUSG00000011096	Akt1s1	67605	-0.350224	0.03815
ENSMUSG00000011114	Tbrg1	21376	-0.326796	0.01205
ENSMUSG00000011154	Cfap161	75556	0.835015	5e-05
ENSMUSG00000011171	Vipr2	22355	-1.01765	0.04895
ENSMUSG00000011179	Odc1	18263	-0.729122	5e-05
ENSMUSG00000011256	Adam19	11492	-0.406024	0.0004
ENSMUSG00000011257	Pabpc4	230721	-0.509286	5e-05
ENSMUSG00000011589	Fsd1	240121	-0.392301	0.0002
ENSMUSG00000011751	Sptbn4	80297	-0.3278	0.00045
ENSMUSG00000011752	Pgam1	18648	-0.519686	5e-05
ENSMUSG00000011837	Snapc2	102209	-0.469758	5e-05
ENSMUSG00000011877	Git1	216963	-0.432724	5e-05
ENSMUSG00000012114	Med15	94112	-0.629102	5e-05
ENSMUSG00000012123	Aim1l	230806	1.42337	0.02295
ENSMUSG00000012519	Mlkl	74568	-0.673427	0.03955
ENSMUSG00000013033	Adgrl1	330814	-0.434196	0.00685
ENSMUSG00000013076	Amotl1	75723	-0.388687	0.0006
ENSMUSG00000013089	Etv5	104156	-0.593519	5e-05
ENSMUSG00000013155	Enkd1	102124	-0.326221	0.0343
ENSMUSG00000013160	Atp6v0d1	11972	-0.36	5e-05
ENSMUSG00000013236	Ptprs	19280	-0.63473	5e-05
ENSMUSG00000013367	Iglon5	210094	-0.364777	0.0002
ENSMUSG00000013622	Atraid	381629	0.390425	0.00125
ENSMUSG00000013707	Tnfaip8l2	69769	0.513077	0.00185
ENSMUSG00000013766	Ly6g6e	70274	-2.58766	5e-05
ENSMUSG00000013833	Med16	216154	-0.332681	0.0006
ENSMUSG00000013846	St3gal1	20442	0.395359	0.0004
ENSMUSG00000013921	Clip3	76686	-0.54002	0.00915
ENSMUSG00000014158	Trpv4	63873	0.458986	0.00195
ENSMUSG00000014164	Klhl3	100503085	-0.547643	5e-05
ENSMUSG00000014294	Ndufa2	17991	0.322042	0.0021
ENSMUSG00000014498	Ankrd52	237615	-0.370339	0.0011
ENSMUSG00000014601	Strip1	229707	-0.378808	5e-05
ENSMUSG00000014791	Elmo3	234683	0.716494	0.00065
ENSMUSG00000014837	4931428F04Rik	74356	-0.51149	0.02505
ENSMUSG00000014907	Naf1	234344	-0.318192	0.00645
ENSMUSG00000015134	Aldh1a3	56847	-1.87227	5e-05
ENSMUSG00000015176	Nolc1	70769	-0.325558	0.00025
ENSMUSG00000015222	Map2	17756	-0.401365	0.00185
ENSMUSG00000015224	Cyp2j9	74519	0.674303	5e-05
ENSMUSG00000015243	Abca1	11303	0.357833	0.00015
ENSMUSG00000015312	Gadd45b	17873	-0.33347	0.0053
ENSMUSG00000015335	Zdhhc12	66220	-0.368546	0.0219
ENSMUSG00000015337	Endog	13804	-0.499887	0.0444
ENSMUSG00000015354	Pcolce2	76477	0.475613	0.0001
ENSMUSG00000015355	Cd48	12506	0.854908	0.0001
ENSMUSG00000015396	Cd83	12522	0.823067	5e-05
ENSMUSG00000015401	Tmem27	57394	1.03191	0.0002
ENSMUSG00000015451	C4a	-	1.13302	0.02185
ENSMUSG00000015461	Atf6b	12915	-0.371393	0.00015
ENSMUSG00000015484	Fam163a	329274	0.421754	0.0004
ENSMUSG00000015501	Hivep2	15273	-0.507785	5e-05
ENSMUSG00000015568	Lpl	16956	0.419459	5e-05
ENSMUSG00000015575	Atp6v0e	11974	0.456393	0.0003
ENSMUSG00000015599	Ttbk1	106763	-0.488803	0.03265
ENSMUSG00000015652	Steap1	70358	0.494691	0.0024
ENSMUSG00000015653	Steap2	74051	0.350241	0.00155
ENSMUSG00000015709	Arnt2	11864	-0.428883	5e-05
ENSMUSG00000015806	Qdpr	110391	0.306736	0.00075
ENSMUSG00000015829	Tnr	21960	-0.386096	0.01605
ENSMUSG00000015839	Nfe2l2	18024	0.391047	5e-05
ENSMUSG00000015843	Rxrg	20183	-0.67817	5e-05
ENSMUSG00000015854	Cd5l	11801	0.470814	0.0357
ENSMUSG00000015879	Fam184b	58227	0.320422	0.04535
ENSMUSG00000015966	Il17rb	50905	0.812419	5e-05
ENSMUSG00000015981	Stk32c	57740	0.70994	5e-05
ENSMUSG00000016024	Lbp	16803	0.338942	0.03355
ENSMUSG00000016028	Celsr1	12614	0.375155	0.00115
ENSMUSG00000016179	Camk1g	215303	-0.509113	5e-05
ENSMUSG00000016194	Hsd11b1	15483	0.300879	0.00545
ENSMUSG00000016206	H2-M3	14991	1.15623	5e-05
ENSMUSG00000016256	Ctsz	64138	0.434822	0.0004
ENSMUSG00000016308	Ube2a	22209	-0.393025	0.0097
ENSMUSG00000016344	Ppdpf	66496	-0.494123	5e-05
ENSMUSG00000016346	Kcnq2	16536	-0.631462	5e-05
ENSMUSG00000016349	Eef1a2	13628	-0.410395	5e-05
ENSMUSG00000016427	Ndufa1	54405	0.358359	0.00025
ENSMUSG00000016477	E2f3	13557	-0.548416	5e-05
ENSMUSG00000016495	Plgrkt	67759	0.343389	0.00705
ENSMUSG00000016496	Cd274	60533	0.378034	0.01135
ENSMUSG00000016526	Dyrk3	226419	-0.698983	5e-05
ENSMUSG00000016528	Mapkapk2	17164	-0.56089	5e-05
ENSMUSG00000016534	Lamp2	16784	0.392151	5e-05
ENSMUSG00000016757	Ttll12	223723	-0.350493	0.00095
ENSMUSG00000016763	Scube1	64706	-2.7701	5e-05
ENSMUSG00000017009	Sdc4	20971	-0.395453	5e-05
ENSMUSG00000017057	Il13ra1	16164	-0.383942	0.00045
ENSMUSG00000017221	Psmd3	22123	-0.424976	5e-05
ENSMUSG00000017288	Vps53	68299	-0.36262	0.0425
ENSMUSG00000017299	Dnttip1	76233	-0.482067	0.00245
ENSMUSG00000017376	Nlk	18099	-0.347411	0.0001
ENSMUSG00000017400	Stac2	217154	-0.341146	5e-05
ENSMUSG00000017466	Timp2	21858	-0.340775	5e-05
ENSMUSG00000017491	Rarb	218772	0.398557	0.0053
ENSMUSG00000017631	Abr	109934	-0.31579	0.00565
ENSMUSG00000017692	Rhbdl3	246104	-0.626455	5e-05
ENSMUSG00000017715	Pgs1	74451	-0.410959	5e-05
ENSMUSG00000017723	Wfdc2	67701	0.367482	0.01405
ENSMUSG00000017764	Zswim1	71971	-0.310357	0.0273
ENSMUSG00000017929	B4galt5	56336	-0.455708	5e-05
ENSMUSG00000017943	Gdap1l1	228858	-0.399942	5e-05
ENSMUSG00000018042	Cyb5r3	109754	-0.357347	5e-05
ENSMUSG00000018143	Mafk	17135	-0.376164	0.0027
ENSMUSG00000018293	Pfn1	18643	-0.344393	5e-05
ENSMUSG00000018326	Ywhab	54401	-0.308188	0.0003
ENSMUSG00000018334	Ksr1	16706	-0.584004	0.00285
ENSMUSG00000018377	Vezf1	22344	-0.608249	0.0019
ENSMUSG00000018401	Mtmr4	170749	-0.472214	5e-05
ENSMUSG00000018405	Mrm1	217038	-0.304107	0.04325
ENSMUSG00000018459	Slc13a3	114644	-0.448694	0.0147
ENSMUSG00000018476	Kdm6b	216850	-0.346542	0.00285
ENSMUSG00000018486	Wnt9b	22412	-1.68742	5e-05
ENSMUSG00000018559	Ctdnep1	67181	-0.348197	0.04055
ENSMUSG00000018567	Gabarap	56486	0.361875	5e-05
ENSMUSG00000018581	Dnah11	13411	0.796307	0.04415
ENSMUSG00000018589	Glra2	237213	0.361229	0.00145
ENSMUSG00000018648	Dusp14	56405	-0.59081	5e-05
ENSMUSG00000018774	Cd68	12514	0.677473	5e-05
ENSMUSG00000018809	Smyd4	319822	-0.535382	0.00255
ENSMUSG00000018822	Sfrp5	54612	0.511446	0.0012
ENSMUSG00000018830	Myh11	17880	-0.407337	0.00105
ENSMUSG00000018865	Sult4a1	29859	-0.303258	0.0008
ENSMUSG00000018920	Cxcl16	66102	0.787844	5e-05
ENSMUSG00000018921	Pelp1	75273	-0.471276	0.00025
ENSMUSG00000018927	Ccl6	20305	0.473295	0.0004
ENSMUSG00000018930	Ccl4	20303	2.03386	0.0035
ENSMUSG00000018932	Map2k3	26397	-0.40251	0.0021
ENSMUSG00000019027	Dnah1	110084	-0.453901	0.0009
ENSMUSG00000019082	Slc25a22	68267	-0.551649	5e-05
ENSMUSG00000019139	Isyna1	71780	-0.516156	0.0011
ENSMUSG00000019179	Mdh2	17448	-0.368487	5e-05
ENSMUSG00000019232	Etnppl	71760	1.00277	5e-05
ENSMUSG00000019256	Ahr	11622	-0.446942	0.00045
ENSMUSG00000019261	Map1s	270058	-0.615538	5e-05
ENSMUSG00000019302	Atp6v0a1	11975	-0.403824	5e-05
ENSMUSG00000019359	Gdpd2	71584	0.927419	0.00015
ENSMUSG00000019558	Slc6a8	102857	-0.312712	0.0008
ENSMUSG00000019577	Pdk4	27273	0.433035	0.0003
ENSMUSG00000019737	Syne4	233066	0.562902	0.02865
ENSMUSG00000019767	Ccdc170	100504234	0.694065	0.0012
ENSMUSG00000019768	Esr1	13982	-0.556252	0.0026
ENSMUSG00000019772	Vip	22353	0.306876	0.00535
ENSMUSG00000019790	Stxbp5	78808	-0.550749	5e-05
ENSMUSG00000019794	Katna1	23924	0.352205	0.0101
ENSMUSG00000019796	Lrp11	237253	-0.308516	0.00075
ENSMUSG00000019803	Nr2e1	21907	0.332142	0.00195
ENSMUSG00000019814	Ltv1	353258	-0.399221	0.00025
ENSMUSG00000019831	Wasf1	83767	-0.389214	5e-05
ENSMUSG00000019848	Popdc3	78977	-0.34557	0.02435
ENSMUSG00000019849	Prep	19072	-0.331737	0.00055
ENSMUSG00000019851	Perp	64058	0.614396	5e-05
ENSMUSG00000019856	Fam184a	75906	0.561103	5e-05
ENSMUSG00000019872	Smpdl3a	57319	0.542882	5e-05
ENSMUSG00000019874	Fabp7	12140	-0.323461	0.00215
ENSMUSG00000019880	Rspo3	72780	-0.327166	0.00305
ENSMUSG00000019890	Nts	67405	0.399532	0.0028
ENSMUSG00000019892	Lrriq1	74978	0.752587	0.0366
ENSMUSG00000019917	Sept10	103080	0.499708	0.00015
ENSMUSG00000019929	Dcn	13179	0.41978	5e-05
ENSMUSG00000019945	1700040L02Rik	73287	0.386844	0.0192
ENSMUSG00000019947	Arid5b	71371	-0.307305	0.00085
ENSMUSG00000019960	Dusp6	67603	-0.453732	5e-05
ENSMUSG00000019975	Ikbip	67454	0.42064	0.0043
ENSMUSG00000019987	Arg1	11846	0.338906	0.03125
ENSMUSG00000019990	Pde7b	29863	0.446363	0.00045
ENSMUSG00000019992	Mtfr2	71804	0.961406	0.0385
ENSMUSG00000020000	Moxd1	59012	0.332897	0.0101
ENSMUSG00000020015	Cdk17	237459	-0.332173	0.00115
ENSMUSG00000020022	Ndufa12	66414	0.311899	0.01125
ENSMUSG00000020024	Cep83	77048	-0.343559	0.00095
ENSMUSG00000020027	Socs2	216233	-0.704421	0.0003
ENSMUSG00000020037	Rfx4	71137	0.302731	0.00925
ENSMUSG00000020042	Btbd11	74007	-0.495986	0.00025
ENSMUSG00000020052	Ascl1	17172	0.506719	0.00025
ENSMUSG00000020080	Hkdc1	216019	-1.4697	5e-05
ENSMUSG00000020087	Tysnd1	71767	-0.472228	0.00055
ENSMUSG00000020098	Pcbd1	13180	0.419616	0.0301
ENSMUSG00000020101	Vsir	74048	0.326717	0.02405
ENSMUSG00000020109	Dnajb12	56709	-0.378635	0.0002
ENSMUSG00000020120	Plek	56193	0.581602	0.02355
ENSMUSG00000020135	Apc2	23805	-0.495863	0.03745
ENSMUSG00000020142	Slc1a4	55963	-0.761509	5e-05
ENSMUSG00000020143	Dock2	94176	0.613832	0.0009
ENSMUSG00000020151	Ptprr	19279	-0.514852	5e-05
ENSMUSG00000020154	Ptprb	19263	-0.317829	0.0005
ENSMUSG00000020159	Gabrp	216643	0.412611	0.04625
ENSMUSG00000020169	Best3	382427	-0.361256	0.0434
ENSMUSG00000020198	Ap3d1	11776	-0.322859	0.00045
ENSMUSG00000020205	Phlda1	21664	-0.393806	0.0016
ENSMUSG00000020216	Jsrp1	71912	-1.01656	5e-05
ENSMUSG00000020225	Tmbim4	68212	0.318753	0.00975
ENSMUSG00000020230	Prmt2	15468	-0.315091	0.0005
ENSMUSG00000020235	Fzr1	56371	-0.477179	0.0009
ENSMUSG00000020238	Ncln	103425	-0.407531	0.0085
ENSMUSG00000020241	Col6a2	12834	0.408568	0.0003
ENSMUSG00000020246	Hcfc2	67933	-0.543785	0.00025
ENSMUSG00000020248	Nfyb	18045	-0.396316	0.0001
ENSMUSG00000020250	Txnrd1	50493	-0.326334	0.00025
ENSMUSG00000020251	Glt8d2	74782	-0.417622	0.01865
ENSMUSG00000020256	Aldh1l2	216188	-0.848675	0.04835
ENSMUSG00000020261	Slc36a1	215335	-0.558809	5e-05
ENSMUSG00000020263	Appl2	216190	0.720535	5e-05
ENSMUSG00000020272	Stk10	20868	0.406067	0.0099
ENSMUSG00000020277	Pfkl	18641	-0.797675	5e-05
ENSMUSG00000020282	Rhbdf1	13650	-0.723865	0.001
ENSMUSG00000020284	1810043G02Rik	67884	-0.387119	0.00305
ENSMUSG00000020303	Stc2	20856	-0.473148	0.0059
ENSMUSG00000020323	Prss57	73106	-1.08209	0.02305
ENSMUSG00000020331	Hcn2	15166	-0.450208	5e-05
ENSMUSG00000020340	Cyfip2	76884	-0.321732	0.0005
ENSMUSG00000020357	Flt4	14257	-0.881809	5e-05
ENSMUSG00000020358	Hnrnpab	15384	-0.372737	5e-05
ENSMUSG00000020363	Gfpt2	14584	-0.832705	5e-05
ENSMUSG00000020364	Zfp354a	21408	0.493312	0.00305
ENSMUSG00000020374	Rasgef1c	74563	-0.98128	5e-05
ENSMUSG00000020385	Clk4	12750	0.427451	5e-05
ENSMUSG00000020388	Pdlim4	30794	-0.885615	5e-05
ENSMUSG00000020396	Nefh	380684	-0.551784	5e-05
ENSMUSG00000020397	Med7	66213	-0.409484	0.00315
ENSMUSG00000020399	Havcr2	171285	0.965874	5e-05
ENSMUSG00000020411	Nipal4	214112	0.541838	0.00075
ENSMUSG00000020420	Zfp607a	545938	0.728772	0.0006
ENSMUSG00000020423	Btg2	12227	0.345388	0.00085
ENSMUSG00000020429	Igfbp1	16006	0.322337	0.02245
ENSMUSG00000020432	Tcn2	21452	0.36995	5e-05
ENSMUSG00000020440	Arf5	11844	-0.452475	0.00075
ENSMUSG00000020456	Ogdh	18293	-0.384004	5e-05
ENSMUSG00000020460	Rps27a	78294	0.611354	5e-05
ENSMUSG00000020467	Efemp1	216616	0.392951	0.00065
ENSMUSG00000020476	Dbnl	13169	-0.474679	5e-05
ENSMUSG00000020486	Sept4	18952	0.336921	0.00015
ENSMUSG00000020496	Rnf187	108660	-0.453489	5e-05
ENSMUSG00000020541	Tom1l1	71943	0.677206	0.0002
ENSMUSG00000020553	Pctp	18559	0.406608	0.00845
ENSMUSG00000020592	Sdc1	20969	-2.01547	5e-05
ENSMUSG00000020599	Rgs9	19739	-0.452206	0.00025
ENSMUSG00000020601	Trib2	217410	-1.55789	5e-05
ENSMUSG00000020604	Arsg	74008	0.471714	0.02415
ENSMUSG00000020607	Fam84a	105005	-0.402732	5e-05
ENSMUSG00000020620	Abca8b	27404	0.506704	5e-05
ENSMUSG00000020627	Klhl29	208439	-0.666071	5e-05
ENSMUSG00000020629	Adi1	104923	0.370695	0.0006
ENSMUSG00000020635	Fkbp1b	14226	-0.747662	5e-05
ENSMUSG00000020647	Ncoa1	17977	-0.348755	0.0035
ENSMUSG00000020654	Adcy3	104111	-0.507199	5e-05
ENSMUSG00000020658	Efr3b	668212	-0.541285	5e-05
ENSMUSG00000020660	Pomc	18976	1.08303	5e-05
ENSMUSG00000020668	Kif3c	16570	-0.36778	0.0062
ENSMUSG00000020669	Sh3yl1	24057	-0.590157	5e-05
ENSMUSG00000020671	Rab10	19325	-0.349591	0.00015
ENSMUSG00000020686	Gas2l2	237891	0.686038	0.00155
ENSMUSG00000020695	Mrc2	17534	0.374054	0.03295
ENSMUSG00000020709	Adap2	216991	0.441916	0.004
ENSMUSG00000020713	Gh	14599	3.57218	0.04615
ENSMUSG00000020717	Pecam1	18613	-0.448333	5e-05
ENSMUSG00000020741	Cluh	74148	-0.354243	0.00035
ENSMUSG00000020747	Tmem94	71947	-0.569347	5e-05
ENSMUSG00000020773	Trim47	217333	-1.53767	5e-05
ENSMUSG00000020774	Aspa	11484	0.719237	5e-05
ENSMUSG00000020775	Mrpl38	60441	-0.314991	0.00335
ENSMUSG00000020781	Tsen54	76265	-0.408276	0.02805
ENSMUSG00000020799	Tekt1	21689	0.362859	0.0084
ENSMUSG00000020802	Ube2o	217342	-0.324698	0.0003
ENSMUSG00000020812	1810032O08Rik	-	0.839584	0.04965
ENSMUSG00000020814	Mxra7	67622	-0.380251	0.00175
ENSMUSG00000020827	Mink1	50932	-0.442952	0.0012
ENSMUSG00000020828	Pld2	18806	0.314262	0.0417
ENSMUSG00000020848	Doc2b	13447	-0.35806	5e-05
ENSMUSG00000020866	Cacna1g	12291	-1.31028	5e-05
ENSMUSG00000020869	Lrrc59	98238	-0.397357	5e-05
ENSMUSG00000020882	Cacnb1	12295	-0.430077	0.0017
ENSMUSG00000020886	Dlg4	13385	-0.387024	5e-05
ENSMUSG00000020890	Gucy2e	14919	0.531015	0.0004
ENSMUSG00000020894	Vamp2	22318	-0.337238	5e-05
ENSMUSG00000020900	Myh10	77579	-0.34821	0.0088
ENSMUSG00000020904	Cfap52	71860	0.899582	5e-05
ENSMUSG00000020918	Kat2a	14534	-0.378686	5e-05
ENSMUSG00000020928	Higd1b	75689	0.626879	0.03015
ENSMUSG00000020932	Gfap	14580	-0.713901	0.00235
ENSMUSG00000020950	Foxg1	15228	-0.484869	5e-05
ENSMUSG00000020964	Sel1l	20338	-0.388462	5e-05
ENSMUSG00000021028	Mbip	217588	0.349954	0.01675
ENSMUSG00000021069	Pygl	110095	0.32144	0.0112
ENSMUSG00000021070	Bdkrb2	12062	-0.413696	0.0127
ENSMUSG00000021071	Trim9	94090	-0.553938	5e-05
ENSMUSG00000021091	Serpina3n	20716	-1.79293	5e-05
ENSMUSG00000021102	Glrx5	73046	-0.404002	0.0025
ENSMUSG00000021108	Prkch	18755	-0.445927	0.00415
ENSMUSG00000021112	Mpp5	56217	0.336658	0.00045
ENSMUSG00000021115	Vrk1	22367	0.384587	0.0112
ENSMUSG00000021118	Plek2	27260	0.499454	0.01605
ENSMUSG00000021134	Srsf5	20384	0.354517	0.00025
ENSMUSG00000021140	Pcnx	54604	-0.367604	0.00175
ENSMUSG00000021144	Mta1	116870	-0.377132	0.0001
ENSMUSG00000021177	Tdp1	104884	-0.517518	5e-05
ENSMUSG00000021180	Rps6ka5	73086	0.323246	0.00295
ENSMUSG00000021182	Ccdc88c	68339	-0.313016	0.0106
ENSMUSG00000021194	Chga	12652	-1.37453	5e-05
ENSMUSG00000021196	Pfkp	56421	-0.417048	0.0001
ENSMUSG00000021200	Asb2	65256	-0.669283	0.0012
ENSMUSG00000021203	Otub2	68149	-0.412415	0.0005
ENSMUSG00000021209	Ppp4r4	74521	-0.582981	5e-05
ENSMUSG00000021211	Akr1c12	622402	1.03944	0.01425
ENSMUSG00000021238	Aldh6a1	104776	0.492917	5e-05
ENSMUSG00000021240	Abcd4	19300	0.343675	0.0252
ENSMUSG00000021242	Npc2	67963	0.520985	5e-05
ENSMUSG00000021250	Fos	14281	-0.575676	5e-05
ENSMUSG00000021255	Esrrb	26380	-0.717079	0.0001
ENSMUSG00000021256	Vash1	238328	-0.537741	5e-05
ENSMUSG00000021266	Wars	22375	-0.375064	5e-05
ENSMUSG00000021277	Traf3	22031	-0.300347	0.0158
ENSMUSG00000021278	Amn	93835	-0.546746	0.0158
ENSMUSG00000021279	Cdc42bpb	217866	-0.301366	0.00025
ENSMUSG00000021288	Klc1	16593	-0.394973	5e-05
ENSMUSG00000021319	Sfrp4	20379	0.554016	0.0033
ENSMUSG00000021327	Zkscan3	72739	0.340693	0.0078
ENSMUSG00000021337	Scgn	214189	0.745423	0.0169
ENSMUSG00000021338	Carmil1	68732	0.443811	0.03385
ENSMUSG00000021360	Gcnt2	14538	-0.333662	0.01355
ENSMUSG00000021361	Tmem14c	66154	-0.399108	0.0006
ENSMUSG00000021363	Mak	17152	0.5595	0.0016
ENSMUSG00000021365	Nedd9	18003	-0.561033	5e-05
ENSMUSG00000021368	Tbc1d7	67046	-0.417132	0.00455
ENSMUSG00000021379	Id4	15904	0.732062	5e-05
ENSMUSG00000021390	Ogn	18295	0.604764	0.0084
ENSMUSG00000021416	Eci3	69123	0.994395	0.0243
ENSMUSG00000021423	Ly86	17084	0.455433	0.0002
ENSMUSG00000021448	Shc3	20418	-0.422129	5e-05
ENSMUSG00000021453	Gadd45g	23882	-0.505449	5e-05
ENSMUSG00000021477	Ctsl	13039	0.340166	0.0005
ENSMUSG00000021478	Drd1	13488	-0.758626	0.0018
ENSMUSG00000021484	Lman2	66890	-0.465957	5e-05
ENSMUSG00000021493	Pdlim7	67399	-0.334359	0.00645
ENSMUSG00000021495	Fam193b	212483	0.320922	0.00065
ENSMUSG00000021541	Trpc7	26946	-0.959953	5e-05
ENSMUSG00000021559	Dapk1	69635	-0.3009	0.0004
ENSMUSG00000021589	Rhobtb3	73296	0.374571	5e-05
ENSMUSG00000021592	Arsk	77041	0.532697	5e-05
ENSMUSG00000021621	Zcchc9	69085	0.320693	0.009
ENSMUSG00000021638	Ocln	18260	0.324655	0.0044
ENSMUSG00000021639	Gtf2h2	23894	0.370116	0.0106
ENSMUSG00000021662	Arhgef28	110596	-0.639313	5e-05
ENSMUSG00000021665	Hexb	15212	0.489923	5e-05
ENSMUSG00000021670	Hmgcr	15357	-0.638514	5e-05
ENSMUSG00000021696	Elovl7	74559	0.459247	5e-05
ENSMUSG00000021699	Pde4d	238871	-0.422194	0.00035
ENSMUSG00000021701	Plk2	20620	-0.797303	5e-05
ENSMUSG00000021702	Thbs4	21828	0.805837	5e-05
ENSMUSG00000021706	Zfyve16	218441	0.347303	0.00855
ENSMUSG00000021710	Nln	75805	-0.321688	0.0008
ENSMUSG00000021719	Rgs7bp	52882	-0.437045	5e-05
ENSMUSG00000021721	Htr1a	15550	-0.531315	5e-05
ENSMUSG00000021728	Emb	13723	0.434523	5e-05
ENSMUSG00000021730	Hcn1	15165	-0.606277	5e-05
ENSMUSG00000021743	Fezf2	54713	-0.689715	5e-05
ENSMUSG00000021745	Ptprg	19270	-0.429033	0.0001
ENSMUSG00000021760	Gpx8	69590	0.660312	5e-05
ENSMUSG00000021763	BC067074	-	0.344034	0.02865
ENSMUSG00000021765	Fst	14313	-1.72654	5e-05
ENSMUSG00000021789	Sftpa1	20387	0.306244	0.01255
ENSMUSG00000021792	Fam213a	70564	0.42836	5e-05
ENSMUSG00000021803	Cdhr1	170677	0.534473	0.0002
ENSMUSG00000021810	Ecd	70601	-0.401839	5e-05
ENSMUSG00000021819	Zswim8	268721	-0.338501	5e-05
ENSMUSG00000021835	Bmp4	12159	0.488341	0.0035
ENSMUSG00000021848	Otx2	18424	0.354303	0.019
ENSMUSG00000021866	Anxa11	11744	-0.859888	5e-05
ENSMUSG00000021868	Ppif	105675	-0.331167	0.0024
ENSMUSG00000021879	Dnah12	-	0.482048	0.02425
ENSMUSG00000021884	Hacl1	56794	0.70798	0.0055
ENSMUSG00000021886	Gpr65	14744	0.547433	0.00945
ENSMUSG00000021892	Sh3bp5	24056	-0.455287	5e-05
ENSMUSG00000021903	Galnt15	78754	-1.51022	5e-05
ENSMUSG00000021904	Sema3g	218877	-0.461698	0.0003
ENSMUSG00000021910	Nisch	64652	-0.351144	0.0002
ENSMUSG00000021911	Parg	26430	-0.303556	0.02315
ENSMUSG00000021913	Ogdhl	239017	-0.349067	5e-05
ENSMUSG00000021940	Ptpn20	19256	0.57259	0.02235
ENSMUSG00000021943	Gdf10	14560	0.357263	0.0029
ENSMUSG00000021950	Anxa8	11752	0.529188	0.0069
ENSMUSG00000021959	Lats2	50523	-0.32828	0.00065
ENSMUSG00000021975	Ints9	210925	-0.380383	0.001
ENSMUSG00000021978	Extl3	54616	-0.351782	5e-05
ENSMUSG00000021981	Cab39l	69008	0.307767	0.00025
ENSMUSG00000021991	Cacna2d3	12294	-0.455257	5e-05
ENSMUSG00000021999	Cpb2	56373	0.376486	0.048
ENSMUSG00000022009	Nufip1	27275	-0.329467	0.00485
ENSMUSG00000022012	Enox1	239188	-0.640026	5e-05
ENSMUSG00000022014	Epsti1	108670	0.632095	0.0026
ENSMUSG00000022015	Tnfsf11	21943	-3.51424	0.00565
ENSMUSG00000022018	Rgcc	66214	-0.375636	0.0009
ENSMUSG00000022025	Cnmd	16840	0.729901	0.00085
ENSMUSG00000022026	Olfm4	380924	-0.658975	5e-05
ENSMUSG00000022032	Scara5	71145	0.497757	0.00125
ENSMUSG00000022043	Trim35	66854	-0.388316	5e-05
ENSMUSG00000022044	Stmn4	56471	0.388437	0.004
ENSMUSG00000022054	Nefm	18040	-0.492822	0.01205
ENSMUSG00000022055	Nefl	18039	-0.313359	0.0024
ENSMUSG00000022066	Gm21685	100862375	-0.387942	0.01425
ENSMUSG00000022090	Pdlim2	213019	0.769732	5e-05
ENSMUSG00000022094	Slc39a14	213053	-0.598031	0.0002
ENSMUSG00000022095	Fam160b2	239170	-0.42851	5e-05
ENSMUSG00000022097	Sftpc	20389	0.339447	0.0003
ENSMUSG00000022132	Cldn10	58187	0.852136	5e-05
ENSMUSG00000022146	Osmr	18414	-0.701046	5e-05
ENSMUSG00000022175	Lrp10	65107	-0.351884	0.00035
ENSMUSG00000022176	Rem2	140743	-0.602242	5e-05
ENSMUSG00000022177	Haus4	219072	0.598544	0.00085
ENSMUSG00000022195	6030458C11Rik	77877	-0.353874	0.0002
ENSMUSG00000022197	Pdzd2	68070	-0.394522	0.0087
ENSMUSG00000022218	Tgm1	21816	-3.04113	5e-05
ENSMUSG00000022219	Cideb	12684	0.880906	0.0162
ENSMUSG00000022235	Cmbl	69574	0.735328	5e-05
ENSMUSG00000022237	Ankrd33b	67434	-0.450125	5e-05
ENSMUSG00000022240	Ctnnd2	18163	-0.48602	5e-05
ENSMUSG00000022262	Dnah5	110082	0.496375	5e-05
ENSMUSG00000022263	Trio	223435	-0.457615	5e-05
ENSMUSG00000022285	Ywhaz	22631	-0.383013	5e-05
ENSMUSG00000022305	Lrp12	239393	-0.481541	5e-05
ENSMUSG00000022311	Csmd3	239420	0.41532	0.01605
ENSMUSG00000022323	Rida	15473	0.558592	5e-05
ENSMUSG00000022324	Matn2	17181	-0.606793	5e-05
ENSMUSG00000022346	Myc	17869	-0.448117	0.02305
ENSMUSG00000022351	Sqle	20775	-0.557685	5e-05
ENSMUSG00000022358	Fbxo32	67731	0.443246	5e-05
ENSMUSG00000022359	Wdyhv1	76773	0.332627	0.0129
ENSMUSG00000022367	Has2	15117	-1.11471	0.00055
ENSMUSG00000022376	Adcy8	11514	0.329009	0.0026
ENSMUSG00000022377	Asap1	13196	-0.362946	0.00125
ENSMUSG00000022382	Wnt7b	22422	-1.00568	5e-05
ENSMUSG00000022388	Ttll8	239591	0.923429	0.0051
ENSMUSG00000022391	Rangap1	19387	-0.539737	5e-05
ENSMUSG00000022416	Cacna1i	239556	-0.61574	0.00015
ENSMUSG00000022421	Nptxr	73340	-0.646912	5e-05
ENSMUSG00000022425	Enpp2	18606	0.776586	5e-05
ENSMUSG00000022429	Dmc1	13404	1.74339	0.00585
ENSMUSG00000022439	Parvg	64099	-0.47939	0.01705
ENSMUSG00000022441	Efcab6	77627	-0.924711	5e-05
ENSMUSG00000022443	Myh9	17886	-0.35524	5e-05
ENSMUSG00000022445	Cyp2d26	76279	0.438978	0.0012
ENSMUSG00000022451	Twf1	233637	-0.340034	0.0005
ENSMUSG00000022454	Nell2	54003	-0.33605	0.00015
ENSMUSG00000022463	Srebf2	20788	-0.556424	5e-05
ENSMUSG00000022468	Endou	19011	-0.966404	5e-05
ENSMUSG00000022488	Nckap1l	105855	0.467162	5e-05
ENSMUSG00000022491	Glycam1	14663	-1.3632	0.00045
ENSMUSG00000022505	Emp2	13731	0.345813	0.00045
ENSMUSG00000022508	Bcl6	12053	-0.421841	5e-05
ENSMUSG00000022510	Trp63	22061	0.572092	0.00585
ENSMUSG00000022512	Cldn1	12737	0.460903	5e-05
ENSMUSG00000022517	Mgrn1	17237	-0.351343	0.00015
ENSMUSG00000022521	Crebbp	12914	-0.388024	0.0002
ENSMUSG00000022528	Hes1	15205	-0.46782	0.00045
ENSMUSG00000022543	4930451G09Rik	-	-0.449729	0.0181
ENSMUSG00000022546	Gpt	76282	0.317914	0.0144
ENSMUSG00000022548	Apod	11815	0.508691	5e-05
ENSMUSG00000022555	Dgat1	13350	0.318489	0.02515
ENSMUSG00000022556	Hsf1	15499	-0.313354	0.0036
ENSMUSG00000022557	Bop1	12181	-0.59218	5e-05
ENSMUSG00000022558	Mroh1	223658	-0.337092	0.02825
ENSMUSG00000022564	Grina	66168	-0.314953	0.0001
ENSMUSG00000022565	Plec	18810	-0.360211	0.0057
ENSMUSG00000022594	Lynx1	23936	-0.437219	5e-05
ENSMUSG00000022602	Arc	11838	-0.363506	5e-05
ENSMUSG00000022610	Mapk12	29857	-0.398973	0.0168
ENSMUSG00000022619	Mapk8ip2	60597	-0.438904	5e-05
ENSMUSG00000022623	Shank3	58234	-0.366405	0.00285
ENSMUSG00000022629	Kif21a	16564	-0.438364	5e-05
ENSMUSG00000022639	Dubr	-	-0.812255	5e-05
ENSMUSG00000022658	Tagln3	56370	-0.321856	0.0002
ENSMUSG00000022667	Cd200r1	57781	0.751654	0.014
ENSMUSG00000022678	Nde1	67203	0.442653	5e-05
ENSMUSG00000022724	Riox2	67014	-0.345191	0.0478
ENSMUSG00000022748	Cmss1	66497	0.447565	0.0299
ENSMUSG00000022756	Slc7a4	224022	-0.699311	5e-05
ENSMUSG00000022759	Lrrc74b	74685	0.521293	0.0052
ENSMUSG00000022760	Thap7	69009	-0.377077	0.01425
ENSMUSG00000022762	Ncam2	17968	-0.341932	0.0001
ENSMUSG00000022763	Aifm3	72168	0.505983	0.0008
ENSMUSG00000022791	Tnk2	51789	-0.30239	0.018
ENSMUSG00000022805	Maats1	320214	0.674271	5e-05
ENSMUSG00000022812	Gsk3b	56637	-0.40783	5e-05
ENSMUSG00000022822	Abcc5	27416	0.317075	0.005
ENSMUSG00000022836	Mylk	107589	-0.491758	5e-05
ENSMUSG00000022840	Adcy5	224129	-0.468367	5e-05
ENSMUSG00000022856	Tmem41a	66664	-0.335864	0.00635
ENSMUSG00000022861	Dgkg	110197	-0.423903	5e-05
ENSMUSG00000022868	Ahsg	11625	0.326537	0.00025
ENSMUSG00000022876	Samsn1	67742	0.734677	0.00095
ENSMUSG00000022877	Hrg	94175	0.373054	0.0115
ENSMUSG00000022892	App	11820	-0.422906	5e-05
ENSMUSG00000022893	Adamts1	11504	-0.773378	5e-05
ENSMUSG00000022894	Adamts5	23794	-0.463171	0.00925
ENSMUSG00000022895	Ets2	23872	-0.54234	5e-05
ENSMUSG00000022897	Dyrk1a	13548	-0.319731	0.00495
ENSMUSG00000022899	Slc15a2	57738	0.572756	5e-05
ENSMUSG00000022901	Cd86	12524	0.874736	0.0002
ENSMUSG00000022902	Stfa2	20862	15.0739	0.00135
ENSMUSG00000022949	Clic6	209195	0.358267	5e-05
ENSMUSG00000022982	Sod1	20655	0.30034	0.0003
ENSMUSG00000022986	Krt75	109052	-4.19773	0.0344
ENSMUSG00000023004	Tuba1b	22143	-0.517425	5e-05
ENSMUSG00000023009	Nckap5l	380969	-0.546788	0.00165
ENSMUSG00000023015	Racgap1	26934	-0.898267	5e-05
ENSMUSG00000023017	Asic1	11419	-0.479172	5e-05
ENSMUSG00000023018	Smarcd1	83797	-0.415288	5e-05
ENSMUSG00000023019	Gpd1	14555	-0.509274	5e-05
ENSMUSG00000023031	Cela1	109901	-0.58299	0.00325
ENSMUSG00000023032	Slc4a8	59033	-0.520683	5e-05
ENSMUSG00000023033	Scn8a	20273	-0.471998	5e-05
ENSMUSG00000023034	Nr4a1	15370	-0.312658	0.00075
ENSMUSG00000023043	Krt18	16668	0.471971	0.0001
ENSMUSG00000023046	Igfbp6	16012	-0.346171	0.00205
ENSMUSG00000023057	Fabp2	14079	0.656856	0.03655
ENSMUSG00000023064	Sncg	20618	0.554166	5e-05
ENSMUSG00000023067	Cdkn1a	12575	-0.696944	5e-05
ENSMUSG00000023074	Mospd1	70380	0.377971	0.00065
ENSMUSG00000023078	Cxcl13	55985	1.49417	5e-05
ENSMUSG00000023087	Noct	12457	-0.590345	5e-05
ENSMUSG00000023089	Ndufa5	68202	0.328078	0.0073
ENSMUSG00000023122	Sult1c2	69083	0.817753	5e-05
ENSMUSG00000023191	P3h3	14789	0.531106	0.01345
ENSMUSG00000023192	Grm2	108068	-0.518376	5e-05
ENSMUSG00000023232	Serinc2	230779	-0.774501	5e-05
ENSMUSG00000023243	Kcnk5	16529	0.396595	0.04405
ENSMUSG00000023262	Acy1	109652	0.315579	0.0493
ENSMUSG00000023328	Ache	11423	-1.00804	5e-05
ENSMUSG00000023336	Wfdc1	67866	-0.347578	0.0472
ENSMUSG00000023805	Synj2	20975	-0.567099	5e-05
ENSMUSG00000023806	Rsph3b	100037282	-0.470143	5e-05
ENSMUSG00000023829	Slc22a1	20517	0.803713	0.01535
ENSMUSG00000023832	Acat2	110460	-0.401582	0.0001
ENSMUSG00000023845	Lnpep	240028	-0.354016	0.0001
ENSMUSG00000023861	Mpc1	55951	0.327267	0.0012
ENSMUSG00000023868	Pde10a	23984	-0.344691	0.0001
ENSMUSG00000023873	1700010I14Rik	66931	-0.559017	0.00725
ENSMUSG00000023882	Zfp54	22712	0.789955	0.001
ENSMUSG00000023886	Smoc2	64074	-0.487487	5e-05
ENSMUSG00000023905	Tnfrsf12a	27279	-1.35977	5e-05
ENSMUSG00000023913	Pla2g7	27226	0.6901	5e-05
ENSMUSG00000023915	Tnfrsf21	94185	-0.344943	5e-05
ENSMUSG00000023918	Adgrf4	78249	-1.51509	5e-05
ENSMUSG00000023931	Efhb	211482	0.603185	0.00755
ENSMUSG00000023938	Aars2	224805	-0.411401	5e-05
ENSMUSG00000023943	Sult1c1	20888	0.865109	0.00245
ENSMUSG00000023963	Cyp39a1	56050	0.698073	0.0001
ENSMUSG00000023988	Bysl	53414	-0.465516	0.0017
ENSMUSG00000023991	Foxp4	74123	-0.549182	0.0433
ENSMUSG00000023992	Trem2	83433	1.30105	5e-05
ENSMUSG00000023999	Kif6	319991	0.735958	0.00845
ENSMUSG00000024002	Brd4	57261	-0.34055	0.0022
ENSMUSG00000024008	Cpne5	240058	-0.57206	0.00045
ENSMUSG00000024011	Pi16	74116	-0.679845	0.0013
ENSMUSG00000024013	Fgd2	26382	0.485266	0.03275
ENSMUSG00000024014	Pim1	18712	-0.353819	0.0113
ENSMUSG00000024027	Glp1r	14652	-1.6547	0.0009
ENSMUSG00000024033	Rsph1	22092	0.383283	0.00235
ENSMUSG00000024052	Lpin2	64898	-0.562007	0.0106
ENSMUSG00000024055	Cyp4f13	170716	0.425194	0.03085
ENSMUSG00000024064	Galnt14	71685	-0.481667	0.00015
ENSMUSG00000024065	Ehd3	57440	-0.583724	5e-05
ENSMUSG00000024066	Xdh	22436	-0.446017	0.00025
ENSMUSG00000024074	Crim1	50766	-0.378862	5e-05
ENSMUSG00000024077	Strn	268980	-0.312238	0.00135
ENSMUSG00000024084	Qpct	70536	0.421315	0.0005
ENSMUSG00000024120	Lrpprc	72416	-0.30117	0.00075
ENSMUSG00000024122	Pdpk1	18607	-0.357195	5e-05
ENSMUSG00000024132	Eci1	13177	0.506007	5e-05
ENSMUSG00000024134	Six2	20472	0.562957	0.0481
ENSMUSG00000024136	Dnase1l2	66705	0.772816	0.00455
ENSMUSG00000024170	Telo2	71718	-0.31506	0.0491
ENSMUSG00000024187	Fam234a	106581	0.336656	0.02295
ENSMUSG00000024201	Kdm4b	193796	-0.633139	0.0004
ENSMUSG00000024210	Ip6k3	271424	-0.936959	5e-05
ENSMUSG00000024211	Grm8	14823	-0.361917	0.0054
ENSMUSG00000024222	Fkbp5	14229	-0.568456	5e-05
ENSMUSG00000024227	Pdzph1	69239	2.1531	0.0322
ENSMUSG00000024248	Cox7a2l	20463	0.32314	0.00025
ENSMUSG00000024260	Sap130	269003	-0.382235	5e-05
ENSMUSG00000024268	Celf4	108013	-0.559983	5e-05
ENSMUSG00000024292	Cyp4f14	64385	0.476504	0.0005
ENSMUSG00000024300	Myo1f	17916	0.454463	0.0054
ENSMUSG00000024312	Wdr46	57315	-0.489949	0.0007
ENSMUSG00000024352	Spata24	71242	0.584086	0.00115
ENSMUSG00000024378	Stard4	170459	-0.402566	5e-05
ENSMUSG00000024382	Ercc3	13872	-0.312792	0.00145
ENSMUSG00000024391	Apom	55938	0.623823	0.0255
ENSMUSG00000024392	Bag6	224727	-0.321804	0.0093
ENSMUSG00000024397	Aif1	11629	0.47918	0.03315
ENSMUSG00000024399	Ltb	16994	0.459243	0.04975
ENSMUSG00000024421	Lama3	16774	0.383199	0.02625
ENSMUSG00000024429	Gnl1	14670	-0.311161	0.0421
ENSMUSG00000024486	Hbegf	15200	-0.970849	5e-05
ENSMUSG00000024501	Dpysl3	22240	-0.395299	0.0028
ENSMUSG00000024511	Rab27b	80718	-0.358139	5e-05
ENSMUSG00000024517	Grp	225642	-0.779659	5e-05
ENSMUSG00000024526	Cidea	12683	-0.569332	5e-05
ENSMUSG00000024529	Lox	16948	-1.03898	5e-05
ENSMUSG00000024544	Ldlrad4	52662	-0.413878	5e-05
ENSMUSG00000024548	Setbp1	240427	-0.311119	0.00045
ENSMUSG00000024552	Slc14a2	27411	1.0297	0.00025
ENSMUSG00000024563	Smad2	17126	-0.301676	0.0086
ENSMUSG00000024576	Csnk1a1	93687	-0.310977	0.0002
ENSMUSG00000024579	Pcyox1l	240334	-0.532448	5e-05
ENSMUSG00000024589	Nedd4l	83814	-0.42579	5e-05
ENSMUSG00000024610	Cd74	16149	0.5758	5e-05
ENSMUSG00000024613	Tcof1	21453	-0.338177	0.0013
ENSMUSG00000024622	Hmgxb3	106894	-0.369225	0.0383
ENSMUSG00000024640	Psat1	107272	0.304555	0.0006
ENSMUSG00000024645	Timm21	67105	0.342596	0.00995
ENSMUSG00000024646	Cyb5a	109672	0.347862	0.0038
ENSMUSG00000024647	Cbln2	12405	0.651766	5e-05
ENSMUSG00000024654	Asrgl1	66514	0.59574	5e-05
ENSMUSG00000024672	Ms4a7	109225	1.40369	0.0041
ENSMUSG00000024691	Fam111a	107373	-0.320136	0.01305
ENSMUSG00000024696	Lpxn	107321	0.649621	0.0016
ENSMUSG00000024713	Pcsk5	18552	-0.69189	5e-05
ENSMUSG00000024732	Ccdc86	108673	-0.618194	5e-05
ENSMUSG00000024740	Ddb1	13194	-0.318962	0.0003
ENSMUSG00000024754	Tmem2	83921	-0.397122	0.00035
ENSMUSG00000024790	Sac3d1	66406	-0.444184	0.0005
ENSMUSG00000024793	Tnfrsf25	85030	0.544731	0.0367
ENSMUSG00000024807	Syvn1	74126	-0.462394	0.0002
ENSMUSG00000024827	Gldc	104174	0.658721	5e-05
ENSMUSG00000024845	Tmem134	-	1.24481	0.00075
ENSMUSG00000024846	Cst6	73720	0.590541	0.00395
ENSMUSG00000024855	Pacs1	107975	-0.399285	5e-05
ENSMUSG00000024862	Klc2	16594	-0.325063	0.00675
ENSMUSG00000024866	Acy3	71670	0.458812	0.03805
ENSMUSG00000024873	Cnih2	12794	-0.388512	5e-05
ENSMUSG00000024883	Rin1	225870	-0.521421	5e-05
ENSMUSG00000024885	Aldh3b1	67689	0.44763	0.00045
ENSMUSG00000024889	Rce1	19671	-0.365612	0.00495
ENSMUSG00000024891	Slc29a2	13340	-0.359447	0.00495
ENSMUSG00000024907	Gal	14419	-4.1396	5e-05
ENSMUSG00000024913	Lrp5	16973	-0.335857	0.00155
ENSMUSG00000024935	Slc1a1	20510	-0.343377	0.00255
ENSMUSG00000024952	Rps6ka4	56613	-0.438944	5e-05
ENSMUSG00000024985	Tcf7l2	21416	0.420374	0.01355
ENSMUSG00000024998	Plce1	74055	-0.674382	5e-05
ENSMUSG00000025007	Aldh18a1	56454	-0.659586	5e-05
ENSMUSG00000025020	Slit1	20562	-0.506205	5e-05
ENSMUSG00000025027	Xpnpep1	170750	-0.444956	5e-05
ENSMUSG00000025034	Trim8	93679	-0.36932	5e-05
ENSMUSG00000025037	Maoa	17161	0.346842	0.0002
ENSMUSG00000025058	5430427O19Rik	71398	0.607973	0.02115
ENSMUSG00000025083	Afap1l2	226250	-0.499888	5e-05
ENSMUSG00000025089	Gfra1	14585	-0.797456	5e-05
ENSMUSG00000025094	Slc18a2	214084	-1.0803	5e-05
ENSMUSG00000025139	Tollip	54473	-0.310192	0.0003
ENSMUSG00000025145	Lrrc45	217366	0.354993	0.015
ENSMUSG00000025153	Fasn	14104	-0.473526	5e-05
ENSMUSG00000025171	Ubtd1	226122	-0.497773	0.0001
ENSMUSG00000025176	Hoga1	67432	0.422588	0.0306
ENSMUSG00000025178	Pi4k2a	84095	-0.381698	5e-05
ENSMUSG00000025190	Got1	14718	-0.38029	5e-05
ENSMUSG00000025213	Kazald1	107250	0.65487	0.00025
ENSMUSG00000025262	Fam120c	207375	-0.303702	0.017
ENSMUSG00000025280	Polr3a	218832	-0.308952	0.003
ENSMUSG00000025283	Sat1	20229	0.499711	5e-05
ENSMUSG00000025289	Prdx4	53381	0.420975	0.00045
ENSMUSG00000025314	Ptprj	19271	-0.711208	5e-05
ENSMUSG00000025324	Atp10a	11982	-0.475652	0.0005
ENSMUSG00000025332	Kdm5c	20591	-0.377502	0.0001
ENSMUSG00000025350	Rdh5	19682	0.570204	0.02775
ENSMUSG00000025369	Smarcc2	68094	-0.314493	0.0192
ENSMUSG00000025370	Cdh9	12565	0.404011	5e-05
ENSMUSG00000025372	Baiap2	108100	-0.383373	5e-05
ENSMUSG00000025375	Aatk	11302	-0.340875	0.01155
ENSMUSG00000025380	Fscn2	238021	1.3579	0.01575
ENSMUSG00000025400	Tac2	21334	-0.51965	0.0099
ENSMUSG00000025401	Myo1a	432516	-2.33546	5e-05
ENSMUSG00000025404	R3hdm2	71750	-0.475382	0.01865
ENSMUSG00000025422	Agap2	216439	-0.413185	5e-05
ENSMUSG00000025425	St8sia5	225742	-0.638879	5e-05
ENSMUSG00000025427	Rnf165	225743	-0.505078	0.0153
ENSMUSG00000025465	Echs1	93747	0.460815	0.0009
ENSMUSG00000025469	Msx3	17703	-3.53401	5e-05
ENSMUSG00000025475	Adgra1	52389	-0.693233	5e-05
ENSMUSG00000025477	Inpp5a	212111	-0.300371	0.036
ENSMUSG00000025478	Dpysl4	26757	-1.42098	0.0321
ENSMUSG00000025488	Cox8b	12869	0.885876	0.0001
ENSMUSG00000025494	Sigirr	24058	-1.23592	0.00775
ENSMUSG00000025496	Drd4	13491	-2.04061	5e-05
ENSMUSG00000025525	Apool	68117	0.337881	0.04875
ENSMUSG00000025558	Dock9	105445	-0.345083	0.00025
ENSMUSG00000025572	Tmc6	217353	-0.435942	0.02175
ENSMUSG00000025575	Cant1	76025	-0.33238	0.00065
ENSMUSG00000025576	Rbfox3	52897	-0.465469	5e-05
ENSMUSG00000025579	Gaa	14387	-0.4467	5e-05
ENSMUSG00000025582	Nptx1	18164	-0.413547	5e-05
ENSMUSG00000025583	Rptor	74370	-0.376981	5e-05
ENSMUSG00000025584	Pde8a	18584	0.356172	0.00025
ENSMUSG00000025588	Nat1	17960	0.868321	0.00015
ENSMUSG00000025592	Dach2	93837	-0.690267	0.0026
ENSMUSG00000025597	Klhl4	237010	0.582307	5e-05
ENSMUSG00000025608	Podxl	27205	-0.734093	5e-05
ENSMUSG00000025651	Uqcrc1	22273	-0.686637	5e-05
ENSMUSG00000025658	Cnksr2	245684	-0.497568	5e-05
ENSMUSG00000025665	Rps6ka6	67071	-0.363561	0.0149
ENSMUSG00000025666	Tmem47	192216	0.556715	5e-05
ENSMUSG00000025738	Fbxl16	214931	-0.333219	0.00955
ENSMUSG00000025743	Sdc3	20970	-0.423951	5e-05
ENSMUSG00000025766	D3Ertd751e	73852	0.341149	0.0008
ENSMUSG00000025784	Clec3b	21922	0.48468	0.0035
ENSMUSG00000025790	Slco3a1	108116	-0.567829	5e-05
ENSMUSG00000025793	Hgs	15239	-0.514188	5e-05
ENSMUSG00000025795	Rassf3	192678	0.313818	0.00795
ENSMUSG00000025810	Nrp1	18186	-0.500863	5e-05
ENSMUSG00000025815	Dhtkd1	209692	0.548893	0.0339
ENSMUSG00000025855	Prkar1b	19085	-0.556334	5e-05
ENSMUSG00000025862	Stag2	20843	0.32214	0.04115
ENSMUSG00000025867	Cplx2	12890	-0.433376	5e-05
ENSMUSG00000025871	4833439L19Rik	97820	-0.390993	0.001
ENSMUSG00000025872	Thoc3	73666	-0.341453	0.00895
ENSMUSG00000025876	Unc5a	107448	-0.441633	5e-05
ENSMUSG00000025885	Myo5b	17919	-0.524939	0.02625
ENSMUSG00000025898	Cwf19l2	244672	0.301278	0.0068
ENSMUSG00000025915	Sgk3	170755	0.482451	0.00035
ENSMUSG00000025938	Slco5a1	240726	-0.559329	0.0207
ENSMUSG00000025963	Mdh1b	76668	0.474213	0.02085
ENSMUSG00000025969	Nrp2	18187	-0.461699	5e-05
ENSMUSG00000025986	Slc39a10	227059	-0.322809	0.00015
ENSMUSG00000025993	Slc40a1	53945	0.314815	0.04505
ENSMUSG00000026003	Acadl	11363	0.393729	5e-05
ENSMUSG00000026004	Kansl1l	68691	0.450655	0.0136
ENSMUSG00000026014	Raph1	77300	-0.350801	0.00265
ENSMUSG00000026028	Trak2	70827	-0.48139	5e-05
ENSMUSG00000026034	Clk1	12747	0.399934	5e-05
ENSMUSG00000026042	Col5a2	12832	0.438645	0.0141
ENSMUSG00000026051	1500015O10Rik	78896	0.67785	5e-05
ENSMUSG00000026072	Il1r1	16177	-0.598765	5e-05
ENSMUSG00000026073	Il1r2	16178	-1.14062	0.0073
ENSMUSG00000026100	Mstn	17700	0.775715	0.02505
ENSMUSG00000026109	Tmeff2	56363	-0.5628	5e-05
ENSMUSG00000026141	Col19a1	12823	0.772949	5e-05
ENSMUSG00000026155	Smap1	98366	-0.375209	0.00235
ENSMUSG00000026159	Agfg1	15463	-0.660488	5e-05
ENSMUSG00000026163	Sphkap	77629	-0.399172	0.00135
ENSMUSG00000026167	Wnt10a	22409	-0.777338	5e-05
ENSMUSG00000026172	Bcs1l	66821	-0.3198	0.00715
ENSMUSG00000026177	Slc11a1	18173	0.962005	5e-05
ENSMUSG00000026179	Pnkd	56695	-0.346738	0.02175
ENSMUSG00000026185	Igfbp5	16011	0.56103	5e-05
ENSMUSG00000026188	Tmem169	271711	-0.510253	0.0002
ENSMUSG00000026204	Ptprn	19275	-0.670606	5e-05
ENSMUSG00000026220	Slc16a14	71781	-0.600966	0.00605
ENSMUSG00000026227	2810459M11Rik	72792	0.309185	0.00425
ENSMUSG00000026247	Ecel1	13599	-1.22156	5e-05
ENSMUSG00000026305	Lrrfip1	16978	-0.363656	0.0011
ENSMUSG00000026313	Hdac4	208727	-0.346116	0.0369
ENSMUSG00000026354	Lct	226413	0.703667	5e-05
ENSMUSG00000026365	Cfh	12628	0.342877	0.0002
ENSMUSG00000026380	Tfcp2l1	81879	0.681773	5e-05
ENSMUSG00000026385	Dbi	13167	0.324776	0.0002
ENSMUSG00000026395	Ptprc	19264	0.331069	0.03115
ENSMUSG00000026421	Csrp1	13007	0.56519	5e-05
ENSMUSG00000026425	Srgap2	14270	-0.42031	5e-05
ENSMUSG00000026430	Rassf5	54354	-0.541872	0.00225
ENSMUSG00000026437	Cdk18	18557	-1.74656	5e-05
ENSMUSG00000026442	Nfasc	269116	-0.4442	0.0435
ENSMUSG00000026443	Lrrn2	16980	-0.579374	5e-05
ENSMUSG00000026456	Cyb5r1	72017	-0.461767	0.0001
ENSMUSG00000026463	Atp2b4	381290	-0.568369	5e-05
ENSMUSG00000026469	Xpr1	19775	-0.397724	5e-05
ENSMUSG00000026471	Mr1	15064	0.575937	5e-05
ENSMUSG00000026473	Glul	14645	0.387512	0.00015
ENSMUSG00000026482	Rgl1	19731	-0.479234	5e-05
ENSMUSG00000026483	Fam129a	63913	0.306522	0.0219
ENSMUSG00000026495	Efcab2	68226	0.481991	5e-05
ENSMUSG00000026502	Desi2	78825	-2.63103	5e-05
ENSMUSG00000026514	Cnih3	72978	-0.680343	5e-05
ENSMUSG00000026535	Ifi202b	100044068	-2.14495	0.02175
ENSMUSG00000026542	Apcs	20219	0.425423	0.03775
ENSMUSG00000026544	Dusp23	68440	-0.628066	0.00015
ENSMUSG00000026547	Tagln2	21346	-0.774715	5e-05
ENSMUSG00000026548	Slamf9	98365	0.567959	0.00745
ENSMUSG00000026558	Uck2	80914	-0.616499	5e-05
ENSMUSG00000026579	F5	14067	0.524449	5e-05
ENSMUSG00000026596	Abl2	11352	-0.375817	0.01985
ENSMUSG00000026608	Kctd3	226823	-0.314497	0.0028
ENSMUSG00000026614	Slc30a10	226781	0.413884	0.001
ENSMUSG00000026620	Mark1	226778	-0.510264	5e-05
ENSMUSG00000026627	Tmem206	66950	-0.302909	0.0169
ENSMUSG00000026630	Batf3	381319	-1.54515	5e-05
ENSMUSG00000026632	Tatdn3	68972	0.77656	0.00145
ENSMUSG00000026640	Plxna2	18845	-0.374015	0.0001
ENSMUSG00000026641	Usf1	22278	-0.342735	0.0017
ENSMUSG00000026649	Cfap126	75472	0.586351	0.0003
ENSMUSG00000026650	Meig1	104362	0.514265	0.0043
ENSMUSG00000026656	Fcgr2b	14130	-0.412769	0.0018
ENSMUSG00000026668	Ucma	68527	-0.790186	0.00915
ENSMUSG00000026675	Hsd17b7	15490	-0.478205	0.0001
ENSMUSG00000026679	Enkur	71233	0.574726	0.00085
ENSMUSG00000026683	Nuf2	66977	0.768603	5e-05
ENSMUSG00000026686	Lmx1a	110648	0.724708	5e-05
ENSMUSG00000026691	Fmo3	14262	0.636439	0.0079
ENSMUSG00000026694	Mettl13	71449	-0.38348	0.00715
ENSMUSG00000026697	Myoc	17926	1.23742	5e-05
ENSMUSG00000026701	Prdx6	11758	0.42759	5e-05
ENSMUSG00000026708	Cenpl	70454	0.423069	0.04155
ENSMUSG00000026728	Vim	22352	-0.55978	5e-05
ENSMUSG00000026749	Nek6	59126	-0.845415	0.00095
ENSMUSG00000026764	Kif5c	16574	-0.340185	0.0002
ENSMUSG00000026765	Lypd6b	71897	0.411111	0.0107
ENSMUSG00000026768	Itga8	241226	0.496808	0.0042
ENSMUSG00000026778	Prkcq	18761	0.424533	0.0003
ENSMUSG00000026782	Abi2	329165	-0.360256	0.00015
ENSMUSG00000026787	Gad2	14417	-0.342775	5e-05
ENSMUSG00000026796	Fam129b	227737	-0.500748	0.0131
ENSMUSG00000026797	Stxbp1	20910	-0.497504	5e-05
ENSMUSG00000026799	Med27	68975	-0.555901	5e-05
ENSMUSG00000026807	Ak8	68870	0.957233	0.0007
ENSMUSG00000026809	Spaca9	69987	0.62791	0.0308
ENSMUSG00000026814	Eng	13805	-0.745946	5e-05
ENSMUSG00000026816	Gtf3c5	70239	-0.302493	0.0112
ENSMUSG00000026821	Ralgds	19730	-0.496907	5e-05
ENSMUSG00000026825	Dnm1	13429	-0.461528	5e-05
ENSMUSG00000026826	Nr4a2	18227	-0.3243	0.0012
ENSMUSG00000026831	1700007K13Rik	69327	0.756251	5e-05
ENSMUSG00000026832	Cytip	227929	0.739237	0.0315
ENSMUSG00000026834	Acvr1c	269275	-1.15954	5e-05
ENSMUSG00000026836	Acvr1	11477	-0.594689	5e-05
ENSMUSG00000026837	Col5a1	12831	0.430509	0.0015
ENSMUSG00000026840	Lamc3	23928	-0.579943	0.01575
ENSMUSG00000026841	Fibcd1	98970	-0.709816	5e-05
ENSMUSG00000026854	Usp20	74270	-0.385609	5e-05
ENSMUSG00000026866	Kynu	70789	0.693227	0.0139
ENSMUSG00000026880	Stom	13830	0.507174	5e-05
ENSMUSG00000026883	Dab2ip	69601	-0.545427	0.00025
ENSMUSG00000026885	Ttll11	74410	-0.372166	0.0133
ENSMUSG00000026888	Grb14	50915	0.623462	0.00085
ENSMUSG00000026894	Morn5	75495	0.658278	0.02455
ENSMUSG00000026896	Ifih1	71586	0.444594	0.0032
ENSMUSG00000026923	Notch1	18128	-0.708219	0.0029
ENSMUSG00000026933	Camsap1	227634	-0.499888	0.003
ENSMUSG00000026958	Dpp7	83768	0.440815	0.0037
ENSMUSG00000026959	Grin1	14810	-0.52181	5e-05
ENSMUSG00000026970	Rbms1	56878	-0.344113	0.04845
ENSMUSG00000026972	Arrdc1	215705	0.512198	0.00545
ENSMUSG00000026989	Dapl1	76747	0.791268	0.0246
ENSMUSG00000027004	Frzb	20378	0.494076	0.0022
ENSMUSG00000027010	Slc25a12	78830	-0.304426	0.0017
ENSMUSG00000027078	Ube2l6	56791	0.309058	0.00345
ENSMUSG00000027082	Tfpi	21788	0.458372	0.0019
ENSMUSG00000027087	Itgav	16410	-0.783426	5e-05
ENSMUSG00000027107	Chrna1	11435	-0.40532	0.03845
ENSMUSG00000027115	Kif18a	228421	-0.798133	0.02105
ENSMUSG00000027160	Ccdc34	68201	0.323414	0.01605
ENSMUSG00000027168	Pax6	18508	0.631208	0.0007
ENSMUSG00000027171	Prrg4	228413	0.648541	0.0006
ENSMUSG00000027188	Pamr1	210622	0.70351	5e-05
ENSMUSG00000027204	Fbn1	14118	0.353756	0.00565
ENSMUSG00000027215	Cd82	12521	0.514432	0.00035
ENSMUSG00000027220	Syt13	80976	-0.588768	5e-05
ENSMUSG00000027221	Chst1	76969	-0.814391	5e-05
ENSMUSG00000027223	Mapk8ip1	19099	-0.415502	5e-05
ENSMUSG00000027230	Creb3l1	26427	-0.545528	5e-05
ENSMUSG00000027239	Mdk	17242	0.591138	5e-05
ENSMUSG00000027249	F2	14061	0.34053	0.01815
ENSMUSG00000027254	Map1a	17754	-0.304461	0.0018
ENSMUSG00000027257	Pacsin3	80708	0.404963	0.00675
ENSMUSG00000027270	Lamp5	76161	0.361719	0.00155
ENSMUSG00000027297	Ltk	17005	0.305348	0.03355
ENSMUSG00000027298	Tyro3	22174	-0.444385	5e-05
ENSMUSG00000027312	Atrn	11990	-0.312461	0.0001
ENSMUSG00000027313	Chac1	69065	-0.355406	0.01055
ENSMUSG00000027314	Dll4	54485	-0.75558	0.00115
ENSMUSG00000027315	Spint1	20732	-1.08753	5e-05
ENSMUSG00000027318	Adam33	110751	1.40865	0.0021
ENSMUSG00000027324	Rpusd2	271842	-0.393752	0.0051
ENSMUSG00000027332	Ivd	56357	0.439264	0.00665
ENSMUSG00000027335	Adra1d	11550	-0.555747	5e-05
ENSMUSG00000027339	Rassf2	215653	0.522232	5e-05
ENSMUSG00000027344	Fsip1	71313	1.03658	0.04245
ENSMUSG00000027347	Rasgrp1	19419	-0.484048	5e-05
ENSMUSG00000027351	Spred1	114715	-0.511331	5e-05
ENSMUSG00000027355	Tmco5	67356	1.12642	0.02935
ENSMUSG00000027358	Bmp2	12156	-0.545802	0.00135
ENSMUSG00000027365	Trpm7	58800	0.320037	0.0044
ENSMUSG00000027375	Mal	17153	0.461722	5e-05
ENSMUSG00000027377	Mall	228576	-1.21846	5e-05
ENSMUSG00000027386	Fbln7	70370	0.419897	0.0205
ENSMUSG00000027399	Il1a	16175	0.494632	0.0127
ENSMUSG00000027420	Bfsp1	12075	0.768692	0.00085
ENSMUSG00000027435	Cd93	17064	-0.452017	5e-05
ENSMUSG00000027447	Cst3	13010	0.570311	5e-05
ENSMUSG00000027452	Acss1	68738	0.537964	5e-05
ENSMUSG00000027457	Snph	241727	-0.438687	5e-05
ENSMUSG00000027459	Fam110a	73847	-0.524761	0.0003
ENSMUSG00000027472	Pdrg1	68559	0.308084	0.0209
ENSMUSG00000027474	Ccm2l	228788	-1.01068	0.0029
ENSMUSG00000027495	Fam210b	67017	-0.854916	5e-05
ENSMUSG00000027498	Cstf1	67337	-0.390772	0.00785
ENSMUSG00000027509	Rae1	66679	-0.310105	0.00405
ENSMUSG00000027550	Lrrcc1	71710	0.320097	0.0081
ENSMUSG00000027555	Car13	71934	0.856545	5e-05
ENSMUSG00000027560	Dok5	76829	-0.940626	5e-05
ENSMUSG00000027562	Car2	12349	0.30827	0.0003
ENSMUSG00000027570	Col9a3	12841	0.386233	0.00505
ENSMUSG00000027574	Nkain4	58237	0.450405	5e-05
ENSMUSG00000027575	Arfgap1	228998	-0.356234	0.00025
ENSMUSG00000027577	Chrna4	11438	-0.581905	5e-05
ENSMUSG00000027583	Zbtb46	72147	-0.337736	0.01045
ENSMUSG00000027612	Mmp24	17391	-0.464056	0.00105
ENSMUSG00000027624	Epb41l1	13821	-0.53506	0.00115
ENSMUSG00000027641	Rbl1	19650	0.366269	0.04955
ENSMUSG00000027646	Src	20779	-0.332862	0.0007
ENSMUSG00000027660	Skil	20482	-0.859421	5e-05
ENSMUSG00000027676	Ccdc39	51938	0.622075	0.0436
ENSMUSG00000027677	Ttc14	67120	0.402586	0.00085
ENSMUSG00000027695	Pld1	18805	0.404508	0.0394
ENSMUSG00000027698	Nceh1	320024	-0.305633	0.00025
ENSMUSG00000027702	Lrrc34	71827	0.526887	0.0062
ENSMUSG00000027737	Slc7a11	26570	0.5524	5e-05
ENSMUSG00000027748	Trpc4	22066	-0.697471	5e-05
ENSMUSG00000027761	Aadac	67758	0.550744	0.03575
ENSMUSG00000027762	Sucnr1	84112	1.473	0.0242
ENSMUSG00000027776	Il12a	16159	-0.816729	0.01905
ENSMUSG00000027782	Kpna4	16649	-0.319781	0.0006
ENSMUSG00000027784	Ppm1l	242083	-0.33359	0.0001
ENSMUSG00000027792	Bche	12038	0.765244	5e-05
ENSMUSG00000027797	Dclk1	13175	-0.476434	0.0012
ENSMUSG00000027800	Tm4sf1	17112	-0.586835	5e-05
ENSMUSG00000027801	Tm4sf4	229302	0.69086	0.0006
ENSMUSG00000027803	Wwtr1	97064	-0.836736	5e-05
ENSMUSG00000027806	Tsc22d2	72033	-0.324352	0.00165
ENSMUSG00000027820	Mme	17380	0.609864	0.00175
ENSMUSG00000027829	Ccnl1	56706	0.339453	0.0227
ENSMUSG00000027832	Ptx3	19288	-4.15323	5e-05
ENSMUSG00000027849	Syt6	54524	-0.554372	0.0004
ENSMUSG00000027864	Ptgfrn	19221	-0.601681	5e-05
ENSMUSG00000027875	Hmgcs2	15360	0.604744	5e-05
ENSMUSG00000027878	Notch2	18129	0.323531	0.0005
ENSMUSG00000027882	Stxbp3	20912	0.307783	0.003
ENSMUSG00000027887	Sypl2	17306	0.550861	0.01925
ENSMUSG00000027890	Gstm4	14865	0.301015	0.02965
ENSMUSG00000027894	Slc6a17	229706	-0.774554	5e-05
ENSMUSG00000027896	Slc16a4	229699	0.315852	0.03075
ENSMUSG00000027932	Slc27a3	26568	-0.977275	5e-05
ENSMUSG00000027933	Ints3	229543	-0.335858	0.0005
ENSMUSG00000027940	Tpm3	59069	-0.48087	5e-05
ENSMUSG00000027950	Chrnb2	11444	-0.318628	0.04735
ENSMUSG00000027951	Adar	56417	-0.318481	0.00665
ENSMUSG00000027965	Olfm3	229759	0.394285	0.00015
ENSMUSG00000027971	Ndst4	64580	-0.377816	0.00035
ENSMUSG00000027977	Ndst3	83398	-0.601651	5e-05
ENSMUSG00000027978	Prss12	19142	-1.05462	5e-05
ENSMUSG00000027981	Rnpc3	67225	0.432286	5e-05
ENSMUSG00000027984	Hadh	15107	0.342731	0.00055
ENSMUSG00000027985	Lef1	16842	-0.455272	0.0208
ENSMUSG00000027993	Trim2	80890	-0.430111	5e-05
ENSMUSG00000027995	Tlr2	24088	1.04251	5e-05
ENSMUSG00000028001	Fga	14161	0.31293	0.00095
ENSMUSG00000028011	Tdo2	56720	0.604939	0.0006
ENSMUSG00000028012	Rrh	20132	1.41669	5e-05
ENSMUSG00000028015	Ctso	229445	0.620576	5e-05
ENSMUSG00000028028	Alpk1	71481	0.469713	0.0154
ENSMUSG00000028030	Tbck	271981	-0.317219	0.03315
ENSMUSG00000028036	Ptgfr	19220	0.759033	0.0409
ENSMUSG00000028049	Scamp3	24045	-0.382341	0.0002
ENSMUSG00000028051	Hcn3	15168	-0.816079	5e-05
ENSMUSG00000028063	Lmna	16905	-0.426667	5e-05
ENSMUSG00000028064	Sema4a	20351	-0.575335	0.00065
ENSMUSG00000028076	Cd1d1	12479	-1.28396	5e-05
ENSMUSG00000028078	Dclk2	70762	-0.336829	0.0008
ENSMUSG00000028081	Rps3a1	20091	0.340535	0.0001
ENSMUSG00000028088	Fmo5	14263	0.389281	0.00265
ENSMUSG00000028111	Ctsk	13038	0.372706	0.04705
ENSMUSG00000028125	Abca4	11304	0.577808	0.00445
ENSMUSG00000028128	F3	14066	0.376125	0.00025
ENSMUSG00000028137	Celf3	78784	-0.32516	0.01575
ENSMUSG00000028149	Rap1gds1	229877	-0.361051	5e-05
ENSMUSG00000028150	Rorc	19885	1.06984	0.00015
ENSMUSG00000028152	Tspan5	56224	-0.647634	5e-05
ENSMUSG00000028159	Dapp1	26377	0.726931	5e-05
ENSMUSG00000028167	Bdh2	69772	1.13857	5e-05
ENSMUSG00000028173	Wls	68151	0.329464	0.0005
ENSMUSG00000028176	Lrrc7	242274	-0.561627	5e-05
ENSMUSG00000028184	Adgrl2	99633	-0.572925	5e-05
ENSMUSG00000028189	Ctbs	74245	0.30032	0.02105
ENSMUSG00000028211	Trp53inp1	60599	0.50383	5e-05
ENSMUSG00000028223	Decr1	67460	0.344099	0.00165
ENSMUSG00000028234	Rps20	67427	0.324947	0.00045
ENSMUSG00000028248	Pnisr	66625	0.53335	0.0001
ENSMUSG00000028256	Odf2l	52184	0.533953	0.0011
ENSMUSG00000028270	Gbp2	14469	-0.510267	5e-05
ENSMUSG00000028291	Akirin2	433693	-0.441683	5e-05
ENSMUSG00000028294	Cfap206	69329	0.9768	5e-05
ENSMUSG00000028307	Aldob	230163	0.38137	0.0002
ENSMUSG00000028327	Stra6l	74152	0.469541	0.02885
ENSMUSG00000028348	Murc	68016	-0.670076	0.0208
ENSMUSG00000028364	Tnc	21923	-0.633725	5e-05
ENSMUSG00000028370	Pappa	18491	-1.049	5e-05
ENSMUSG00000028378	Ptgr1	67103	0.331762	0.04225
ENSMUSG00000028430	Nol6	230082	-0.425083	5e-05
ENSMUSG00000028439	Fam219a	71901	-0.475815	5e-05
ENSMUSG00000028458	Tesk1	21754	-0.42449	5e-05
ENSMUSG00000028480	Glipr2	384009	-0.687381	5e-05
ENSMUSG00000028488	Sh3gl2	20404	-0.362211	5e-05
ENSMUSG00000028494	Plin2	11520	0.385705	0.01375
ENSMUSG00000028496	Mllt3	70122	-0.494618	5e-05
ENSMUSG00000028517	Plpp3	67916	0.378438	5e-05
ENSMUSG00000028518	Prkaa2	108079	-0.306256	0.0012
ENSMUSG00000028521	Slc35d1	242585	0.39945	0.00055
ENSMUSG00000028525	Pde4b	18578	-0.35609	0.00045
ENSMUSG00000028528	Dnajc6	72685	-0.349454	0.00275
ENSMUSG00000028530	Jak1	16451	-0.479788	5e-05
ENSMUSG00000028532	Cachd1	320508	-0.338614	0.00425
ENSMUSG00000028545	Bend5	67621	-0.472371	0.0167
ENSMUSG00000028551	Cdkn2c	12580	0.550036	0.00355
ENSMUSG00000028578	Caap1	67770	-0.307285	0.0092
ENSMUSG00000028580	Pum1	80912	-0.342918	0.0002
ENSMUSG00000028581	Laptm5	16792	0.446817	5e-05
ENSMUSG00000028601	Echdc2	52430	0.600496	5e-05
ENSMUSG00000028603	Scp2	20280	0.478831	0.00045
ENSMUSG00000028608	0610037L13Rik	74098	0.396915	0.0064
ENSMUSG00000028609	Magoh	17149	0.318916	0.00805
ENSMUSG00000028613	Lrp8	16975	-0.606684	5e-05
ENSMUSG00000028630	Dyrk2	69181	-0.652278	5e-05
ENSMUSG00000028634	Hivep3	16656	-0.695451	5e-05
ENSMUSG00000028645	Slc2a1	20525	-0.536981	5e-05
ENSMUSG00000028647	Mycbp	56309	0.354975	0.0332
ENSMUSG00000028655	Mfsd2a	76574	-0.952866	5e-05
ENSMUSG00000028664	Ephb2	13844	-0.336166	0.01955
ENSMUSG00000028670	Lypla2	26394	-0.500818	5e-05
ENSMUSG00000028691	Prdx1	18477	0.383021	0.0005
ENSMUSG00000028699	Tspan1	66805	0.776909	0.04475
ENSMUSG00000028701	Lurap1	68075	0.322075	0.0422
ENSMUSG00000028710	Atpaf1	230649	-0.326229	0.01095
ENSMUSG00000028713	Cyp4b1	13120	0.364858	0.02855
ENSMUSG00000028716	Pdzk1ip1	67182	0.97012	0.0008
ENSMUSG00000028730	Cfap57	68625	0.768225	5e-05
ENSMUSG00000028743	Akr7a5	110198	-0.497244	5e-05
ENSMUSG00000028745	Capzb	12345	-0.304314	0.00015
ENSMUSG00000028749	Pla2g2f	26971	-1.31795	5e-05
ENSMUSG00000028755	Cda	72269	-1.12026	0.00095
ENSMUSG00000028757	Ddost	13200	-0.351992	5e-05
ENSMUSG00000028758	Kif17	16559	-0.505025	0.01615
ENSMUSG00000028760	Eif4g3	230861	-0.39425	0.0042
ENSMUSG00000028766	Alpl	11647	0.482331	0.01485
ENSMUSG00000028778	Hcrtr1	230777	-1.84754	5e-05
ENSMUSG00000028782	Adgrb2	230775	-0.451461	5e-05
ENSMUSG00000028793	Rnf19b	75234	-0.507218	5e-05
ENSMUSG00000028804	Csmd2	329942	-0.533026	5e-05
ENSMUSG00000028813	CK137956	635169	-0.947796	0.00045
ENSMUSG00000028820	Sfpq	71514	-0.303574	0.00525
ENSMUSG00000028830	AU040320	100317	-0.324462	0.01465
ENSMUSG00000028833	Ncdn	26562	-0.368983	0.00115
ENSMUSG00000028837	Psmb2	26445	-0.542091	5e-05
ENSMUSG00000028843	Sh3bgrl3	73723	-0.305613	0.0014
ENSMUSG00000028845	Tekt2	24084	0.922201	0.04375
ENSMUSG00000028848	Gpn2	100210	-0.312258	0.03865
ENSMUSG00000028849	Map7d1	245877	-0.465478	5e-05
ENSMUSG00000028854	Slc9a1	20544	-0.755558	5e-05
ENSMUSG00000028859	Csf3r	12986	0.623136	0.00095
ENSMUSG00000028862	Map3k6	53608	-0.644386	0.01575
ENSMUSG00000028885	Smpdl3b	100340	0.552384	0.0026
ENSMUSG00000028909	Ptpru	19273	-0.9919	5e-05
ENSMUSG00000028927	Padi2	18600	0.599853	5e-05
ENSMUSG00000028937	Acot7	70025	-0.487669	5e-05
ENSMUSG00000028943	Espn	56226	0.44285	0.02
ENSMUSG00000028944	Prkag2	108099	-0.482249	5e-05
ENSMUSG00000028948	Nol9	74035	-0.375517	0.0006
ENSMUSG00000028949	Smarcd3	66993	-0.459415	0.00085
ENSMUSG00000028971	Cort	12854	0.500929	0.01425
ENSMUSG00000028978	Nos3	18127	-0.900969	5e-05
ENSMUSG00000028991	Mtor	56717	-0.419947	5e-05
ENSMUSG00000028998	Tomm7	66169	0.325611	0.0015
ENSMUSG00000029007	Agtrap	11610	0.417928	0.0004
ENSMUSG00000029020	Mfn2	170731	-0.357868	0.0001
ENSMUSG00000029022	Miip	28010	0.732078	0.02595
ENSMUSG00000029028	Lrrc47	72946	-0.381559	0.0031
ENSMUSG00000029033	Acap3	140500	-0.311534	0.0239
ENSMUSG00000029034	Ints11	71957	-0.354673	0.0158
ENSMUSG00000029047	Pex10	668173	-0.374369	0.0062
ENSMUSG00000029050	Ski	20481	-0.358214	5e-05
ENSMUSG00000029054	Gabrd	14403	0.402261	0.0013
ENSMUSG00000029055	Plch2	269615	-0.842475	5e-05
ENSMUSG00000029068	Ccnl2	56036	0.320792	0.0007
ENSMUSG00000029093	Sorcs2	81840	-0.525004	5e-05
ENSMUSG00000029103	Lrpap1	16976	-0.48278	5e-05
ENSMUSG00000029104	Htt	15194	-0.340996	0.0001
ENSMUSG00000029108	Pcdh7	54216	-0.672795	5e-05
ENSMUSG00000029111	Nelfa	24116	-0.418765	0.0361
ENSMUSG00000029120	Ppp2r2c	269643	-0.338383	0.0002
ENSMUSG00000029121	Crmp1	12933	-0.709753	5e-05
ENSMUSG00000029123	Stk32b	64293	-0.407914	0.0017
ENSMUSG00000029134	Plb1	665270	-1.06893	0.00045
ENSMUSG00000029135	Fosl2	14284	-0.529236	5e-05
ENSMUSG00000029147	Ppm1g	14208	-0.316235	0.00165
ENSMUSG00000029151	Slc30a3	22784	-0.592032	5e-05
ENSMUSG00000029153	Ociad2	433904	-0.349793	0.0004
ENSMUSG00000029161	Cgref1	68567	-0.342573	0.0029
ENSMUSG00000029162	Khk	16548	0.313432	0.0299
ENSMUSG00000029166	Mapre3	100732	-0.319219	0.00085
ENSMUSG00000029175	Slc35f6	74919	-0.367966	0.04275
ENSMUSG00000029177	Cenpa	12615	0.685097	0.0072
ENSMUSG00000029182	1700001C02Rik	75434	0.565283	0.03325
ENSMUSG00000029189	Sel1l3	231238	-0.577306	5e-05
ENSMUSG00000029204	Rhoh	74734	1.02078	0.016
ENSMUSG00000029207	Apbb2	11787	-0.326785	0.02245
ENSMUSG00000029208	Guf1	231279	0.405985	0.0298
ENSMUSG00000029209	Gnpda2	67980	0.363346	0.0239
ENSMUSG00000029219	Slc10a4	231290	-2.1958	5e-05
ENSMUSG00000029223	Uchl1	22223	-0.644436	5e-05
ENSMUSG00000029265	Dr1	13486	-0.303621	0.0006
ENSMUSG00000029298	Gbp9	236573	0.353248	0.03645
ENSMUSG00000029304	Spp1	20750	0.351835	0.00015
ENSMUSG00000029307	Dmp1	13406	-0.683794	5e-05
ENSMUSG00000029309	Sparcl1	13602	0.396243	0.0003
ENSMUSG00000029311	Hsd17b11	114664	0.4176	5e-05
ENSMUSG00000029335	Bmp3	110075	-1.20185	5e-05
ENSMUSG00000029338	Antxr2	71914	0.356472	0.0256
ENSMUSG00000029345	Tfip11	54723	-0.326849	0.0018
ENSMUSG00000029359	Tesc	57816	-0.678382	5e-05
ENSMUSG00000029361	Nos1	18125	-0.552054	5e-05
ENSMUSG00000029364	Wsb2	59043	-0.342291	0.00015
ENSMUSG00000029366	Dck	13178	-0.34661	0.0006
ENSMUSG00000029371	Cxcl5	20311	0.595784	0.0071
ENSMUSG00000029380	Cxcl1	14825	0.825693	0.01055
ENSMUSG00000029404	Arl6ip4	65105	-0.314195	0.00445
ENSMUSG00000029407	Uso1	56041	-0.312429	0.00015
ENSMUSG00000029408	Abcb9	56325	-0.302269	0.01255
ENSMUSG00000029413	Naaa	67111	0.423562	5e-05
ENSMUSG00000029414	Kntc1	208628	1.00227	0.04485
ENSMUSG00000029420	Rimbp2	231760	-0.356417	0.0082
ENSMUSG00000029428	Stx2	13852	0.466156	0.01205
ENSMUSG00000029436	Mmp17	23948	-0.427052	5e-05
ENSMUSG00000029449	Rhof	23912	-0.469163	0.0105
ENSMUSG00000029455	Aldh2	11669	0.370196	0.0052
ENSMUSG00000029467	Atp2a2	11938	-0.330468	0.00015
ENSMUSG00000029475	Kdm2b	30841	-0.505819	0.00845
ENSMUSG00000029478	Ncor2	20602	-0.629126	0.00125
ENSMUSG00000029480	Dhx37	208144	-0.327562	0.04315
ENSMUSG00000029482	Aacs	78894	-0.540484	5e-05
ENSMUSG00000029502	Golga3	269682	-0.320399	0.0055
ENSMUSG00000029512	Ulk1	22241	-0.313627	0.0008
ENSMUSG00000029547	Ints1	68510	-0.366788	0.00815
ENSMUSG00000029561	Oasl2	23962	0.379329	0.01315
ENSMUSG00000029577	Ube3b	117146	-0.312266	0.0023
ENSMUSG00000029580	Actb	11461	-0.43466	5e-05
ENSMUSG00000029581	Fscn1	14086	-0.557982	5e-05
ENSMUSG00000029596	Sdsl	257635	0.568165	0.0022
ENSMUSG00000029599	Ddx54	71990	-0.61407	5e-05
ENSMUSG00000029603	Dtx1	14357	-0.507616	0.00035
ENSMUSG00000029647	Pan3	72587	0.322923	0.0268
ENSMUSG00000029648	Flt1	14254	-0.675438	5e-05
ENSMUSG00000029657	Hsph1	15505	-0.330194	0.00435
ENSMUSG00000029659	Medag	70717	-0.827671	5e-05
ENSMUSG00000029675	Eln	13717	-0.490197	0.0003
ENSMUSG00000029695	Aass	30956	0.616755	5e-05
ENSMUSG00000029701	Rbm28	68272	-0.31243	0.0287
ENSMUSG00000029710	Ephb4	13846	-0.368929	0.0045
ENSMUSG00000029716	Tfr2	50765	0.415097	0.0387
ENSMUSG00000029720	Gm20605	-	0.516991	0.04695
ENSMUSG00000029722	Agfg2	231801	-0.314161	0.001
ENSMUSG00000029727	Cyp3a13	13113	0.54149	0.00585
ENSMUSG00000029759	Pon3	269823	0.663998	5e-05
ENSMUSG00000029762	Akr1b8	14187	-0.576148	0.0017
ENSMUSG00000029765	Plxna4	243743	-0.323686	5e-05
ENSMUSG00000029777	Gars	353172	-0.375205	5e-05
ENSMUSG00000029781	Fkbp9	27055	0.316485	0.0005
ENSMUSG00000029790	Cep41	83922	-0.467513	0.0035
ENSMUSG00000029804	Herc3	73998	-0.599324	0.01435
ENSMUSG00000029819	Npy	109648	-1.77682	5e-05
ENSMUSG00000029832	Nfe2l3	18025	0.340937	0.02505
ENSMUSG00000029843	Slc13a4	243755	0.470331	5e-05
ENSMUSG00000029864	Gstk1	76263	0.560714	5e-05
ENSMUSG00000029869	Ephb6	13848	-0.935944	5e-05
ENSMUSG00000029910	Mad2l1	56150	0.333424	0.0228
ENSMUSG00000029915	Clec5a	23845	0.599319	0.00015
ENSMUSG00000029917	C130060K24Rik	243407	-1.04662	0.04695
ENSMUSG00000029919	Hpgds	54486	0.493301	0.0008
ENSMUSG00000029994	Anxa4	11746	0.474564	0.0002
ENSMUSG00000030000	Add2	11519	-0.336055	0.0018
ENSMUSG00000030004	Nat8	68396	1.03384	0.0168
ENSMUSG00000030020	Prickle2	243548	-0.36266	5e-05
ENSMUSG00000030029	Lrig1	16206	-0.844681	5e-05
ENSMUSG00000030043	Tacr1	21336	-0.804948	5e-05
ENSMUSG00000030048	Gkn3	68888	0.614416	0.00485
ENSMUSG00000030064	Frmd4b	232288	0.468465	0.02475
ENSMUSG00000030074	Gxylt2	232313	-0.405498	0.0247
ENSMUSG00000030084	Plxna1	18844	-0.336705	0.0006
ENSMUSG00000030092	Cntn6	53870	0.551136	0.00875
ENSMUSG00000030098	Grip2	243547	-0.365098	0.03225
ENSMUSG00000030103	Bhlhe40	20893	-0.502441	5e-05
ENSMUSG00000030108	Slc6a13	14412	0.432131	0.005
ENSMUSG00000030110	Ret	19713	-1.3942	5e-05
ENSMUSG00000030111	A2m	232345	-1.008	5e-05
ENSMUSG00000030120	Mlf2	30853	-0.342711	0.0001
ENSMUSG00000030124	Lag3	16768	0.778648	5e-05
ENSMUSG00000030125	Lrrc23	16977	0.665689	0.04165
ENSMUSG00000030148	Clec4a2	26888	0.491114	0.03345
ENSMUSG00000030157	Clec2d	93694	0.735116	5e-05
ENSMUSG00000030199	Etv6	14011	-0.510497	0.00035
ENSMUSG00000030203	Dusp16	70686	0.338445	0.01085
ENSMUSG00000030235	Slco1c1	58807	0.358243	0.0001
ENSMUSG00000030246	Ldhb	16832	0.304527	0.0003
ENSMUSG00000030247	Kcnj8	16523	-0.390013	0.00855
ENSMUSG00000030249	Abcc9	20928	-0.558388	0.0003
ENSMUSG00000030255	Sspn	16651	0.418235	5e-05
ENSMUSG00000030256	Bhlhe41	79362	-0.473475	0.001
ENSMUSG00000030257	Srgap3	259302	-0.3259	0.0002
ENSMUSG00000030268	Bcat1	12035	-0.430106	0.0001
ENSMUSG00000030314	Atg7	74244	-0.406118	0.0108
ENSMUSG00000030321	Efcab12	212516	0.642946	0.0089
ENSMUSG00000030329	Pianp	319352	-0.38939	5e-05
ENSMUSG00000030340	Scnn1a	20276	0.399823	0.0019
ENSMUSG00000030341	Tnfrsf1a	21937	-0.716966	5e-05
ENSMUSG00000030346	Rad51ap1	19362	1.04172	0.0013
ENSMUSG00000030350	Prmt8	381813	-0.389095	5e-05
ENSMUSG00000030374	Strn4	97387	-0.383442	0.04925
ENSMUSG00000030376	Slc8a2	110891	-0.365688	5e-05
ENSMUSG00000030382	Slc27a5	26459	0.600583	0.0287
ENSMUSG00000030397	Mark4	232944	-0.659699	5e-05
ENSMUSG00000030407	Qpctl	67369	-0.357603	0.01365
ENSMUSG00000030410	Dmwd	13401	-0.312862	0.0003
ENSMUSG00000030411	Nova2	384569	-0.398121	5e-05
ENSMUSG00000030413	Pglyrp1	21946	-0.365136	0.0191
ENSMUSG00000030423	Pop4	66161	0.301859	0.03835
ENSMUSG00000030450	Oca2	18431	0.719712	0.00245
ENSMUSG00000030451	Herc2	15204	-0.301899	0.0032
ENSMUSG00000030483	Cyp2b10	13088	0.487885	0.03
ENSMUSG00000030513	Pcsk6	18553	0.630461	0.00165
ENSMUSG00000030518	Fam189a1	70638	-0.516909	5e-05
ENSMUSG00000030519	Apba2	11784	-0.57575	5e-05
ENSMUSG00000030525	Chrna7	11441	-0.430285	5e-05
ENSMUSG00000030530	Furin	18550	-0.573477	5e-05
ENSMUSG00000030539	Sema4b	20352	-0.38713	0.0007
ENSMUSG00000030551	Nr2f2	11819	-0.343432	0.0044
ENSMUSG00000030553	Pgpep1l	78444	-1.10167	5e-05
ENSMUSG00000030577	Cd22	12483	1.4042	0.0033
ENSMUSG00000030579	Tyrobp	22177	0.814374	5e-05
ENSMUSG00000030583	Sipa1l3	74206	-0.604157	0.0033
ENSMUSG00000030588	Yif1b	77254	-0.30853	0.00535
ENSMUSG00000030600	Lrfn1	80749	-0.497166	0.0386
ENSMUSG00000030607	Acan	11595	-0.936954	5e-05
ENSMUSG00000030616	Sytl2	83671	0.685888	5e-05
ENSMUSG00000030621	Me3	109264	-0.419215	0.0053
ENSMUSG00000030654	Arl6ip1	54208	0.308757	0.00175
ENSMUSG00000030657	Xylt1	233781	-0.434623	5e-05
ENSMUSG00000030683	Sez6l2	233878	-0.359296	0.00195
ENSMUSG00000030695	Aldoa	11674	-0.497054	5e-05
ENSMUSG00000030701	Plekhb1	27276	0.468326	5e-05
ENSMUSG00000030703	Gdpd3	68616	0.853814	0.0063
ENSMUSG00000030711	Sult1a1	20887	0.359819	0.0174
ENSMUSG00000030713	Klk7	23993	-1.76362	5e-05
ENSMUSG00000030722	Nfatc2ip	18020	-0.422276	0.02955
ENSMUSG00000030738	Eif3c	56347	-0.397801	5e-05
ENSMUSG00000030739	Myh14	71960	0.437543	0.00055
ENSMUSG00000030747	Dgat2	67800	-0.313956	0.00045
ENSMUSG00000030748	Il4ra	16190	-0.714761	0.00185
ENSMUSG00000030772	Dkk3	50781	-0.463349	5e-05
ENSMUSG00000030782	Tgfb1i1	21804	-0.806257	5e-05
ENSMUSG00000030785	Cox6a2	12862	0.416792	0.0306
ENSMUSG00000030789	Itgax	16411	2.42686	5e-05
ENSMUSG00000030790	Adm	11535	-0.582689	0.0065
ENSMUSG00000030798	Cd37	12493	0.375035	0.03405
ENSMUSG00000030806	Stx1b	56216	-0.480407	5e-05
ENSMUSG00000030827	Fgf21	56636	-1.74899	0.0007
ENSMUSG00000030835	Nomo1	211548	-0.445283	5e-05
ENSMUSG00000030844	Rgs10	67865	0.310458	0.01615
ENSMUSG00000030847	Bag3	29810	-0.352359	0.0007
ENSMUSG00000030854	Ptpn5	19259	-0.69853	5e-05
ENSMUSG00000030878	Cdr2	12585	0.455201	5e-05
ENSMUSG00000030889	Vwa3a	233813	0.582656	0.0209
ENSMUSG00000030895	Hpx	15458	0.304775	0.0021
ENSMUSG00000030897	Cnga4	233649	0.610438	0.01615
ENSMUSG00000030905	Crym	12971	-0.36379	0.0001
ENSMUSG00000030966	Trim21	20821	0.637949	0.0004
ENSMUSG00000030994	D7Ertd443e	71007	0.531432	0.0447
ENSMUSG00000031023	Akip1	57373	0.448062	0.0226
ENSMUSG00000031027	Stk33	117229	0.796454	0.0001
ENSMUSG00000031059	Ndufb11	104130	0.315568	0.01175
ENSMUSG00000031060	Rbm10	433287	-0.391629	0.0198
ENSMUSG00000031074	Fgf3	14174	-3.53665	0.00285
ENSMUSG00000031089	Slc6a14	56774	0.540369	0.0288
ENSMUSG00000031093	Dock11	75974	0.602375	0.0002
ENSMUSG00000031103	Elf4	56501	0.384183	0.00875
ENSMUSG00000031111	Igsf1	209268	0.671276	0.0035
ENSMUSG00000031112	Stk26	70415	0.527183	5e-05
ENSMUSG00000031138	F9	14071	0.427331	0.02525
ENSMUSG00000031139	Mcf2	109904	-0.690851	5e-05
ENSMUSG00000031143	Ccdc22	54638	-0.342584	0.0263
ENSMUSG00000031144	Syp	20977	-0.320131	0.0008
ENSMUSG00000031155	Pim2	-	-0.611545	5e-05
ENSMUSG00000031165	Was	22376	0.417978	0.0481
ENSMUSG00000031170	Slc38a5	209837	-0.653441	0.0094
ENSMUSG00000031189	Aff2	14266	-0.545075	0.0007
ENSMUSG00000031207	Msn	17698	-0.407646	5e-05
ENSMUSG00000031209	Heph	15203	0.462799	0.0006
ENSMUSG00000031210	Gpr165	76206	-0.50344	0.0021
ENSMUSG00000031227	Magee1	107528	-0.390566	5e-05
ENSMUSG00000031232	Magt1	67075	0.313123	0.00175
ENSMUSG00000031245	Hmgn5	50887	0.360808	0.00045
ENSMUSG00000031289	Il13ra2	16165	1.25438	0.00635
ENSMUSG00000031302	Nlgn3	245537	-0.438709	5e-05
ENSMUSG00000031323	Dmrtc1a	70887	0.351021	0.04145
ENSMUSG00000031337	Mtm1	17772	0.415629	0.0014
ENSMUSG00000031349	Nsdhl	18194	-0.424231	5e-05
ENSMUSG00000031351	Zfp185	22673	0.362457	0.0142
ENSMUSG00000031355	Arhgap6	11856	-0.512883	0.0139
ENSMUSG00000031360	Ctps2	55936	0.438655	0.0027
ENSMUSG00000031371	Haus7	73738	-0.3425	0.02695
ENSMUSG00000031379	Pir	69656	0.549327	0.0012
ENSMUSG00000031382	Asb11	68854	0.509281	0.00985
ENSMUSG00000031386	Hcfc1	15161	-0.371878	0.00015
ENSMUSG00000031387	Renbp	19703	0.35684	0.0494
ENSMUSG00000031391	L1cam	16728	-0.410693	0.00045
ENSMUSG00000031398	Plxna3	18846	0.476051	0.0116
ENSMUSG00000031425	Plp1	18823	0.456244	5e-05
ENSMUSG00000031445	Proz	66901	0.302508	0.04685
ENSMUSG00000031465	Angpt2	11601	-1.47655	0.00125
ENSMUSG00000031478	Nek3	23954	0.704133	0.0063
ENSMUSG00000031488	Rab11fip1	75767	0.327326	0.0262
ENSMUSG00000031494	Cd209a	170786	0.593448	0.04605
ENSMUSG00000031497	Tnfsf13b	24099	0.763978	0.00465
ENSMUSG00000031502	Col4a1	12826	-0.549765	0.00635
ENSMUSG00000031503	Col4a2	12827	-0.40233	0.0028
ENSMUSG00000031504	Rab20	19332	0.660007	0.00345
ENSMUSG00000031511	Arhgef7	54126	-0.55016	5e-05
ENSMUSG00000031521	Aga	11593	0.301251	0.02615
ENSMUSG00000031530	Dusp4	319520	-0.560647	5e-05
ENSMUSG00000031538	Plat	18791	-0.390042	5e-05
ENSMUSG00000031548	Sfrp1	20377	0.386602	0.0006
ENSMUSG00000031554	Adam5	11499	1.02946	0.0086
ENSMUSG00000031557	Plekha2	83436	-0.421383	5e-05
ENSMUSG00000031561	Tenm3	23965	-0.413526	0.0002
ENSMUSG00000031565	Fgfr1	14182	-0.503392	5e-05
ENSMUSG00000031570	Plpp5	71910	-0.345262	0.00335
ENSMUSG00000031576	Kcnu1	16532	-0.668621	0.02345
ENSMUSG00000031605	Klhl2	77113	-0.334774	5e-05
ENSMUSG00000031609	Sap30	60406	-0.42234	0.00065
ENSMUSG00000031613	Hpgd	15446	-0.334539	0.0019
ENSMUSG00000031618	Nr3c2	110784	-0.502247	5e-05
ENSMUSG00000031642	Sh3rf1	59009	-0.671337	5e-05
ENSMUSG00000031654	Cbln1	12404	-0.567495	0.00035
ENSMUSG00000031659	Adcy7	11513	0.449609	0.00695
ENSMUSG00000031691	Tnpo2	212999	-0.380089	5e-05
ENSMUSG00000031749	St3gal2	20444	-0.308353	0.014
ENSMUSG00000031758	Cdyl2	75796	-0.654472	5e-05
ENSMUSG00000031767	Nudt7	67528	0.721499	0.0007
ENSMUSG00000031775	Pllp	67801	0.484436	5e-05
ENSMUSG00000031778	Cx3cl1	20312	-0.509871	5e-05
ENSMUSG00000031785	Adgrg1	14766	-0.577687	5e-05
ENSMUSG00000031787	Katnb1	74187	-0.394429	0.0225
ENSMUSG00000031803	B3gnt3	72297	-0.735175	5e-05
ENSMUSG00000031805	Jak3	16453	-0.663151	5e-05
ENSMUSG00000031827	Cotl1	72042	-0.935137	5e-05
ENSMUSG00000031832	Taf1c	21341	-0.56904	0.00015
ENSMUSG00000031840	Rab3a	19339	-1.0534	0.0003
ENSMUSG00000031841	Cdh13	12554	-0.435736	5e-05
ENSMUSG00000031843	Mphosph6	68533	0.388889	0.00065
ENSMUSG00000031862	Atp13a1	170759	-0.438059	0.00125
ENSMUSG00000031865	Dctn1	13191	-0.415504	0.0021
ENSMUSG00000031870	Pgr	18667	-0.317181	0.0033
ENSMUSG00000031877	Ces2g	72361	0.484769	0.0226
ENSMUSG00000031883	Car7	12354	-0.367069	0.0149
ENSMUSG00000031904	Slc7a6	330836	-0.401077	0.02825
ENSMUSG00000031906	Smpd3	58994	-0.401926	0.0001
ENSMUSG00000031916	Cog8	97484	-0.361064	0.04985
ENSMUSG00000031930	Wwp2	66894	-0.369726	0.0019
ENSMUSG00000031932	Gpr83	14608	-0.449601	0.00025
ENSMUSG00000031938	4931406C07Rik	70984	0.370651	0.0127
ENSMUSG00000031952	Chst5	56773	-0.806379	0.00085
ENSMUSG00000031955	Bcar1	12927	-0.367731	5e-05
ENSMUSG00000031959	Wdr59	319481	-0.312845	0.0019
ENSMUSG00000031960	Aars	234734	-0.389722	5e-05
ENSMUSG00000031963	Bmper	73230	-0.487346	0.0009
ENSMUSG00000031969	Acad8	66948	0.353753	0.00875
ENSMUSG00000031980	Agt	11606	0.578558	5e-05
ENSMUSG00000031997	Trpc6	22068	0.398771	0.0006
ENSMUSG00000032006	Pdgfd	71785	0.564744	5e-05
ENSMUSG00000032011	Thy1	21838	0.504002	5e-05
ENSMUSG00000032017	Grik4	110637	-0.421042	5e-05
ENSMUSG00000032020	Ubash3b	72828	-0.436925	5e-05
ENSMUSG00000032038	St3gal4	20443	0.335442	0.02865
ENSMUSG00000032046	Abhd12	76192	-0.372316	5e-05
ENSMUSG00000032060	Cryab	12955	0.386369	5e-05
ENSMUSG00000032067	Pts	19286	0.305409	0.02575
ENSMUSG00000032087	Dscaml1	114873	-0.400869	0.0014
ENSMUSG00000032089	Il10ra	16154	0.355589	0.00685
ENSMUSG00000032115	Hyou1	12282	-0.453453	5e-05
ENSMUSG00000032121	Tmem218	66279	0.457628	5e-05
ENSMUSG00000032122	Slc37a2	56857	0.601966	0.00695
ENSMUSG00000032125	Robo4	74144	-1.06879	5e-05
ENSMUSG00000032172	Olfm2	244723	-0.965419	5e-05
ENSMUSG00000032174	Icam5	15898	-0.323201	0.00035
ENSMUSG00000032177	Pde4a	18577	-0.651565	5e-05
ENSMUSG00000032187	Smarca4	20586	-0.546427	5e-05
ENSMUSG00000032193	Ldlr	16835	-0.674248	5e-05
ENSMUSG00000032221	Mns1	17427	0.953034	5e-05
ENSMUSG00000032243	Itga11	319480	-0.551289	0.00115
ENSMUSG00000032246	Calml4	75600	0.95695	0.00025
ENSMUSG00000032259	Drd2	13489	-0.722508	5e-05
ENSMUSG00000032261	Sh3bgrl2	212531	-0.395492	5e-05
ENSMUSG00000032271	Nnmt	18113	-0.863735	0.0145
ENSMUSG00000032289	Thsd4	207596	-0.628865	5e-05
ENSMUSG00000032290	Ptpn9	56294	-0.394997	5e-05
ENSMUSG00000032297	Celf6	76183	-0.341903	0.00465
ENSMUSG00000032310	Cyp1a2	13077	0.766875	0.0334
ENSMUSG00000032327	Stra6	20897	-0.605832	5e-05
ENSMUSG00000032334	Loxl1	16949	-1.13638	5e-05
ENSMUSG00000032348	Gsta4	14860	0.336092	0.00115
ENSMUSG00000032352	Lrrc1	214345	0.320105	0.05
ENSMUSG00000032355	Mlip	69642	0.422062	0.0026
ENSMUSG00000032359	Ctsh	13036	0.362359	0.00945
ENSMUSG00000032377	Plscr4	235527	0.346536	0.01235
ENSMUSG00000032394	Igdcc3	19289	0.510914	0.0181
ENSMUSG00000032398	Snapc5	330959	0.36488	0.00135
ENSMUSG00000032402	Smad3	17127	-0.450355	5e-05
ENSMUSG00000032420	Nt5e	23959	0.420914	0.00575
ENSMUSG00000032435	Dync1li1	235661	-0.364915	5e-05
ENSMUSG00000032452	Clstn2	64085	-0.688423	5e-05
ENSMUSG00000032473	Cldn18	56492	0.428087	0.00565
ENSMUSG00000032480	Dhx30	72831	-0.344429	0.00495
ENSMUSG00000032487	Ptgs2	19225	-0.654737	5e-05
ENSMUSG00000032489	Kif9	16578	0.443842	0.004
ENSMUSG00000032494	Tdgf1	21667	0.970248	0.0007
ENSMUSG00000032495	Lrrc2	74249	0.679307	0.0165
ENSMUSG00000032500	Dclk3	245038	-0.559817	5e-05
ENSMUSG00000032501	Trib1	211770	-0.975266	5e-05
ENSMUSG00000032502	Stac	20840	-1.31726	5e-05
ENSMUSG00000032517	Mobp	17433	0.360187	0.0001
ENSMUSG00000032523	Hhatl	74770	0.36391	0.0144
ENSMUSG00000032536	Trak1	67095	-0.425451	0.0362
ENSMUSG00000032583	Mon1a	72825	-0.327194	0.002
ENSMUSG00000032589	Bsn	12217	-0.422385	5e-05
ENSMUSG00000032594	Ip6k1	27399	-0.330317	0.0069
ENSMUSG00000032601	Prkar2a	19087	-0.322223	0.008
ENSMUSG00000032607	Amt	434437	0.566475	0.00015
ENSMUSG00000032656	March3	320253	-0.71152	5e-05
ENSMUSG00000032667	Pon2	330260	0.350867	5e-05
ENSMUSG00000032673	Prorsd1	67939	0.704364	5e-05
ENSMUSG00000032679	Cd59a	12509	0.697908	5e-05
ENSMUSG00000032688	Malt1	240354	0.412425	0.00095
ENSMUSG00000032690	Oas2	246728	0.601796	0.03085
ENSMUSG00000032719	Sbspon	226866	0.678821	0.02915
ENSMUSG00000032724	Abtb2	99382	-0.477439	0.00015
ENSMUSG00000032733	Snx33	235406	0.312612	0.00615
ENSMUSG00000032735	Ablim3	319713	0.313756	0.0014
ENSMUSG00000032744	Heyl	56198	-0.430416	0.03555
ENSMUSG00000032777	Gtf3c1	233863	-0.459369	5e-05
ENSMUSG00000032807	Alox12b	11686	-0.891424	5e-05
ENSMUSG00000032827	Ppp1r9a	243725	-0.412305	5e-05
ENSMUSG00000032834	Pwp2	110816	-0.401107	5e-05
ENSMUSG00000032841	Prr5l	72446	0.560175	0.0228
ENSMUSG00000032846	Zswim6	67263	-0.471753	5e-05
ENSMUSG00000032850	Rnft2	269695	-0.514271	5e-05
ENSMUSG00000032875	Arhgef17	207212	-0.547409	5e-05
ENSMUSG00000032883	Acsl3	74205	0.386683	0.00355
ENSMUSG00000032898	Fbxo21	231670	-0.303234	0.0012
ENSMUSG00000032939	Nup93	71805	-0.369122	0.02495
ENSMUSG00000032966	Fkbp1a	14225	-0.307677	0.0007
ENSMUSG00000032968	Inha	16322	0.48934	0.00075
ENSMUSG00000032997	Chpf	74241	-0.421719	5e-05
ENSMUSG00000032998	Foxj3	230700	-0.311039	0.0012
ENSMUSG00000033020	Polr2f	69833	-0.314415	0.01845
ENSMUSG00000033036	Gm7879	-	-0.727389	5e-05
ENSMUSG00000033055	Ankrd54	223690	-0.322763	0.0189
ENSMUSG00000033068	Entpd6	12497	-0.350321	0.00015
ENSMUSG00000033111	3830406C13Rik	218734	0.307902	0.00225
ENSMUSG00000033124	Atg9a	245860	-0.377411	0.0016
ENSMUSG00000033149	Phldb2	208177	0.467958	0.0394
ENSMUSG00000033152	Podxl2	319655	-1.06311	5e-05
ENSMUSG00000033191	Tie1	21846	-0.436977	0.00065
ENSMUSG00000033192	Lpcat2	270084	0.478957	0.0001
ENSMUSG00000033208	S100b	20203	0.397177	0.00055
ENSMUSG00000033214	Slitrk5	75409	-0.368569	5e-05
ENSMUSG00000033216	Eefsec	65967	-0.369214	0.02545
ENSMUSG00000033233	Trim45	229644	-0.302871	0.0202
ENSMUSG00000033294	Noc4l	100608	-0.768857	5e-05
ENSMUSG00000033295	Ptprf	19268	-0.811735	5e-05
ENSMUSG00000033316	Galnt9	231605	-1.15322	5e-05
ENSMUSG00000033323	Ctdp1	67655	-0.326052	0.0392
ENSMUSG00000033326	Kdm4a	230674	-0.374269	5e-05
ENSMUSG00000033342	Plppr5	75769	-0.312533	0.00035
ENSMUSG00000033352	Map2k4	26398	-0.335702	0.0082
ENSMUSG00000033389	Arhgap44	216831	-0.451605	5e-05
ENSMUSG00000033419	Snap91	20616	-0.527963	0.0001
ENSMUSG00000033420	Antxr1	69538	0.303475	0.03095
ENSMUSG00000033429	Mcee	73724	0.531129	0.00165
ENSMUSG00000033430	Terf2ip	57321	-0.335901	0.00025
ENSMUSG00000033436	Armcx2	67416	-0.301129	0.00045
ENSMUSG00000033488	BC026585	226527	0.613261	5e-05
ENSMUSG00000033510	Otud7a	170711	-0.323631	0.01495
ENSMUSG00000033530	Ttc7b	104718	-0.535036	5e-05
ENSMUSG00000033545	Znrf1	170737	-0.35206	0.0013
ENSMUSG00000033577	Myo6	17920	0.369722	0.0007
ENSMUSG00000033595	Lgi3	213469	0.305343	0.00065
ENSMUSG00000033618	Map3k13	71751	-0.370242	0.0003
ENSMUSG00000033623	Pcgf3	69587	-0.311568	0.00065
ENSMUSG00000033633	Clec18a	353287	-1.49186	5e-05
ENSMUSG00000033697	Arhgap39	223666	-0.406019	5e-05
ENSMUSG00000033707	Lrrc24	378937	-0.331452	0.007
ENSMUSG00000033712	Ccar2	219158	-0.331247	0.00025
ENSMUSG00000033720	Sfxn5	94282	0.437483	5e-05
ENSMUSG00000033774	Npbwr1	226304	-1.03968	5e-05
ENSMUSG00000033777	Tlr13	279572	0.431547	0.028
ENSMUSG00000033809	Alg3	208624	-0.494256	0.01425
ENSMUSG00000033880	Lgals3bp	19039	0.47844	0.0011
ENSMUSG00000033882	Rbm46	633285	0.737687	0.0165
ENSMUSG00000033885	Pxk	218699	-0.428697	5e-05
ENSMUSG00000033904	Ccp110	101565	0.458347	5e-05
ENSMUSG00000033948	Zswim5	74464	-0.322607	0.00275
ENSMUSG00000033960	9430020K01Rik	240185	-0.430518	5e-05
ENSMUSG00000034022	Cpsf1	94230	-0.32124	0.0009
ENSMUSG00000034023	Fancd2	211651	-1.09828	0.00015
ENSMUSG00000034037	Fgd5	232237	-0.491945	0.0224
ENSMUSG00000034040	Wbscr17	212996	-0.437095	5e-05
ENSMUSG00000034110	Kctd7	212919	-0.456074	0.0011
ENSMUSG00000034112	Atp2c2	69047	-1.0608	5e-05
ENSMUSG00000034127	Tspan8	216350	0.483693	0.009
ENSMUSG00000034135	Sik3	70661	-0.408393	0.0001
ENSMUSG00000034145	Tmem63c	217733	-0.420655	5e-05
ENSMUSG00000034163	Zfc3h1	216345	0.602561	0.03005
ENSMUSG00000034168	Irf2bpl	238330	-0.77826	5e-05
ENSMUSG00000034187	Nsf	18195	-0.333155	0.00035
ENSMUSG00000034209	Rasl10a	75668	-0.426425	0.0466
ENSMUSG00000034216	Vps18	228545	-0.444304	5e-05
ENSMUSG00000034220	Gpc1	14733	-0.871778	5e-05
ENSMUSG00000034247	Plekhm1	353047	-0.40325	0.0038
ENSMUSG00000034254	Agpat1	55979	-0.374434	0.0001
ENSMUSG00000034258	Mfsd7c	217721	0.658935	0.02735
ENSMUSG00000034265	Zdhhc14	224454	-0.647909	5e-05
ENSMUSG00000034274	Thoc5	107829	-0.425272	0.00055
ENSMUSG00000034275	Igsf9b	235086	-0.702582	5e-05
ENSMUSG00000034303	Ccdc15	245902	0.630776	0.0206
ENSMUSG00000034310	Tmem132d	243274	-0.512054	5e-05
ENSMUSG00000034312	Iqsec1	232227	-0.369096	0.0077
ENSMUSG00000034317	Trim59	66949	0.479489	5e-05
ENSMUSG00000034327	Kctd9	105440	0.302916	0.04045
ENSMUSG00000034334	Fam151b	73942	0.321417	0.0183
ENSMUSG00000034336	Ina	226180	-0.51184	5e-05
ENSMUSG00000034390	Cmip	74440	-0.862689	5e-05
ENSMUSG00000034402	Kcnh5	238271	-0.427602	0.0044
ENSMUSG00000034422	Parp14	547253	0.46449	0.00095
ENSMUSG00000034459	Ifit1	15957	0.506757	5e-05
ENSMUSG00000034463	Scara3	219151	0.528052	5e-05
ENSMUSG00000034467	Dynlrb2	75465	0.691835	0.00025
ENSMUSG00000034532	Fbxo16	50759	-0.530597	0.00175
ENSMUSG00000034584	Exph5	320051	-0.571288	0.0002
ENSMUSG00000034591	Slc41a2	338365	-0.573261	0.00015
ENSMUSG00000034612	Chst11	58250	-0.375413	5e-05
ENSMUSG00000034614	Pik3ip1	216505	0.444164	0.013
ENSMUSG00000034634	Ly6d	17068	0.363915	0.04515
ENSMUSG00000034667	Xpot	73192	-0.326927	0.0006
ENSMUSG00000034681	Rnps1	19826	-0.409527	5e-05
ENSMUSG00000034686	Prr7	432763	-0.672991	5e-05
ENSMUSG00000034730	Adgrb1	107831	-0.330694	0.0295
ENSMUSG00000034738	Nostrin	329416	-0.420192	0.02755
ENSMUSG00000034755	Pcdh11x	245578	-0.356048	0.007
ENSMUSG00000034757	Tmub2	72053	-0.300841	0.00145
ENSMUSG00000034765	Dusp5	240672	-0.569413	5e-05
ENSMUSG00000034768	Asb16	217217	0.356122	0.02565
ENSMUSG00000034774	Dsg1c	211924	-1.39401	5e-05
ENSMUSG00000034795	Ccdc122	108811	0.492124	0.0128
ENSMUSG00000034813	Grip1	74053	-0.429273	0.00015
ENSMUSG00000034818	Celf5	319586	-0.423015	0.0021
ENSMUSG00000034832	Tet3	194388	-0.314535	0.00045
ENSMUSG00000034853	Acot11	329910	0.328801	0.0002
ENSMUSG00000034854	Mfsd12	73822	-0.380318	0.00875
ENSMUSG00000034872	Gipc3	209047	-0.950514	5e-05
ENSMUSG00000034880	Mrpl34	94065	-0.430782	0.0003
ENSMUSG00000034881	Tbxa2r	21390	-1.40944	5e-05
ENSMUSG00000034902	Pip5k1c	18717	-0.610061	5e-05
ENSMUSG00000034911	Ushbp1	234395	-0.425274	0.02575
ENSMUSG00000034923	Ly6g6f	433099	1.50973	0.0355
ENSMUSG00000034926	Dhcr24	74754	-0.443512	5e-05
ENSMUSG00000034928	Rnf44	105239	-0.300454	0.00475
ENSMUSG00000034931	Dhx8	217207	-0.359175	0.0003
ENSMUSG00000034947	Tmem106a	217203	0.656027	0.0034
ENSMUSG00000034951	Cog7	233824	-0.33121	0.0005
ENSMUSG00000034981	Parm1	231440	-0.721862	5e-05
ENSMUSG00000035000	Dpp4	13482	0.52036	0.01505
ENSMUSG00000035011	Zbtb7a	16969	-0.405273	5e-05
ENSMUSG00000035042	Ccl5	20304	1.70025	0.001
ENSMUSG00000035049	Rrp12	107094	-0.621177	5e-05
ENSMUSG00000035078	Mtmr9	210376	-0.343472	0.0001
ENSMUSG00000035095	Fam167a	219148	-0.329745	0.03865
ENSMUSG00000035104	Eva1a	232146	0.326212	0.00605
ENSMUSG00000035105	Egln3	112407	-0.560912	5e-05
ENSMUSG00000035133	Arhgap5	11855	0.31741	0.00275
ENSMUSG00000035152	Ap2b1	71770	-0.538762	5e-05
ENSMUSG00000035168	Tanc1	66860	-0.386675	0.0001
ENSMUSG00000035198	Tubg1	103733	-0.394518	5e-05
ENSMUSG00000035203	Epn1	13854	-0.4426	0.00115
ENSMUSG00000035206	Sppl2b	73218	-0.369162	0.0259
ENSMUSG00000035227	Spcs2	66624	0.310423	0.0015
ENSMUSG00000035234	Fam175a	70681	0.460873	0.03575
ENSMUSG00000035274	Tpbg	21983	-0.780349	5e-05
ENSMUSG00000035283	Adrb1	11554	-0.490474	5e-05
ENSMUSG00000035299	Mid1	17318	-0.874751	0.00575
ENSMUSG00000035305	Ror1	26563	-0.709159	5e-05
ENSMUSG00000035311	Gnptab	432486	-0.572595	5e-05
ENSMUSG00000035352	Ccl12	20293	-2.04148	5e-05
ENSMUSG00000035355	Kcnh4	380728	0.806365	5e-05
ENSMUSG00000035372	1810055G02Rik	72056	-0.375383	0.00015
ENSMUSG00000035378	Shq1	72171	-0.5894	0.0008
ENSMUSG00000035413	Tmem98	103743	0.402144	0.0012
ENSMUSG00000035431	Sstr1	20605	-0.487299	5e-05
ENSMUSG00000035472	Slc25a21	217593	1.38073	0.00115
ENSMUSG00000035473	Galm	319625	0.378295	0.0164
ENSMUSG00000035486	Plk5	216166	0.375228	0.0048
ENSMUSG00000035539	Ccdc180	381522	0.666514	0.0124
ENSMUSG00000035540	Gc	14473	0.327442	0.00045
ENSMUSG00000035545	Leng8	232798	0.511346	0.00205
ENSMUSG00000035551	Igfbpl1	75426	-0.987814	0.0002
ENSMUSG00000035561	Aldh1b1	72535	-0.387646	0.0041
ENSMUSG00000035566	Pcdh17	219228	-0.633655	5e-05
ENSMUSG00000035576	L3mbtl1	241764	-0.565956	0.033
ENSMUSG00000035595	1600002K03Rik	69770	0.696019	0.0024
ENSMUSG00000035597	Prpf39	328110	0.420333	0.0309
ENSMUSG00000035621	Midn	59090	-0.775359	5e-05
ENSMUSG00000035632	Cnot3	232791	-0.566517	0.00535
ENSMUSG00000035640	Cbarp	100503659	-0.552039	0.0016
ENSMUSG00000035649	Zcchc7	319885	0.527667	0.00225
ENSMUSG00000035671	Zswim4	212168	-0.482913	5e-05
ENSMUSG00000035673	Sbno2	216161	-1.47333	5e-05
ENSMUSG00000035694	Caps2	353025	1.24303	0.0014
ENSMUSG00000035697	Arhgap45	70719	0.381905	0.00155
ENSMUSG00000035735	Dagla	269060	-0.316781	0.00015
ENSMUSG00000035764	Fbxo45	268882	-0.322612	0.00015
ENSMUSG00000035765	Dym	69190	-0.369883	5e-05
ENSMUSG00000035783	Acta2	11475	-0.369059	0.001
ENSMUSG00000035805	Mlc1	170790	0.410186	5e-05
ENSMUSG00000035828	Pim3	223775	-0.400147	5e-05
ENSMUSG00000035860	Cdhr3	68764	0.543115	0.00895
ENSMUSG00000035863	Palm	18483	-0.307597	0.0002
ENSMUSG00000035878	Hykk	235386	0.359291	0.00825
ENSMUSG00000035890	Rnf126	70294	-0.503014	5e-05
ENSMUSG00000035896	Rnase1	19752	1.95045	5e-05
ENSMUSG00000035910	Dcdc2a	195208	0.433539	0.00985
ENSMUSG00000035914	Cd276	102657	-0.403104	0.0067
ENSMUSG00000035954	Dock4	238130	-0.341416	5e-05
ENSMUSG00000035967	Ints6l	236790	0.441428	0.0002
ENSMUSG00000035969	Rusc2	100213	-0.516968	5e-05
ENSMUSG00000035984	Nme5	75533	0.568143	0.0014
ENSMUSG00000036006	Fam65b	193385	-0.327858	0.0005
ENSMUSG00000036022	Fam122b	78755	0.303555	0.0339
ENSMUSG00000036030	Prtg	235472	0.423733	0.01875
ENSMUSG00000036052	Dnajb5	56323	-0.817161	5e-05
ENSMUSG00000036054	Sugp2	234373	-0.310067	0.00155
ENSMUSG00000036062	Phf24	230085	-0.548719	0.00215
ENSMUSG00000036067	Slc2a6	227659	-0.533432	5e-05
ENSMUSG00000036078	Sigmar1	18391	-0.436707	0.032
ENSMUSG00000036106	Prr5	109270	-0.684255	5e-05
ENSMUSG00000036136	Fam110c	104943	-3.27456	5e-05
ENSMUSG00000036167	Pphln1	223828	-0.308129	0.00055
ENSMUSG00000036169	Sostdc1	66042	0.326383	0.0022
ENSMUSG00000036181	Hist1h1c	50708	0.576305	5e-05
ENSMUSG00000036192	Rorb	225998	0.38351	0.0001
ENSMUSG00000036202	Rif1	51869	0.308814	0.01115
ENSMUSG00000036206	Sh3bp4	98402	-0.300442	0.00385
ENSMUSG00000036214	Znrd1as	76416	0.540217	0.00615
ENSMUSG00000036256	Igfbp7	29817	-1.20533	0.00095
ENSMUSG00000036264	Fstl4	320027	-0.450099	0.00015
ENSMUSG00000036278	Macrod1	107227	0.366008	0.04925
ENSMUSG00000036285	Noa1	56412	-0.324968	0.0031
ENSMUSG00000036292	Gramd1c	207798	0.600199	0.0007
ENSMUSG00000036304	Zdhhc23	332175	-0.907717	5e-05
ENSMUSG00000036305	Rpl39-ps	-	0.692171	0.00135
ENSMUSG00000036306	Lzts1	211134	-0.566404	5e-05
ENSMUSG00000036327	Qsox2	227638	-0.31215	0.0026
ENSMUSG00000036356	Csgalnact1	234356	0.300308	0.0281
ENSMUSG00000036357	Gpr101	245424	-0.409143	0.0007
ENSMUSG00000036377	C530008M17Rik	320827	-0.549029	0.0083
ENSMUSG00000036412	Arsi	545260	0.425877	0.0321
ENSMUSG00000036422	Pcdh8	18530	-0.860992	5e-05
ENSMUSG00000036446	Lum	17022	0.416396	0.00155
ENSMUSG00000036459	Wtip	101543	0.560363	0.0114
ENSMUSG00000036466	Megf11	214058	-1.90611	5e-05
ENSMUSG00000036503	Rnf13	24017	0.384641	5e-05
ENSMUSG00000036528	Ppfibp2	19024	0.36423	0.00225
ENSMUSG00000036529	Sbf1	77980	-0.336868	0.0073
ENSMUSG00000036565	Ttyh3	78339	-0.450935	5e-05
ENSMUSG00000036570	Fxyd1	56188	0.764169	5e-05
ENSMUSG00000036594	H2-Aa	14960	0.475425	0.00035
ENSMUSG00000036598	Ccdc113	244608	0.539924	0.0003
ENSMUSG00000036613	Tssc1	380752	-0.399008	0.0008
ENSMUSG00000036698	Ago2	239528	-0.519923	5e-05
ENSMUSG00000036699	Zcchc12	72693	0.417446	5e-05
ENSMUSG00000036718	Micall2	231830	-0.485799	0.0142
ENSMUSG00000036733	Rbm42	68035	-0.457266	5e-05
ENSMUSG00000036751	Cox6b1	110323	0.390205	0.0001
ENSMUSG00000036752	Tubb4b	227613	-0.419355	5e-05
ENSMUSG00000036766	Dner	227325	-0.362178	5e-05
ENSMUSG00000036777	Anln	68743	0.415621	0.0002
ENSMUSG00000036832	Lpar3	65086	0.571317	0.0459
ENSMUSG00000036833	Pnpla7	241274	0.847389	5e-05
ENSMUSG00000036854	Hspb6	243912	-1.14552	0.0004
ENSMUSG00000036860	Mrpl55	67212	-0.325913	0.0117
ENSMUSG00000036875	Dna2	327762	0.510819	0.0358
ENSMUSG00000036880	Acaa2	52538	0.321993	0.00265
ENSMUSG00000036882	Arhgap33	233071	-0.474094	5e-05
ENSMUSG00000036887	C1qa	12259	0.623838	5e-05
ENSMUSG00000036894	Rap2b	74012	-0.309814	0.00055
ENSMUSG00000036896	C1qc	12262	0.520516	5e-05
ENSMUSG00000036904	Fzd8	14370	-0.451351	0.0028
ENSMUSG00000036905	C1qb	12260	0.406833	5e-05
ENSMUSG00000036908	Unc93b1	54445	0.428903	0.0003
ENSMUSG00000036944	Tmem71	213068	0.463288	0.02025
ENSMUSG00000036949	Slc39a12	277468	0.658526	5e-05
ENSMUSG00000036957	Lrfn3	233067	-0.605313	5e-05
ENSMUSG00000036989	Trim3	55992	-0.356716	0.0029
ENSMUSG00000036995	Asap3	230837	-0.336819	0.0194
ENSMUSG00000037012	Hk1	15275	-0.401798	5e-05
ENSMUSG00000037014	Sstr4	20608	-0.536481	5e-05
ENSMUSG00000037031	Tspan15	70423	0.592404	5e-05
ENSMUSG00000037032	Apbb1	11785	-0.533969	5e-05
ENSMUSG00000037053	Azgp1	12007	0.314304	0.0161
ENSMUSG00000037086	Prr32	68800	0.962953	5e-05
ENSMUSG00000037098	Rab11fip3	215445	-0.397874	5e-05
ENSMUSG00000037139	Myom3	242702	0.613009	0.00255
ENSMUSG00000037166	Ppp1r14a	68458	0.321442	0.0168
ENSMUSG00000037185	Krt80	74127	0.510786	0.0301
ENSMUSG00000037196	Pacrg	69310	0.370383	0.02675
ENSMUSG00000037211	Spry1	24063	-0.49354	5e-05
ENSMUSG00000037217	Syn1	20964	-0.57937	5e-05
ENSMUSG00000037221	Mospd3	68929	-0.319319	0.00985
ENSMUSG00000037239	Spred3	101809	-0.374925	0.00255
ENSMUSG00000037262	Kin	16588	0.313705	0.0284
ENSMUSG00000037275	Gemin5	216766	-0.391752	0.00055
ENSMUSG00000037331	Larp1	73158	-0.395547	5e-05
ENSMUSG00000037336	Mfsd2b	432628	0.617523	0.031
ENSMUSG00000037337	Map4k1	26411	0.583788	0.047
ENSMUSG00000037339	Fam53a	74504	-0.375311	0.0068
ENSMUSG00000037355	Uvssa	71101	0.429117	0.0003
ENSMUSG00000037370	Enpp1	18605	0.340782	0.01685
ENSMUSG00000037400	Atp11b	76295	0.362906	0.0043
[truncated: 1,773 more rows]

## Sheet: 6B; TG3KO_vs_TG3WT
Supplemental Table 7
gene_id	Gene name	NCBI gene ID	Tau22Gal3KO/Tau22Gal3WT	p_value
ENSMUSG00000000037	Scml2	107815	1.25559	0.0271
ENSMUSG00000000154	Slc22a18	18400	-0.688124	0.00315
ENSMUSG00000000184	Ccnd2	12444	0.430109	0.00205
ENSMUSG00000000204	Slfn4	20558	-0.601632	0.0243
ENSMUSG00000000290	Itgb2	16414	-0.390684	0.00205
ENSMUSG00000000392	Fap	14089	-0.680733	0.00395
ENSMUSG00000000753	Serpinf1	20317	-0.47782	0.01275
ENSMUSG00000001119	Col6a1	12833	-0.483904	5e-05
ENSMUSG00000001249	Hpn	15451	-0.627495	0.00695
ENSMUSG00000001348	Acp5	11433	-0.575265	0.011
ENSMUSG00000001435	Col18a1	12822	-0.51913	0.01025
ENSMUSG00000002603	Tgfb1	21803	-0.423944	0.003
ENSMUSG00000002668	Dennd1c	70785	-0.462092	0.03525
ENSMUSG00000002944	Cd36	12491	-0.355773	0.00945
ENSMUSG00000002983	Relb	19698	0.35495	0.03505
ENSMUSG00000003418	St8sia6	241230	-0.339235	0.00745
ENSMUSG00000003436	Dll3	13389	0.479483	0.04165
ENSMUSG00000003477	Inmt	21743	-0.375245	0.0063
ENSMUSG00000003657	Calb2	12308	0.485696	5e-05
ENSMUSG00000003849	Nqo1	18104	-0.300001	0.0189
ENSMUSG00000003882	Il7r	16197	-0.589161	0.00895
ENSMUSG00000004655	Aqp1	11826	-0.497476	5e-05
ENSMUSG00000004707	Ly9	17085	-0.437933	0.021
ENSMUSG00000004730	Adgre1	13733	-0.450666	0.00025
ENSMUSG00000004951	Hspb1	15507	0.355168	0.0207
ENSMUSG00000004961	Syt5	53420	0.410419	0.00495
ENSMUSG00000005087	Cd44	12505	-0.542747	5e-05
ENSMUSG00000005233	Spc25	66442	-0.522924	0.04185
ENSMUSG00000005268	Prlr	19116	-0.443196	0.0106
ENSMUSG00000005803	Sqrdl	59010	-0.437216	0.0056
ENSMUSG00000005897	Nr2c1	22025	-0.321664	0.0084
ENSMUSG00000006218	Fam131c	277743	0.463924	0.04025
ENSMUSG00000006219	Fblim1	74202	-0.572681	0.0243
ENSMUSG00000006288	Ttc5	219022	0.354772	0.0004
ENSMUSG00000006289	Osgep	66246	-0.682603	5e-05
ENSMUSG00000006611	Hfe	15216	-0.309372	0.0089
ENSMUSG00000006777	Krt23	94179	-0.620974	0.01745
ENSMUSG00000007610	Gtpbp3	70359	0.338341	0.04745
ENSMUSG00000007867	Ift43	76411	0.327241	0.02585
ENSMUSG00000007891	Ctsd	13033	-0.317991	0.00205
ENSMUSG00000007989	Fzd3	14365	-0.329726	0.00125
ENSMUSG00000009097	Tbx1	21380	-0.618783	0.01675
ENSMUSG00000009378	Slc16a12	240638	-0.455977	5e-05
ENSMUSG00000010080	Epn3	71889	-0.571925	0.0006
ENSMUSG00000010461	Eya4	14051	-0.442615	0.00135
ENSMUSG00000012296	Tjap1	74094	0.390081	0.0007
ENSMUSG00000014158	Trpv4	63873	-0.699381	5e-05
ENSMUSG00000014294	Ndufa2	17991	0.305235	0.00305
ENSMUSG00000014547	Wdfy2	268752	-0.341294	0.0139
ENSMUSG00000015243	Abca1	11303	-0.321747	0.0003
ENSMUSG00000015340	Cybb	13058	-0.395773	0.02645
ENSMUSG00000015354	Pcolce2	76477	-0.433436	0.0025
ENSMUSG00000015653	Steap2	74051	-0.496784	5e-05
ENSMUSG00000015839	Nfe2l2	18024	-0.305121	0.00195
ENSMUSG00000015843	Rxrg	20183	0.385325	0.02665
ENSMUSG00000015981	Stk32c	57740	-0.575805	0.0016
ENSMUSG00000016024	Lbp	16803	-0.488808	0.0006
ENSMUSG00000016206	H2-M3	14991	-0.886171	5e-05
ENSMUSG00000016496	Cd274	60533	0.497795	0.00035
ENSMUSG00000016534	Lamp2	16784	-0.301172	0.0003
ENSMUSG00000016831	Tox4	268741	-0.363143	0.00195
ENSMUSG00000016918	Sulf1	240725	-0.680285	5e-05
ENSMUSG00000016942	Tmprss6	71753	-0.382635	0.028
ENSMUSG00000017724	Etv4	18612	0.534305	0.02845
ENSMUSG00000018634	Crhr1	12921	0.45767	0.00225
ENSMUSG00000018822	Sfrp5	54612	-0.904971	5e-05
ENSMUSG00000018920	Cxcl16	66102	-0.401857	0.00975
ENSMUSG00000018986	Slfn3	20557	-0.715793	0.03405
ENSMUSG00000019689	Fmc1	66117	0.33959	0.0188
ENSMUSG00000019813	Cep57l1	103268	-0.326378	0.03475
ENSMUSG00000019845	Tube1	71924	0.440894	0.0441
ENSMUSG00000019851	Perp	64058	-0.393226	0.00065
ENSMUSG00000019874	Fabp7	12140	0.421575	5e-05
ENSMUSG00000019891	Dcbld1	66686	0.338942	0.0041
ENSMUSG00000019945	1700040L02Rik	73287	-0.482135	0.0036
ENSMUSG00000019992	Mtfr2	71804	-1.61841	0.0013
ENSMUSG00000020019	Ntn4	57764	-0.302417	0.0121
ENSMUSG00000020021	Fgd6	13998	-0.318499	0.00475
ENSMUSG00000020044	Timp3	21859	-0.319614	0.00045
ENSMUSG00000020077	Srgn	19073	-0.310741	0.0168
ENSMUSG00000020101	Vsir	74048	-0.361725	0.01725
ENSMUSG00000020169	Best3	382427	-0.486813	0.01225
ENSMUSG00000020272	Stk10	20868	-0.310268	0.04485
ENSMUSG00000020399	Havcr2	171285	-0.389046	0.0015
ENSMUSG00000020420	Zfp607a	545938	-0.456275	0.0425
ENSMUSG00000020432	Tcn2	21452	-0.348853	0.0003
ENSMUSG00000020660	Pomc	18976	-0.503151	0.03375
ENSMUSG00000020681	Ace	11421	-0.659741	5e-05
ENSMUSG00000020709	Adap2	216991	-0.44919	0.0059
ENSMUSG00000020738	Sumo2	170930	0.405307	0.0001
ENSMUSG00000020782	Llgl2	217325	-0.849377	0.00545
ENSMUSG00000020836	Coro6	216961	0.60516	0.0002
ENSMUSG00000020844	Nxn	18230	-0.312757	0.00885
ENSMUSG00000020884	Asgr1	11889	-0.389916	0.0248
ENSMUSG00000020911	Krt19	16669	-0.664276	0.00435
ENSMUSG00000020932	Gfap	14580	-0.403961	0.00155
ENSMUSG00000020961	Ston2	108800	-0.331937	0.04775
ENSMUSG00000021032	Ngb	64242	0.490984	0.00835
ENSMUSG00000021070	Bdkrb2	12062	-0.3917	0.02485
ENSMUSG00000021091	Serpina3n	20716	-0.426828	5e-05
ENSMUSG00000021102	Glrx5	73046	0.350485	0.0073
ENSMUSG00000021118	Plek2	27260	-0.604353	0.0044
ENSMUSG00000021186	Fbln5	23876	-0.438915	0.0019
ENSMUSG00000021187	Tc2n	74413	-0.524964	0.0082
ENSMUSG00000021213	Akr1c13	27384	-0.494119	0.0418
ENSMUSG00000021262	Evl	14026	0.328184	0.03155
ENSMUSG00000021278	Amn	93835	0.676777	0.0021
ENSMUSG00000021432	Slc35b3	108652	0.391926	0.00665
ENSMUSG00000021493	Pdlim7	67399	0.353605	0.0054
ENSMUSG00000021496	Pcbd2	72562	0.358018	0.0465
ENSMUSG00000021553	Slc28a3	114304	-0.67316	0.01035
ENSMUSG00000021575	Ahrr	11624	1.10647	0.0233
ENSMUSG00000021622	Ckmt2	76722	-0.363725	0.04635
ENSMUSG00000021696	Elovl7	74559	-0.434761	5e-05
ENSMUSG00000021702	Thbs4	21828	-0.784317	5e-05
ENSMUSG00000021728	Emb	13723	-0.316666	0.00055
ENSMUSG00000021741	Gm5457	-	0.64127	0.02845
ENSMUSG00000021743	Fezf2	54713	0.305788	0.0019
ENSMUSG00000021751	Acox2	93732	-0.560901	0.00925
ENSMUSG00000021763	BC067074	-	-0.628637	0.0002
ENSMUSG00000021835	Bmp4	12159	-0.361167	0.0322
ENSMUSG00000021838	Samd4	74480	-0.57066	5e-05
ENSMUSG00000021846	Peli2	93834	-0.551874	5e-05
ENSMUSG00000021848	Otx2	18424	-0.596152	5e-05
ENSMUSG00000021852	Slc35f4	75288	-0.666118	5e-05
ENSMUSG00000021880	Rnase6	78416	-0.549356	0.02095
ENSMUSG00000021903	Galnt15	78754	-0.425792	0.00615
ENSMUSG00000021981	Cab39l	69008	-0.412836	5e-05
ENSMUSG00000021998	Lcp1	18826	-0.319822	0.0012
ENSMUSG00000022014	Epsti1	108670	-0.442769	0.02185
ENSMUSG00000022032	Scara5	71145	-0.883588	5e-05
ENSMUSG00000022066	Gm21685	100862375	0.366545	0.0141
ENSMUSG00000022070	Bora	77744	0.44646	0.0316
ENSMUSG00000022146	Osmr	18414	-0.406731	0.0034
ENSMUSG00000022148	Fyb	23880	-0.461588	0.0399
ENSMUSG00000022150	Dab2	13132	-0.439779	0.00025
ENSMUSG00000022176	Rem2	140743	0.428832	0.00205
ENSMUSG00000022178	Ajuba	16475	-0.708849	5e-05
ENSMUSG00000022179	4931414P19Rik	74359	0.564845	0.00025
ENSMUSG00000022180	Slc7a8	50934	-0.383082	5e-05
ENSMUSG00000022193	Psmb5	19173	-0.472626	5e-05
ENSMUSG00000022204	Ngdn	68966	0.384344	0.0007
ENSMUSG00000022246	Rai14	75646	-0.365176	0.00135
ENSMUSG00000022309	Angpt1	11600	-0.316689	0.00505
ENSMUSG00000022425	Enpp2	18606	-0.601424	5e-05
ENSMUSG00000022468	Endou	19011	-0.713259	0.0002
ENSMUSG00000022512	Cldn1	12737	-0.527154	5e-05
ENSMUSG00000022602	Arc	11838	0.370335	5e-05
ENSMUSG00000022667	Cd200r1	57781	-0.675125	0.0213
ENSMUSG00000022708	Zbtb20	56490	-0.35464	0.03265
ENSMUSG00000022759	Lrrc74b	74685	-0.515717	0.00425
ENSMUSG00000022949	Clic6	209195	-0.688315	5e-05
ENSMUSG00000023057	Fabp2	14079	-0.634104	0.0356
ENSMUSG00000023073	Slc10a2	20494	-0.547248	0.01875
ENSMUSG00000023078	Cxcl13	55985	-1.03706	0.00075
ENSMUSG00000023122	Sult1c2	69083	-0.589988	0.0002
ENSMUSG00000023176	Cpn2	71756	-0.404353	0.0309
ENSMUSG00000023224	Serping1	12258	-0.430647	5e-05
ENSMUSG00000023232	Serinc2	230779	-0.426158	0.00175
ENSMUSG00000023272	Creld2	76737	0.309711	0.01275
ENSMUSG00000023345	Poc1a	70235	0.573026	0.0199
ENSMUSG00000023723	Mrps23	64656	-0.819232	0.0337
ENSMUSG00000023885	Thbs2	21826	-0.34848	0.00435
ENSMUSG00000023931	Efhb	211482	-0.588855	0.00985
ENSMUSG00000023935	Spats1	71020	1.02493	0.0093
ENSMUSG00000024043	Arhgap28	268970	-0.616419	0.0227
ENSMUSG00000024079	Eif2ak2	19106	-0.419988	0.0004
ENSMUSG00000024191	Bnip1	224630	0.379094	0.00345
ENSMUSG00000024256	Adcyap1	11516	0.318756	0.03775
ENSMUSG00000024446	Rpp21	67676	0.378427	0.0083
ENSMUSG00000024529	Lox	16948	-0.539232	0.0008
ENSMUSG00000024659	Anxa1	16952	-0.409973	0.03715
ENSMUSG00000024670	Cd6	12511	0.966251	0.03455
ENSMUSG00000024673	Ms4a1	12482	-0.440159	0.04175
ENSMUSG00000024679	Ms4a6d	68774	-0.489879	0.01825
ENSMUSG00000024691	Fam111a	107373	-0.317818	0.0134
ENSMUSG00000024747	Aldh1a7	26358	-0.312282	0.02995
ENSMUSG00000024793	Tnfrsf25	85030	0.653961	0.00755
ENSMUSG00000024854	Pold4	69745	4.47755	0.00265
ENSMUSG00000024869	Nudt8	-	0.687664	0.0229
ENSMUSG00000024889	Rce1	19671	0.382212	0.0032
ENSMUSG00000024891	Slc29a2	13340	0.351626	0.0054
ENSMUSG00000024957	Kcnk4	16528	0.316542	0.03285
ENSMUSG00000024998	Plce1	74055	-0.338515	0.0041
ENSMUSG00000025058	5430427O19Rik	71398	-0.757924	0.0045
ENSMUSG00000025128	Bhlhe22	59058	0.318818	5e-05
ENSMUSG00000025350	Rdh5	19682	-0.583045	0.0426
ENSMUSG00000025400	Tac2	21334	0.576223	0.0038
ENSMUSG00000025478	Dpysl4	26757	2.35324	5e-05
ENSMUSG00000025479	Cyp2e1	13106	-0.352473	0.0047
ENSMUSG00000025488	Cox8b	12869	-0.492109	0.00735
ENSMUSG00000025789	St8sia2	20450	-0.495855	0.00315
ENSMUSG00000025862	Stag2	20843	-0.354004	0.0281
ENSMUSG00000026051	1500015O10Rik	78896	-0.382322	0.0003
ENSMUSG00000026073	Il1r2	16178	1.09232	0.0178
ENSMUSG00000026141	Col19a1	12823	-0.326938	0.0147
ENSMUSG00000026177	Slc11a1	18173	-0.739808	0.0011
ENSMUSG00000026180	Cxcr2	12765	-0.423402	0.00675
ENSMUSG00000026312	Cdh7	241201	-0.389881	0.0183
ENSMUSG00000026357	Rgs18	64214	-0.549375	0.0142
ENSMUSG00000026471	Mr1	15064	-0.331012	0.00295
ENSMUSG00000026544	Dusp23	68440	0.500069	0.0035
ENSMUSG00000026579	F5	14067	-0.842011	5e-05
ENSMUSG00000026649	Cfap126	75472	-0.379824	0.01655
ENSMUSG00000026656	Fcgr2b	14130	-0.423384	0.0017
ENSMUSG00000026674	Ddr2	18214	-0.372027	0.00055
ENSMUSG00000026686	Lmx1a	110648	-0.873336	5e-05
ENSMUSG00000026694	Mettl13	71449	0.345856	0.0102
ENSMUSG00000026728	Vim	22352	-0.335612	0.00075
ENSMUSG00000026791	Slc2a8	56017	0.493394	0.04495
ENSMUSG00000026896	Ifih1	71586	-0.355998	0.02635
ENSMUSG00000027074	Slc43a3	58207	-0.574063	0.0199
ENSMUSG00000027134	Lpcat4	99010	0.366694	0.0043
ENSMUSG00000027171	Prrg4	228413	-0.77205	5e-05
ENSMUSG00000027204	Fbn1	14118	-0.308327	0.0167
ENSMUSG00000027222	Pex16	18633	0.346404	0.0091
ENSMUSG00000027296	Itpka	228550	0.341383	5e-05
ENSMUSG00000027297	Ltk	17005	0.350755	0.00825
ENSMUSG00000027316	Gfra4	14588	0.324759	0.0018
ENSMUSG00000027399	Il1a	16175	-0.725483	0.0004
ENSMUSG00000027420	Bfsp1	12075	-0.846221	0.0006
ENSMUSG00000027456	Sdcbp2	228765	-0.747561	0.00295
ENSMUSG00000027556	Car1	12346	-0.469282	0.0318
ENSMUSG00000027570	Col9a3	12841	-0.404759	0.00715
ENSMUSG00000027635	Dsn1	66934	-0.461287	0.02835
ENSMUSG00000027762	Sucnr1	84112	-1.87117	0.0072
ENSMUSG00000027776	Il12a	16159	0.770113	0.0215
ENSMUSG00000027801	Tm4sf4	229302	-0.556668	0.0065
ENSMUSG00000027820	Mme	17380	-0.372384	0.03115
ENSMUSG00000027896	Slc16a4	229699	-0.500379	0.00085
ENSMUSG00000027937	Jtb	23922	0.301678	0.0045
ENSMUSG00000027947	Il6ra	16194	-0.302054	0.0255
ENSMUSG00000027967	Neurog2	11924	-0.65889	0.01335
ENSMUSG00000027978	Prss12	19142	0.30672	0.00405
ENSMUSG00000027995	Tlr2	24088	-0.607098	5e-05
ENSMUSG00000028012	Rrh	20132	-0.519833	0.02165
ENSMUSG00000028088	Fmo5	14263	-0.396107	0.00335
ENSMUSG00000028125	Abca4	11304	-0.836998	0.0002
ENSMUSG00000028150	Rorc	19885	-0.520245	0.00115
ENSMUSG00000028174	Rpe65	19892	0.884204	0.04085
ENSMUSG00000028224	Nbn	27354	-0.315042	0.00605
ENSMUSG00000028447	Dctn3	53598	0.380212	0.03795
ENSMUSG00000028655	Mfsd2a	76574	0.592997	0.0004
ENSMUSG00000028671	Gale	74246	0.326155	0.04495
ENSMUSG00000028753	Vwa5b1	75718	-0.603963	0.0056
ENSMUSG00000028876	Epha10	230735	0.412663	0.003
ENSMUSG00000028927	Padi2	18600	-0.336264	0.00035
ENSMUSG00000028952	Zbtb48	100090	0.453742	0.01155
ENSMUSG00000028971	Cort	12854	0.575638	0.00135
ENSMUSG00000029054	Gabrd	14403	0.381963	0.00065
ENSMUSG00000029151	Slc30a3	22784	0.323275	0.0003
ENSMUSG00000029217	Tec	21682	-0.467134	0.01105
ENSMUSG00000029260	Ugt2b34	100727	-0.388975	0.007
ENSMUSG00000029287	Tgfbr3	21814	-0.346009	0.00065
ENSMUSG00000029322	Plac8	231507	-0.386133	0.03435
ENSMUSG00000029551	Psmg3	66506	0.436466	0.04535
ENSMUSG00000029561	Oasl2	23962	-0.505377	0.00135
ENSMUSG00000029671	Wnt16	93735	0.53743	0.0495
ENSMUSG00000029718	Pcolce	18542	-0.320508	0.0151
ENSMUSG00000029759	Pon3	269823	-0.492379	5e-05
ENSMUSG00000029762	Akr1b8	14187	-0.518483	0.0085
ENSMUSG00000029816	Gpnmb	93695	-1.02878	5e-05
ENSMUSG00000029832	Nfe2l3	18025	-0.314348	0.0314
ENSMUSG00000029843	Slc13a4	243755	-0.402395	5e-05
ENSMUSG00000030048	Gkn3	68888	-0.549823	0.0097
ENSMUSG00000030111	A2m	232345	-0.68883	5e-05
ENSMUSG00000030144	Clec4d	17474	-0.464861	0.03705
ENSMUSG00000030380	Mzf1	109889	0.30987	0.0476
ENSMUSG00000030450	Oca2	18431	-0.78867	5e-05
ENSMUSG00000030513	Pcsk6	18553	-0.397724	0.03345
ENSMUSG00000030549	Rhcg	56315	2.12341	0.00845
ENSMUSG00000030577	Cd22	12483	-0.991473	0.02845
ENSMUSG00000030703	Gdpd3	68616	0.641602	0.0126
ENSMUSG00000030786	Itgam	16409	-0.306569	0.0038
ENSMUSG00000030790	Adm	11535	0.542462	0.0173
ENSMUSG00000030878	Cdr2	12585	-0.338574	0.00055
ENSMUSG00000030921	Trim30a	20128	-0.407283	0.00325
ENSMUSG00000031070	Mrgprf	211577	-0.490098	0.01355
ENSMUSG00000031089	Slc6a14	56774	-0.708565	0.00625
ENSMUSG00000031095	Cul4b	72584	-0.365795	5e-05
ENSMUSG00000031138	F9	14071	-0.677588	0.0006
ENSMUSG00000031255	Sytl4	27359	-0.497451	0.0255
ENSMUSG00000031273	Col4a6	94216	-0.553878	0.00855
ENSMUSG00000031337	Mtm1	17772	-0.348009	0.0064
ENSMUSG00000031351	Zfp185	22673	-0.351012	0.0166
ENSMUSG00000031373	Car5b	56078	-0.318695	0.01415
ENSMUSG00000031377	Bmx	12169	-0.608574	0.00105
ENSMUSG00000031488	Rab11fip1	75767	-0.495931	0.0016
ENSMUSG00000031494	Cd209a	170786	-0.676952	0.0219
ENSMUSG00000031497	Tnfsf13b	24099	-0.720642	0.0071
ENSMUSG00000031504	Rab20	19332	-0.520192	0.0036
ENSMUSG00000031554	Adam5	11499	-0.713432	0.03625
ENSMUSG00000031557	Plekha2	83436	-0.311586	0.0013
ENSMUSG00000031613	Hpgd	15446	-0.340378	0.00235
ENSMUSG00000031709	Tbc1d9	71310	-0.341333	0.004
ENSMUSG00000031786	Drc7	330830	-0.505622	0.00165
ENSMUSG00000031803	B3gnt3	72297	-0.387803	0.03925
ENSMUSG00000031813	Mvb12a	73711	0.331218	0.0493
ENSMUSG00000031832	Taf1c	21341	0.322008	0.04405
ENSMUSG00000031840	Rab3a	19339	0.713676	0.0275
ENSMUSG00000031861	Lpar2	53978	-0.49947	0.0129
ENSMUSG00000032006	Pdgfd	71785	-0.34234	0.0036
ENSMUSG00000032114	Slc37a4	14385	0.339274	0.04475
ENSMUSG00000032122	Slc37a2	56857	-0.407882	0.0235
ENSMUSG00000032128	Robo3	19649	0.686649	0.00085
ENSMUSG00000032232	Cgnl1	68178	-0.678634	5e-05
ENSMUSG00000032246	Calml4	75600	-0.618404	0.01915
ENSMUSG00000032298	Neil1	72774	0.337556	0.04605
ENSMUSG00000032373	Car12	76459	-0.370541	5e-05
ENSMUSG00000032440	Tgfbr2	21813	-0.340612	0.0021
ENSMUSG00000032443	Zcwpw2	-	-1.33845	0.01095
ENSMUSG00000032494	Tdgf1	21667	-0.555189	0.03185
ENSMUSG00000032572	Col6a4	68553	0.977294	0.009
ENSMUSG00000032673	Prorsd1	67939	-0.383432	0.0115
ENSMUSG00000032679	Cd59a	12509	-0.30025	0.0237
ENSMUSG00000032690	Oas2	246728	-0.801823	0.00425
ENSMUSG00000032719	Sbspon	226866	-0.687453	0.03955
ENSMUSG00000032807	Alox12b	11686	0.489056	0.0042
ENSMUSG00000033007	Asic4	241118	0.303499	0.0212
ENSMUSG00000033099	Nol12	97961	0.319171	0.0393
ENSMUSG00000033207	Mamdc2	71738	-0.358975	0.04085
ENSMUSG00000033383	Rtp1	239766	0.590897	0.0075
ENSMUSG00000033420	Antxr1	69538	-0.328303	0.0023
ENSMUSG00000033685	Ucp2	22228	-0.398776	0.00945
ENSMUSG00000033701	Acbd6	72482	0.380168	0.0072
ENSMUSG00000033777	Tlr13	279572	-0.439053	0.0269
ENSMUSG00000033792	Atp7a	11977	-0.51718	0.0044
ENSMUSG00000033880	Lgals3bp	19039	-0.543199	0.00035
ENSMUSG00000034110	Kctd7	212919	0.340215	0.0158
ENSMUSG00000034349	Smc4	70099	-0.508605	0.01295
ENSMUSG00000034422	Parp14	547253	-0.362361	0.00765
ENSMUSG00000034459	Ifit1	15957	-0.810142	5e-05
ENSMUSG00000034522	Zfp395	380912	-0.347282	0.0045
ENSMUSG00000034595	Ppp1r18	76448	-0.30773	0.02395
ENSMUSG00000034731	Dgkh	380921	-0.37073	0.0006
ENSMUSG00000034732	Pabpc5	93728	-0.413862	0.0399
ENSMUSG00000034739	Mfrp	259172	-0.735857	0.0251
ENSMUSG00000034795	Ccdc122	108811	-0.495779	0.0197
ENSMUSG00000034903	Cobll1	319876	-0.376324	0.00515
ENSMUSG00000034947	Tmem106a	217203	-0.678123	0.0043
ENSMUSG00000035186	Ubd	24108	-0.38845	0.01465
ENSMUSG00000035206	Sppl2b	73218	0.451953	0.01105
ENSMUSG00000035208	Slfn8	276950	-0.748422	5e-05
ENSMUSG00000035258	Abi3bp	320712	-0.502021	0.0177
ENSMUSG00000035274	Tpbg	21983	0.315333	0.02405
ENSMUSG00000035458	Tnni3	21954	1.42469	0.0236
ENSMUSG00000035493	Tgfbi	21810	-0.33223	0.00805
ENSMUSG00000035539	Ccdc180	381522	-0.760625	0.005
ENSMUSG00000035778	Ggta1	14594	-0.405754	0.0021
ENSMUSG00000035799	Twist1	22160	0.638129	0.0005
ENSMUSG00000035834	Polr3g	67486	-0.408408	0.03135
ENSMUSG00000035868	Zfp983	73229	0.395984	0.02315
ENSMUSG00000036109	Mbnl3	171170	0.940527	0.022
ENSMUSG00000036169	Sostdc1	66042	-0.587806	5e-05
ENSMUSG00000036198	Arhgap36	75404	-0.993188	0.02665
ENSMUSG00000036242	3632451O06Rik	67419	0.402251	5e-05
ENSMUSG00000036339	Tmem260	218989	-0.879856	5e-05
ENSMUSG00000036578	Fxyd7	57780	0.344316	0.00645
ENSMUSG00000036598	Ccdc113	244608	-0.398713	0.00415
ENSMUSG00000036687	Tmem184a	231832	-1.16361	0.0198
ENSMUSG00000036832	Lpar3	65086	-0.59262	0.04585
ENSMUSG00000036892	Prodh2	56189	1.07396	0.0205
ENSMUSG00000037086	Prr32	68800	-0.613207	5e-05
ENSMUSG00000037095	Lrg1	76905	-0.327118	0.0336
ENSMUSG00000037143	Cfap61	78774	-0.824431	0.0318
ENSMUSG00000037152	Ndufc1	66377	0.678587	0.0002
ENSMUSG00000037243	Zfp692	103836	0.36264	0.00415
ENSMUSG00000037344	Slc12a9	83704	0.326602	0.00975
ENSMUSG00000037370	Enpp1	18605	-0.322553	0.0219
ENSMUSG00000037434	Slc30a1	22782	0.464051	0.0199
ENSMUSG00000037466	4930427A07Rik	104732	1.12541	0.0114
ENSMUSG00000037490	Slc2a12	353169	-0.558677	0.04515
ENSMUSG00000037552	Plekhg2	101497	-0.733018	0.00165
ENSMUSG00000037572	Wdhd1	218973	-0.461539	0.0017
ENSMUSG00000037579	Kcnh3	16512	0.341691	5e-05
ENSMUSG00000037593	BC030499	-	0.782624	0.0027
ENSMUSG00000037649	H2-DMa	14998	0.385266	0.00715
ENSMUSG00000037664	Cdkn1c	12577	-0.354115	0.01605
ENSMUSG00000037727	Avp	11998	1.10882	0.02235
ENSMUSG00000037738	Nek5	330721	-0.561224	0.0213
ENSMUSG00000037762	Slc16a9	66859	-0.46611	0.00045
ENSMUSG00000037843	Vstm2l	277432	0.32084	0.00095
ENSMUSG00000037940	Inpp4b	234515	-0.424954	0.00385
ENSMUSG00000037942	Crp	12944	-0.505771	0.02195
ENSMUSG00000037995	Igsf9	93842	-0.63243	0.0328
ENSMUSG00000038132	Rbm24	666794	0.312024	0.00315
ENSMUSG00000038147	Cd84	12523	-0.445687	0.0073
ENSMUSG00000038168	P3h2	210530	-0.49874	0.0043
ENSMUSG00000038188	Scarf1	380713	-0.420016	0.0388
ENSMUSG00000038224	Serpinf2	18816	-0.310431	0.03995
ENSMUSG00000038235	F11r	16456	-0.466704	0.00705
ENSMUSG00000038518	Jarid2	16468	-0.374486	0.0196
ENSMUSG00000038521	C1s1	50908	-0.419382	0.0349
ENSMUSG00000038642	Ctss	13040	-0.352117	5e-05
ENSMUSG00000038677	Scube3	268935	-0.678753	5e-05
ENSMUSG00000038782	1700028J19Rik	-	1.05508	0.02615
ENSMUSG00000038872	Zfhx3	11906	-0.464527	0.0497
ENSMUSG00000039004	Bmp6	12161	-0.304134	0.004
ENSMUSG00000039005	Tlr4	21898	-0.347369	0.04105
ENSMUSG00000039092	Sptlc3	228677	-0.557029	0.02855
ENSMUSG00000039110	Mycbpap	104601	-0.658242	0.00325
ENSMUSG00000039264	Gimap3	83408	-1.00925	5e-05
ENSMUSG00000039304	Tnfsf10	22035	-0.325	0.03475
ENSMUSG00000039457	Ppl	19041	-0.319204	0.0137
ENSMUSG00000039518	Cdsn	386463	0.8879	0.00135
ENSMUSG00000039672	Kcne2	246133	-0.414542	5e-05
ENSMUSG00000039813	Tbc1d2	381605	-0.349844	0.01205
ENSMUSG00000039831	Arhgap29	214137	-0.350654	0.005
ENSMUSG00000039851	4932438H23Rik	74387	-0.435715	0.00525
ENSMUSG00000039891	Txlnb	378431	-0.309444	0.03135
ENSMUSG00000040296	Ddx58	230073	-0.488508	0.0019
ENSMUSG00000040364	Sec1	56546	0.629214	0.04255
ENSMUSG00000040479	Dgkz	104418	0.308256	0.0211
ENSMUSG00000040525	Cblc	80794	-1.43752	0.03885
ENSMUSG00000040552	C3ar1	12267	-0.613221	5e-05
ENSMUSG00000040706	Agmat	75986	-0.693218	0.0278
ENSMUSG00000040812	Agbl2	271813	-0.454957	0.02335
ENSMUSG00000040978	Gm11992	626870	-0.40763	0.0119
ENSMUSG00000041046	Ramp3	56089	0.361051	0.0246
ENSMUSG00000041144	Dnah7b	227058	-0.99315	0.01015
ENSMUSG00000041323	Ak7	78801	-0.390473	0.00435
ENSMUSG00000041380	Htr2c	15560	-0.423651	5e-05
ENSMUSG00000041390	Mdfic	16543	-0.430066	0.00015
ENSMUSG00000041420	Meis3	17537	0.312255	0.02685
ENSMUSG00000041649	Klf8	245671	-0.848753	0.00665
ENSMUSG00000041797	Abca9	217262	-0.365426	0.00095
ENSMUSG00000042115	Klhdc8a	213417	0.311248	0.016
ENSMUSG00000042121	Ssh1	231637	-0.333947	0.0076
ENSMUSG00000042129	Rassf4	213391	-0.391167	0.0146
ENSMUSG00000042225	Ammecr1	56068	-0.398987	0.0114
ENSMUSG00000042248	Cyp2c37	13096	-0.533479	0.01705
ENSMUSG00000042284	Itga1	109700	-0.378145	0.0398
ENSMUSG00000042293	Gm5617	434402	0.839664	0.0003
ENSMUSG00000042340	Ctf1	13019	-0.633443	0.02245
ENSMUSG00000042372	Dmrt3	240590	-0.402243	0.02945
ENSMUSG00000042485	Mustn1	66175	-0.46878	0.0212
ENSMUSG00000042501	Cpa6	329093	-1.35771	0.01185
ENSMUSG00000042817	Flt3	14255	0.338282	0.01845
ENSMUSG00000043008	Klhl6	239743	-0.381294	0.0346
ENSMUSG00000043157	Arl11	219144	-0.771516	0.00045
ENSMUSG00000043165	Lor	16939	0.371281	0.01255
ENSMUSG00000043223	Gm4835	-	-0.793399	0.02315
ENSMUSG00000043263	Ifi209	236312	-0.514668	0.00685
ENSMUSG00000043279	Trim56	384309	-0.394457	0.03025
ENSMUSG00000043439	Epop	103551	0.493175	5e-05
ENSMUSG00000044005	Gls2	216456	0.379001	0.04125
ENSMUSG00000044103	Il1f9	215257	-0.841968	0.001
ENSMUSG00000044145	1810024B03Rik	329509	-0.491827	0.03485
ENSMUSG00000044177	Wfikkn2	278507	-0.618226	5e-05
ENSMUSG00000044296	Zfp879	214779	0.350449	0.0286
ENSMUSG00000044424	Gm9493	-	-0.326529	0.01855
ENSMUSG00000044447	Dock5	68813	-0.395679	0.00025
ENSMUSG00000044534	Ackr2	59289	-0.881936	0.01385
ENSMUSG00000044551	9930012K11Rik	268759	0.625747	0.04085
ENSMUSG00000044583	Tlr7	170743	-0.626668	0.0014
ENSMUSG00000044626	Liph	239759	-0.389652	0.02995
ENSMUSG00000044726	Erich5	239368	-0.391206	0.0361
ENSMUSG00000044748	Defb1	13214	-0.697068	0.02745
ENSMUSG00000044811	Cd300c2	140497	-0.417524	0.00495
ENSMUSG00000044921	Rassf9	237504	-0.348419	0.02035
ENSMUSG00000044948	Cfap43	100048534	-0.483373	0.0483
ENSMUSG00000044976	Wdr72	546144	-0.56309	0.03835
ENSMUSG00000044991	1110034G24Rik	73747	0.327144	0.02935
ENSMUSG00000045036	Tmem232	381107	-0.658677	0.0011
ENSMUSG00000045322	Tlr9	81897	-0.728463	5e-05
ENSMUSG00000045435	Tmem60	212090	0.389131	0.0045
ENSMUSG00000045573	Penk	18619	-0.372949	0.0064
ENSMUSG00000045655	Fam216b	219170	-0.363667	0.0234
ENSMUSG00000045679	Pqlc3	217430	-0.785879	0.00265
ENSMUSG00000045691	Thtpa	105663	0.366205	0.03815
ENSMUSG00000045731	Pnoc	18155	0.303636	0.0195
ENSMUSG00000045746	B230317F23Rik	-	0.526248	0.042
ENSMUSG00000045763	Basp1	70350	0.339355	5e-05
ENSMUSG00000045903	Npas4	225872	0.621272	5e-05
ENSMUSG00000045932	Ifit2	15958	-0.315515	0.0085
ENSMUSG00000046186	Cd109	235505	-0.428803	0.0006
ENSMUSG00000046192	Iqub	214704	-0.620546	5e-05
ENSMUSG00000046204	Pnma2	239157	-0.391214	0.001
ENSMUSG00000046341	Gm11223	-	0.333808	0.02895
ENSMUSG00000046410	Kcnk6	52150	-0.360402	0.01115
ENSMUSG00000046687	Gm5424	-	-0.344696	0.00945
ENSMUSG00000046727	Cystm1	66060	0.350267	0.0005
ENSMUSG00000046731	Kctd11	216858	-0.463875	0.00495
ENSMUSG00000046793	Gpr61	229714	0.322165	0.0044
ENSMUSG00000046794	Ppp1r3b	244416	-0.408474	0.001
ENSMUSG00000046805	Mpeg1	17476	-0.344275	0.0002
ENSMUSG00000046844	Vat1l	270097	-0.422665	0.00865
ENSMUSG00000046999	1110032F04Rik	68725	0.323228	0.01275
ENSMUSG00000047161	Chst9	71367	0.685558	5e-05
ENSMUSG00000047230	Cldn2	12738	-0.50401	5e-05
ENSMUSG00000047496	Rnf152	320311	-0.320275	0.00655
ENSMUSG00000047502	Mroh7	381538	-0.48331	0.0135
ENSMUSG00000047686	Zcchc5	213436	0.395924	0.0132
ENSMUSG00000047735	Samd9l	209086	-0.527361	5e-05
ENSMUSG00000047945	Marcksl1	17357	0.42529	5e-05
ENSMUSG00000048029	Eno4	226265	-0.346124	0.0458
ENSMUSG00000048108	Tmem72	319776	-0.939235	5e-05
ENSMUSG00000048186	Bend7	209645	-0.401918	0.02265
ENSMUSG00000048406	B330016D10Rik	-	0.382286	0.02215
ENSMUSG00000048450	Msx1	17701	-0.387665	0.0004
ENSMUSG00000048612	Myof	226101	-0.460172	0.00015
ENSMUSG00000048616	Nog	18121	0.537172	0.0004
ENSMUSG00000048677	Tpcn2	233979	0.452265	0.03465
ENSMUSG00000048709	Gm8666	-	0.567715	0.01645
ENSMUSG00000048949	Gm6206	-	-0.512188	5e-05
ENSMUSG00000048960	Prex2	109294	-0.314084	0.0028
ENSMUSG00000049107	Ntf3	18205	0.333699	0.0132
ENSMUSG00000049119	Fam110b	242297	0.37869	0.01015
ENSMUSG00000049791	Fzd4	14366	-0.348869	0.00075
ENSMUSG00000049811	Fam161a	73873	-0.446367	0.0272
ENSMUSG00000049932	H2afx	15270	0.325467	0.0017
ENSMUSG00000050071	Bex1	19716	0.323045	0.0006
ENSMUSG00000050138	Kcnk12	210741	0.499145	5e-05
ENSMUSG00000050335	Lgals3	16854	-0.7472	5e-05
ENSMUSG00000050534	Htr5b	15564	0.330666	0.04405
ENSMUSG00000050550	Gm11868	-	1.34758	5e-05
ENSMUSG00000050621	Rps27rt	100043813	0.39033	0.0075
ENSMUSG00000050856	Atp5k	11958	0.331857	0.0004
ENSMUSG00000050931	Sgms2	74442	-0.496579	0.03865
ENSMUSG00000051048	P4ha3	320452	-0.800895	0.0008
ENSMUSG00000051062	Fbll1	237730	0.31393	0.00255
ENSMUSG00000051124	Gimap9	317758	0.520896	0.01865
ENSMUSG00000051251	Nhlh1	18071	1.05823	0.00025
ENSMUSG00000051515	Fam181b	-	0.347859	0.00285
ENSMUSG00000051590	Map3k19	22625	-0.468219	0.0004
ENSMUSG00000051726	Kcnf1	382571	0.338085	0.0002
ENSMUSG00000052125	F730043M19Rik	-	0.311276	0.0163
ENSMUSG00000052135	Foxo6	329934	0.338432	0.0014
ENSMUSG00000052270	Fpr2	14289	-0.64858	0.0005
ENSMUSG00000052387	Trpm3	226025	-0.578465	5e-05
ENSMUSG00000052776	Oas1a	246730	-1.18976	0.0003
ENSMUSG00000052837	Junb	16477	0.319658	0.00035
ENSMUSG00000052861	Dnah6	330355	-0.311347	0.01695
ENSMUSG00000053093	Myh7	140781	-1.30918	5e-05
ENSMUSG00000053153	Spag16	66722	-0.335237	0.02465
ENSMUSG00000053181	A830005F24Rik	442803	0.687675	0.039
ENSMUSG00000053460	Ggcx	56316	0.711062	0.01815
ENSMUSG00000053907	Mat2a	232087	-0.701507	0.0109
ENSMUSG00000054150	Syne3	212073	-0.307052	0.04695
ENSMUSG00000054453	Sytl5	236643	-0.67695	0.0004
ENSMUSG00000054836	Elp6	72341	0.39728	0.012
ENSMUSG00000055024	Ep300	328572	-0.319194	0.02885
ENSMUSG00000055128	Cgrrf1	68755	-0.359685	0.00265
ENSMUSG00000055137	Sugct	192136	-0.639057	0.02405
ENSMUSG00000055235	Wdr86	269633	-0.443589	0.01535
ENSMUSG00000055296	Tmem245	242474	-0.455323	5e-05
ENSMUSG00000055320	Tead1	21676	-0.396893	0.0008
ENSMUSG00000055523	Gucy2g	73707	0.337571	0.0233
ENSMUSG00000055737	Ghr	14600	-0.32416	0.0077
ENSMUSG00000056023	Gm9989	-	-2.78958	0.0151
ENSMUSG00000056162	Cndp1	338403	-0.780354	0.0008
ENSMUSG00000056174	Col8a2	329941	-0.476982	5e-05
ENSMUSG00000056290	Ms4a4b	60361	-1.01948	0.00155
ENSMUSG00000056305	Usp39	28035	1.53631	5e-05
ENSMUSG00000056306	Sertm1	329641	0.303626	0.00055
ENSMUSG00000056370	Sftpb	20388	-1.48052	0.00075
ENSMUSG00000056380	Gpr50	14765	-0.76175	0.04505
ENSMUSG00000056856	Jakmip3	-	-0.954217	0.0017
ENSMUSG00000056870	Gulp1	70676	-0.355403	0.00715
ENSMUSG00000056895	Hist3h2ba	78303	0.538703	5e-05
ENSMUSG00000057074	Ces1g	12623	-0.450302	0.0221
ENSMUSG00000057143	Trim12c	319236	-0.318587	0.0236
ENSMUSG00000057322	Rpl38	67671	0.322614	0.0005
ENSMUSG00000057596	Trim30d	209387	-0.422059	0.0064
ENSMUSG00000057969	Sema3b	20347	-0.5974	0.0045
ENSMUSG00000058050	Gm9234	-	0.425262	0.0207
ENSMUSG00000058488	Kl	16591	-0.733986	5e-05
ENSMUSG00000058818	Pirb	18733	-0.490606	0.00325
ENSMUSG00000059213	Ddn	13199	0.351044	0.00225
ENSMUSG00000059327	Eda	13607	0.345275	0.0327
ENSMUSG00000059412	Fxyd2	11936	0.581334	0.00825
ENSMUSG00000059632	Krtap8-1	16703	-16.4116	5e-05
ENSMUSG00000059791	Nrm	106582	-1.19391	0.0496
ENSMUSG00000060012	Kif13b	16554	-0.391638	5e-05
ENSMUSG00000060143	Gm10076	-	0.43351	0.00015
ENSMUSG00000060198	Gm11353	-	0.723789	0.0059
ENSMUSG00000060260	Pwwp2b	101631	0.904636	0.0005
ENSMUSG00000060402	Chst8	68947	0.335159	0.01645
ENSMUSG00000060459	Kng2	385643	-0.394331	0.0243
ENSMUSG00000060467	Gm10080	-	0.670019	0.00365
ENSMUSG00000060613	Cyp2c70	226105	-0.485432	0.02705
ENSMUSG00000060735	Rxfp3	239336	-0.531576	5e-05
ENSMUSG00000061048	Cdh3	12560	-0.773967	0.0001
ENSMUSG00000061100	Retnla	57262	-0.332051	0.02415
ENSMUSG00000061132	Blnk	17060	-0.468302	0.00105
ENSMUSG00000061436	Hipk2	15258	-0.392766	5e-05
ENSMUSG00000061544	Zfp229	381067	-0.489004	0.018
ENSMUSG00000061762	Tac1	21333	0.454953	0.0014
ENSMUSG00000061808	Ttr	22139	-0.30539	0.00685
ENSMUSG00000061848	Gm5805	-	0.414302	0.02205
ENSMUSG00000062372	Otof	83762	0.45224	0.0076
ENSMUSG00000062488	Ifit3b	667370	-0.418506	0.0016
ENSMUSG00000062515	Fabp4	11770	-0.37835	0.01455
ENSMUSG00000062647	Rpl7a	27176	0.393322	5e-05
ENSMUSG00000062778	Chia1	81600	-0.624867	0.0032
ENSMUSG00000062859	Tcp11	21463	0.908057	0.0167
ENSMUSG00000063018	2010204K13Rik	-	0.363469	0.0077
ENSMUSG00000063239	Grm4	268934	0.314364	0.00715
ENSMUSG00000063286	Gm8995	-	-0.395163	0.00735
ENSMUSG00000063328	Gm9396	-	0.798095	0.0006
ENSMUSG00000063439	B9d2	232987	0.361118	0.0058
ENSMUSG00000063558	Aox1	11761	-0.300074	0.01715
ENSMUSG00000063975	Slco1a5	108096	-0.406097	0.03175
ENSMUSG00000064294	Aox3	71724	-0.366047	0.03615
ENSMUSG00000064358	mt-Co3	17710	-1.22081	0.0035
ENSMUSG00000064367	mt-Nd5	17721	-0.365671	0.04
ENSMUSG00000064682	Gm25813	-	-18.1904	0.02395
ENSMUSG00000064798	n-R5s193	-	-2.42842	5e-05
ENSMUSG00000064945	Rny3	-	-2.71916	0.0105
ENSMUSG00000065251	Gm23971	-	-2.3219	5e-05
ENSMUSG00000065911	Gm24447	-	-0.844906	0.0005
ENSMUSG00000066072	Cyp4a10	13117	-0.632775	0.0204
ENSMUSG00000066150	Slc31a1	20529	-0.308561	0.02215
ENSMUSG00000066553	Gm6969	-	0.59419	0.00135
ENSMUSG00000066652	Lefty2	320202	1.03118	0.0014
ENSMUSG00000067158	Col4a4	12829	-0.62486	5e-05
ENSMUSG00000068154	Insm1	53626	0.312025	0.0392
ENSMUSG00000068196	Col8a1	12837	-0.544418	5e-05
ENSMUSG00000068323	Slc4a5	232156	-0.730088	5e-05
ENSMUSG00000068417	Pnp2	667034	-2.90981	0.02785
ENSMUSG00000068697	Myoz1	59011	-0.436127	0.01115
ENSMUSG00000069011	Gm10254	-	-0.353111	0.0404
ENSMUSG00000069132	Nxph2	18232	-0.326592	0.0469
ENSMUSG00000069713	4933406P04Rik	-	-0.70557	0.03785
ENSMUSG00000069805	Fbp1	14121	-0.344999	0.03335
ENSMUSG00000069806	Cacng7	81904	0.414092	0.01715
ENSMUSG00000069833	Ahnak	66395	-0.39504	0.00255
ENSMUSG00000069874	Irgm2	54396	0.479678	0.01855
ENSMUSG00000069892	9930111J21Rik2	245240	-0.617838	0.0337
ENSMUSG00000069899	Gm12166	-	0.495818	0.021
ENSMUSG00000070371	Prss36	77613	0.322036	0.047
ENSMUSG00000070564	Ntn5	243967	0.59885	0.0011
ENSMUSG00000070594	Gm4788	214403	-0.521751	0.01235
ENSMUSG00000070605	Zfp992	433791	-0.681127	0.0322
ENSMUSG00000070645	Ren1	19702	-2.05163	0.01415
ENSMUSG00000070780	Rbm47	245945	-0.546454	0.0286
ENSMUSG00000070803	Cited4	56222	0.80311	0.0001
ENSMUSG00000071181	3830408C21Rik	-	-0.823397	0.0444
ENSMUSG00000071203	Naip5	17951	-0.43102	0.01855
ENSMUSG00000071341	Egr4	13656	0.37007	0.0001
ENSMUSG00000071470	Ccnb1ip1	239083	15.9523	5e-05
ENSMUSG00000071532	Gm10335	-	0.385185	0.0114
ENSMUSG00000071860	2900055J20Rik	-	-0.538206	0.00385
ENSMUSG00000072294	Klf12	16597	-0.336058	0.0055
ENSMUSG00000072494	Ppp1r3e	105651	-1.3635	5e-05
ENSMUSG00000072596	Ear2	503845	-0.514379	0.00345
ENSMUSG00000072662	Mansc4	545893	-0.602342	0.0187
ENSMUSG00000072663	Spef2	320277	-0.583669	5e-05
ENSMUSG00000072680	Tmem254c	100039192	-0.626285	0.03775
ENSMUSG00000072845	Tmprss11a	194597	-0.567235	0.00035
ENSMUSG00000072941	Sod3	20657	-0.442385	5e-05
ENSMUSG00000073000	Gm10451	-	-0.794857	0.007
ENSMUSG00000073016	Uprt	331487	-0.341898	0.01135
ENSMUSG00000073374	C030034I22Rik	-	0.433128	0.01485
ENSMUSG00000073406	H2-Bl	-	1.09334	0.02155
ENSMUSG00000073411	H2-D1	14980	-0.336039	0.0004
ENSMUSG00000073418	C4b	12268	-0.393135	0.00375
ENSMUSG00000073489	Ifi204	15951	-0.41118	0.0185
ENSMUSG00000073490	Ifi207	226691	-0.48177	0.01555
ENSMUSG00000073733	Rsg1	76166	-0.600843	0.0154
ENSMUSG00000073988	Ttpa	50500	-0.30858	0.0146
ENSMUSG00000074034	Gm5921	-	-0.975258	0.0095
ENSMUSG00000074115	Saa1	20208	-0.675431	0.00695
ENSMUSG00000074236	Gm9387	-	0.850898	0.00085
ENSMUSG00000074505	Fat3	270120	0.328962	0.0063
ENSMUSG00000074506	Gm10705	-	0.343055	0.0162
ENSMUSG00000074800	Gm4149	-	0.717511	0.0001
ENSMUSG00000074825	Itpripl1	73338	-0.551995	0.0002
ENSMUSG00000074867	Zfp808	100041420	-0.589582	0.0401
ENSMUSG00000074874	Ctla2b	13025	-0.960153	5e-05
ENSMUSG00000074896	Ifit3	15959	-0.430445	5e-05
ENSMUSG00000074925	Ptar1	72351	-0.348451	0.01495
ENSMUSG00000075012	Fjx1	14221	0.322823	0.0001
ENSMUSG00000075254	Heg1	77446	-0.354529	0.00085
ENSMUSG00000075271	Ttc30a1	78802	-0.338346	0.01855
ENSMUSG00000075334	Rprm	67874	-0.457807	5e-05
ENSMUSG00000075707	Dio3	107585	0.55621	0.0003
ENSMUSG00000076434	Wfdc3	71856	-0.486615	0.0334
ENSMUSG00000076615	Ighg3	-	-2.50247	0.0018
ENSMUSG00000078137	Ankrd63	383787	0.322518	0.0061
ENSMUSG00000078202	Nrarp	67122	0.478829	5e-05
ENSMUSG00000078235	Fam43b	625638	0.312111	0.00425
ENSMUSG00000078496	Zfp982	195531	-0.433767	0.02945
ENSMUSG00000078672	Mup20	381530	-1.07902	0.0044
ENSMUSG00000078816	Prkcg	18752	-0.339433	0.0035
ENSMUSG00000078853	Igtp	16145	1.02306	5e-05
ENSMUSG00000078864	Gm14322	626802	0.3774	0.03465
ENSMUSG00000078870	Gm14410	-	0.387615	0.0033
ENSMUSG00000078880	Gm14308	100043915	-0.783326	0.0489
ENSMUSG00000078881	Gm14434	100043915	-0.325945	0.0447
ENSMUSG00000078887	Gm6710	626832	-0.389555	0.0205
ENSMUSG00000078945	Naip2	17948	-0.308527	0.0448
ENSMUSG00000078963	Hsbp1l1	66255	-0.877919	0.0252
ENSMUSG00000079283	2310009B15Rik	69549	0.41852	0.0096
ENSMUSG00000079293	Clec7a	56644	-0.929825	5e-05
ENSMUSG00000079391	Gm2974	-	0.640927	0.0179
ENSMUSG00000079491	H2-T10	15024	0.575537	0.0464
ENSMUSG00000079644	Gm1110	382064	-1.01105	0.007
ENSMUSG00000080775	Gm6368	-	-0.362527	0.0471
ENSMUSG00000080893	Gm15920	-	0.459696	0.00065
ENSMUSG00000080958	Gm11902	-	-15.4221	0.00145
ENSMUSG00000081160	Gm14897	-	17.3819	0.02055
ENSMUSG00000081179	Gm13136	-	-0.44866	0.01955
ENSMUSG00000081201	Smt3h2-ps4	-	-0.549866	0.00645
ENSMUSG00000081453	Gm6767	-	-0.341222	0.0412
ENSMUSG00000081455	Hmgb1-ps3	-	1.67369	0.0101
ENSMUSG00000081559	Gm12411	-	0.639243	0.0079
ENSMUSG00000081700	Atp5k-ps2	-	0.581235	0.0191
ENSMUSG00000081769	Gm12216	-	-0.942897	0.0125
ENSMUSG00000081810	Gm11878	-	0.45083	0.0399
ENSMUSG00000081819	Gm12722	-	0.840173	0.0112
ENSMUSG00000082028	Gm1826	-	-0.985469	0.00325
ENSMUSG00000082194	Gm12444	-	-0.711825	5e-05
ENSMUSG00000082292	Gm12250	-	0.606194	0.02265
ENSMUSG00000082476	Gm12242	-	0.852141	0.01015
ENSMUSG00000082674	Gm11914	-	-0.411787	0.03665
ENSMUSG00000082743	Gm12988	-	0.870841	0.0144
ENSMUSG00000082908	Gm13736	-	0.471021	0.02135
ENSMUSG00000083283	Gm15361	-	-0.409915	0.035
ENSMUSG00000083287	Gm13502	-	-0.624825	0.0258
ENSMUSG00000083496	Gm11263	-	0.52576	0.0282
ENSMUSG00000083557	Gm6877	-	-0.418974	0.0271
ENSMUSG00000083623	Gm7224	-	3.16591	0.00785
ENSMUSG00000083670	Gm6829	-	-0.66177	0.0043
ENSMUSG00000083889	E530001F21Rik	-	0.575592	0.04315
ENSMUSG00000084094	Gm13961	-	-0.660843	0.00485
ENSMUSG00000084098	Gm13422	-	-0.645335	0.0281
ENSMUSG00000084106	Gm6136	-	0.321518	0.00635
ENSMUSG00000084241	Gm13416	-	-0.546084	0.0375
ENSMUSG00000084274	Gm12504	-	3.34639	0.0169
ENSMUSG00000084289	Gm6977	-	0.470404	0.01235
ENSMUSG00000084350	Znf41-ps	-	-0.382562	0.01955
ENSMUSG00000084817	Gm5526	-	0.373274	0.0292
ENSMUSG00000084845	Tmem240	381582	0.340088	0.0117
ENSMUSG00000084904	Gm14827	-	0.651699	0.00485
ENSMUSG00000085627	Gm11222	-	1.3369	0.0297
ENSMUSG00000085666	Gm9855	-	2.38729	5e-05
ENSMUSG00000085891	Gm14634	-	0.657592	0.0188
ENSMUSG00000085929	Gm13421	-	-0.749658	0.0262
ENSMUSG00000086188	Gm15169	-	1.55457	0.0016
ENSMUSG00000086363	A330102I10Rik	-	-0.49298	0.0417
ENSMUSG00000086370	Ftx	-	0.301107	0.01245
ENSMUSG00000086825	Gm15675	-	-0.475794	0.0403
ENSMUSG00000087006	Gm13889	620695	0.389277	0.0056
ENSMUSG00000087424	5730405O15Rik	-	-0.696938	0.0424
ENSMUSG00000090125	Pou3f1	18991	0.308406	0.00065
ENSMUSG00000090273	Prr22	100504446	0.851321	0.01945
ENSMUSG00000090673	Gm340	-	-0.327309	0.04285
ENSMUSG00000090799	Klhl33	546611	0.704104	0.0001
ENSMUSG00000091002	Tcerg1l	70571	0.395118	0.0016
ENSMUSG00000091071	1700030C10Rik	-	7.72698	0.00235
ENSMUSG00000091089	A930018M24Rik	-	1.32675	5e-05
ENSMUSG00000091415	Ak9	633979	-0.374482	0.03775
ENSMUSG00000091498	Mpc1-ps	-	-0.317537	0.0184
ENSMUSG00000091556	Gm14569	101055983	-0.997267	0.0001
ENSMUSG00000091562	Crybg3	-	-0.700466	0.0015
ENSMUSG00000091649	Phf11b	236451	-0.716353	0.0182
ENSMUSG00000092009	Myh15	667772	-0.403421	0.01615
ENSMUSG00000092116	Gm10320	-	0.774365	0.0175
ENSMUSG00000092574	2810047C21Rik1	-	0.781777	0.0356
ENSMUSG00000092746	Rn7s6	-	0.816447	5e-05
ENSMUSG00000092837	Rpph1	-	0.707191	5e-05
ENSMUSG00000093402	Gm18588	-	-0.589382	0.0454
ENSMUSG00000093815	Gm26444	-	-20.0977	5e-05
ENSMUSG00000094377	Gm24407	-	-2.47778	5e-05
ENSMUSG00000094594	Tpd52-ps	-	-0.628636	0.00215
ENSMUSG00000094626	Cecr6	94047	0.318208	0.00075
ENSMUSG00000094707	A830019P07Rik	-	-0.677505	0.00155
ENSMUSG00000095403	Gm21092	-	-0.394788	0.02865
ENSMUSG00000095590	Gm24305	-	-2.16502	5e-05
ENSMUSG00000095990	Zfp97	22759	-0.378134	0.0199
ENSMUSG00000096108	Ighv11-2	-	-1.28654	0.01305
ENSMUSG00000096205	Gm22068	-	-2.29059	5e-05
ENSMUSG00000096243	Gm24265	-	-1.96427	5e-05
ENSMUSG00000096349	Gm22513	-	0.51318	0.0161
ENSMUSG00000096449	Gm4076	-	0.787954	0.0183
ENSMUSG00000096659	Gm25679	-	-2.16426	0.0005
ENSMUSG00000096793	Gm3002	-	-1.72001	0.0087
ENSMUSG00000096936	Gm3510	-	0.572556	0.0097
ENSMUSG00000096948	Gm4221	-	-0.86066	0.03965
ENSMUSG00000096957	E230013L22Rik	-	-0.849595	0.01055
ENSMUSG00000097223	Gm2449	-	2.16938	0.0172
ENSMUSG00000097284	4930480K23Rik	-	-0.535222	0.01955
ENSMUSG00000097360	9430065F17Rik	-	-0.819112	0.0047
ENSMUSG00000097391	Mirg	-	0.471587	0.00365
ENSMUSG00000097415	AU020206	-	-0.360367	0.0058
ENSMUSG00000097428	AW047730	-	0.305413	0.00575
ENSMUSG00000097431	Gm26782	-	-2.43483	5e-05
ENSMUSG00000097545	Mir124a-1hg	-	0.305391	0.00155
ENSMUSG00000097589	Dleu2	-	0.600321	0.0232
ENSMUSG00000097618	Gm26507	-	0.866667	0.03255
ENSMUSG00000097890	4930547M16Rik	-	0.989619	0.027
ENSMUSG00000097961	Gm27000	-	0.377379	0.04585
ENSMUSG00000097971	Gm26917	-	0.345723	0.00085
ENSMUSG00000097974	Gm10605	-	0.659906	0.0075
ENSMUSG00000098019	Gm2546	-	-0.537405	0.0019
ENSMUSG00000098057	Gm6283	-	-0.71731	0.02635
ENSMUSG00000098160	Gm26974	-	-0.740725	0.00775
ENSMUSG00000098188	Sowahc	268301	-0.311972	0.0017
ENSMUSG00000098428	Gm2260	-	-0.713808	0.02155
ENSMUSG00000098682	Otx2os1	-	-1.79322	0.0059
ENSMUSG00000099021	Rn7s1	-	-2.08842	5e-05
ENSMUSG00000099034	2810039B14Rik	-	0.851685	0.0037
ENSMUSG00000099250	Rn7s2	-	-1.97538	5e-05
ENSMUSG00000100131	Gm28439	-	-0.448224	0.001
ENSMUSG00000100337	Gm5066	-	1.31467	0.01695
ENSMUSG00000100417	Gm28578	-	-0.621392	0.04085
ENSMUSG00000100441	Gm7266	-	-0.675769	0.0395
ENSMUSG00000101111	Gm28437	-	0.400368	5e-05
ENSMUSG00000101249	Gm29216	-	-0.646083	5e-05
ENSMUSG00000101397	Mug-ps1	-	-0.553813	0.03375
ENSMUSG00000101800	Rnf170-ps	-	-0.504504	0.01375
ENSMUSG00000102051	I830127L07Rik	-	-0.336834	0.047
ENSMUSG00000102420	Gm37464	-	-0.856958	0.0027
ENSMUSG00000103520	1110025M09Rik	-	0.461449	0.04485
ENSMUSG00000103703	Gm42568	-	0.508159	0.03925
ENSMUSG00000103746	1700001G17Rik	-	1.02571	0.0176
ENSMUSG00000103947	Gm37345	-	0.611462	0.0203
ENSMUSG00000104011	Gm32391	-	1.50131	0.00455
ENSMUSG00000104699	Rps4x-ps	-	0.912275	0.00135
ENSMUSG00000105044	Gm10416	-	-0.728177	0.0412
ENSMUSG00000105161	Gm42595	-	0.844913	0.01425
ENSMUSG00000105218	Gm43248	-	0.644647	0.03245
ENSMUSG00000105703	Gm43305	-	-3.06953	5e-05
ENSMUSG00000105981	2810428J06Rik	-	-0.726227	0.04365
ENSMUSG00000106419	Gm5550	-	-0.98977	0.0204
ENSMUSG00000106692	Gm43299	-	0.455781	0.0347
ENSMUSG00000107173	Gm43266	-	0.987526	0.04685
ENSMUSG00000107412	Gm20383	-	-0.617373	0.00685
ENSMUSG00000107863	Gm44389	-	-17.4683	0.02395
ENSMUSG00000107881	Gm44250	-	-0.467189	5e-05
ENSMUSG00000107985	Gm44160	-	-2.14937	0.0316
ENSMUSG00000108030	9530062K07Rik	-	0.662287	0.0324
ENSMUSG00000108658	Gm45138	-	-0.600738	0.012
ENSMUSG00000108736	Gm45151	-	0.944414	0.03855
ENSMUSG00000108776	Gm45169	-	-0.4733	0.047
ENSMUSG00000108852	Gm44911	-	0.553845	0.0199
ENSMUSG00000109122	A230103L15Rik	-	0.484293	0.0122
ENSMUSG00000109244	Gm44751	-	-0.600541	0.02475
ENSMUSG00000109355	Gm4880	-	-0.736472	0.0439
ENSMUSG00000109554	A230057D06Rik	-	-0.461589	0.03685
ENSMUSG00000109695	Gm31166	-	0.372164	0.0328
ENSMUSG00000109776	Gm45414	-	-0.97154	0.003
ENSMUSG00000110235	Gm5086	-	-0.926588	5e-05
ENSMUSG00000110260	Gm45373	-	-1.34995	0.0205
ENSMUSG00000110358	Gm45318	-	-0.830419	0.02325
ENSMUSG00000110427	Gm45852	-	-0.704221	0.00335
ENSMUSG00000110569	Gm18860	-	-0.427286	0.0225
ENSMUSG00000110653	Gm45849	-	1.36374	0.0407
ENSMUSG00000110710	C78859	-	0.367816	0.00235
ENSMUSG00000110863	AC163350.2	-	1.31827	0.03655
ENSMUSG00000111088	AC122428.3	-	-0.683866	0.02985
ENSMUSG00000111722	AC114645.4	-	-1.05453	0.02585
ENSMUSG00000111837	AC164612.2	-	0.489808	0.0396
ENSMUSG00000111904	AC165349.1	-	-2.48419	0.0361
ENSMUSG00000112071	CT010463.1	-	-1.11398	0.0363
ENSMUSG00000112095	AC132332.1	-	-0.599931	0.02205
ENSMUSG00000112096	AC124453.1	-	0.639964	0.0087
ENSMUSG00000112121	AC163903.1	-	-0.79151	0.01225
ENSMUSG00000112630	AC153547.1	-	-0.548001	0.00375
ENSMUSG00000112640	AC172027.3	102635315	-0.440017	0.0313
ENSMUSG00000112690	AC174776.1	-	0.46307	0.03745
ENSMUSG00000112790	AC171183.3	-	-0.507341	0.03265
ENSMUSG00000113361	AC152827.1	-	0.512062	0.0188
ENSMUSG00000113425	AC159813.1	-	1.1081	0.0027
ENSMUSG00000113668	AC122295.1	-	15.209	0.0001
ENSMUSG00000113781	AC152827.4	-	17.6196	0.02285
ENSMUSG00000114189	AC134608.1	-	-0.768533	0.0292
