# Supplementary material for: Galectin-3 aggravates microglial activation and tau transmission in tauopathy
Source: J Clin Invest. 2024 Jan 16;134(2):e165523. doi: 10.1172/JCI165523 (PMC10786694; doi:10.1172/JCI165523)
Supplement: Supplemental table 8 [file jci-134-165523-s085.xlsx]

## Sheet: Sheet1
Supplemental Table 8. Primers for the amplification of genes of interest
Gene	Forward (5’-3’)	Reverse (5’-3’)
18S	GTAACCCGTTGAACCCCATT	CCATCCAATCGGTAGTAGCG
ADGRE1	CCACCTGTGAAGACGTGGATG	GCATGTTGAATTGATGGGGCA
ANKS1A	CGTCATTGCAGAGCACGAGA	GGCCAACTGATAGGCCACTT
ANP32A	AAAGTGTCCGAACCTCACGC	AACACATTTTCTCGGTAGTCGTTC
APOE	CACAGGCAGGAAGATGAAGGT	CAGCGCAGGTAATCCCAAAAG
AQP9	AACCCTCTCTGAGTTCTTGGG	GGGTTGATGTGACCACCAGAG
ATG7	TGAACGAGTATCGGCTGGATG	CAGTGTTCCAATAGCTGGGCA
CCL8	GCTCAGCCAGATTCAGTTTCC	TTCTTGTGTAGCTCTCCAGCC
CECR2	CTGTCCATCAAACCCGTCAAG	TGAGCTTTCTCCTCTTCGCTC
GPR141	TGACACCCCACTTAATCAGCC	TAGGTCAAGCGAAATGGCACT
IL1α	AGATGCCTGAGATACCCAAAACC	CCAAGCACACCCAGTAGTCT
IL1β	TTTGAGTCTGCCCAGTTCCC	TCAGTTATATCCTGGCCGCC
IL6	TGCAATAACCACCCCTGACC	TGCGCAGAATGAGATGAGTTG
LGALS3	CAGCCAACGAGCGGAAAAT	GAGGTGCCTGTCCAGGATAA
MEF2C	GACGATTCCGTAGGTCACAGC	ATAGGTTGGGGTTTCCCAGTG
MMP1	CGACAGAGATGAAGTCCGGTT	GGAGCTGTAGATGTCCTTGGG
MMP13	TGGCGACTTCTACCCATTTGA	GCCGGTGTAGGTGTAGATAGG
PILRA	GAGGGGACCAAACTCTCCATC	TTGTGGTGGTTGTGCTACTGA
PRKCA	GCCACCATTCAAGCCCAAAG	CAAACTGGGGGTTGACATACGA
SLC1A3	TGGAGAGATTCCAGCAGGGAG	AGCACAAAAGCATTCCGAAACA
TNFα	TGGAGAAGGGTGACCGACTC	TCACAGGGCAATGATCCCAA
TNFSF15	CTGGGACTGAGCTTTGGGGAA	TTGCTGATGTGAAGGTGCAAAC
TNFRSF11B	GGAACCCCAGAGCGAAATACA	AAGAATGCCTCCTCACACAGG
TREM2	TCCGGCTGCTCATCTTACTCT	TGGAGTCATAGGGGCAAGACA
Apoe	CGACATGGAGGATCTACGCAA	GTATCTCCTCTGTGCTCTGGC
Cd68	TGTCTGATCTTGCTAGGACCG	GAGAGTAACGGCCTTTTTGTGA
Clec7a	CATGGTTCTGGGAGGATGGAT	TCCTGGGGAGCTGTATTTCTG
Cxcl16	CCAGATACCGCAGGGTACTTT	CTTCCCATGACCAGTTCCACA
Gapdh	TGACATCAAGAAGGTGGTGAAG	AGAGTGGGAGTTGCTGTTGAAG
Lgals3	TTGAAGCTGACCACTTCAAGGTT	AGGTTCTTCATCCGATGGTTGT
Tlr2	CGTTCATCTCTGGAGCATCCG	GGCCACCAAGATCCAGAAGAG
Trem2	TGGGACCTCTCCACCAGTTTC	GCTCCCATTCCGCTTCTTCAG
