# Supplementary material for: Galectin-3 aggravates microglial activation and tau transmission in tauopathy
Source: J Clin Invest. 2024 Jan 16;134(2):e165523. doi: 10.1172/JCI165523 (PMC10786694; doi:10.1172/JCI165523)
Supplement: Supporting data values [file jci-134-165523-s086.xlsx]

## Sheet: Fig1
1C				1G
Con	FTD	AD		Con	pTau
0.955614	2.30307	3.62461		100	583.608
1.4216	2.24415	3.24866		81.5072	474.037
1	2.7141	3.02442		116.07	474.037
0.952088	2.98629	3.34137
	2.66515
	2.87763			1H
					Con			Tau			pTau			LPS
				APOE	100	76.5754	101.045	112.758	114.28	93.501	276.996	404.476	411.713	65.8526	102.941	100.22
1F				PILRA	100	99.6868	109.804	122.67	165.742	187.776	287.277	180.47	195.822	133.947	150.436	116.132
Con	pTau			ATG7	96.3024	113.047	100	127.939	217	257.083	433.402	270.878	370.821	157.381	156.382	178.483
7.63078	55.9536			ANP32A	93.56	101.479	100	108.03	130.823	179.271	526.781	395.202	437.566	91.5028	109.688	133.57
10.3832	45.5462			GPR141	100	92.8878	112.013	145.23	100.019	101.72	375.713	368.844	447.372	50.4025	61.5419	70.2921
6.89548	49.8967
5.76171	46.5649
13.2111	43.7925
8.52316	42.6109			1I
8.44783	54.7154				Con			Tau			pTau			LPS
14.8953	35.2685			PRKCA	91.108	106.816	100	71.5253	103.764	131.403	20.732	16.8714	24.8835	105.764	105.06	114.139
10.0522	48.3237			ANKS1A	86.7727	100	100.652	68.8635	89.5476	129.822	23.7392	22.1892	20.8499	110.688	110.82	123.2
9.32429	45.2425			MEF2C	100	62.0928	117.454	79.3692	62.0239	61.3697	3.16516	2.74011	3.5974	131.894	156.91	164.68
8.69664	37.5757			CECR2	113.169	79.5739	100	53.1509	53.2415	57.1279	50.6158	30.7438	42.9891	70.4774	61.83	125.634
6.36332	57.7728
9.31426	44.491
9.97078	38.5874
10.4795	42.513
10.3375	40.2703
7.59626	50.3223
10.0618	41.2729
9.36256	39.4144
15.2175	36.0512
6.0636	41.0806
13.5504	45.5774
9.05909	40.7756
11.048	40.4692
11.9161	32.7271
11.6224	47.6892
9.89312	52.9613
4.26456	33.5863
2.57073	45.3825
9.96195	42.4526
3.66809	45.2499
5.76718	45.9463
6.65779	33.1043
4.51971	50.502
6.8125	60.0178
8.94847	31.9135
7.54597	57.6664
4.53834	40.1415
6.67027	46.2569

## Sheet: Fig2
2G
	Con_1	Con_2	Con_3	pTau_1	pTau_2	pTau_3
IL1A	82.932	109.809	100	9973.31	11697	10289.3
IL1B	91.3832	111.729	100	6246.6	7175.46	6489.34
IL6	90.4379	114.076	100	6511.87	5270.98	6602.77
TNFA	72.6986	100	100.347	802.777	746.426	764.756
2H
	Con							TD139							pTau							pTau+TD139
IL1a	14.885	11.849	8.695	8.941	14.513	11.918		9.054	8.965	13.175	10.773	8.952	8.507		405.24	364.635	324.344	308.142	419.248	298.628		92.363	87.256	117.724	94.378	89.038	86.648
IL1B	12.851	14.126	13.009	13.695	14.347	13.118		11.441	12.679	13.827	13.118	11.54	12.199		108.421	105.562	96.415	100.936	109.083	110.753		32.815	32.315	36.791	29.898	30.338	30.288
IL6	3.335	0	0.846	0	2.792	3.135		2.207	0	0.895	0	0	0		363.197	325.475	314.288	306.64	379.513	348.409		116.274	114.004	134.202	121.431	112.351	110.497
TNFa	11.474	11.154	10.164	12.416	12.512	11.743		10.232	10.374	11.158	10.503	9.709	9.619		481.51	407.612	381.032	410.714	503.637	441.414		45.752	47.041	54.407	48.168	43.397	45.161
Gal3	231.7	204.7	218.6	265.8	249.7	238.2		221.4	240.1	258.1	222.3	275.4	296.7		2494.9	1779.2	2061.1	2483.4	1774.8	2071.9		1447.3	1301.4	1448.6	1282.9	1568.1	1620.3

## Sheet: Fig3
3B							3J							3K							3L															3N
	Con	TD139	pTau	pTau+TD139			MC1								Con	TD139	pTau	pTau+TD139				Sec	pTau			pTau+Gal3			Gal3			Buffer					Con	TD139	pTau	pTau+TD139
	1.21096	1.59628	3.83942	2.21453				Con	TD139	pTau	pTau+TD139				0.193547	0.0471972	1.34511	0.511072				0	0	0	0	0	0	0	0	0	0	0	0	0			1	1.11119	2.34422	1.35791
	1	1.38469	3.99545	2.11839				0	0	1	0.387735				0.234996	0.272432	1.6962	0.588683				600	9.854	8.333	11.223	31.42	20.644	20.807	4.721	7.28	5.882	4.186	-1.551	1.216			0.976235	0.839576	1.53141	0.75541
	2.24014	0.988776	2.87957	1.58635				0	0	0.827659	0.308905				0.325475	0.222393	1.32661	0.379669				1200	19.393	16.268	17.562	70.194	57.386	47.062	12.33	15.894	14.063	6.512	-0.587	4.238			1	0.778429	2.81771	1.75042
	1	1.0718	2.32203	1.47356				0	0	1	0.353742											1800	26.892	21.808	22.338	108.188	99.541	80.314	17.359	18.423	16.155	6.776	-1.146	6.159			1.32844	0.616178	1.76642	0.820666
	1.66957	1.03364	2.36553	1.35366				0	0	1.09027	0.326053											2400	30.152	27.225	26.412	138.627	130.996	116.829	19.406	18.355	16.964	5.344	2.738	7.018			1	0.342746	1.48244	0.546886
	1	1.09116	2.24731	1.28619				0	0	1	0.448943											3000	32.257	29.814	27.867	163.051	152.001	145.31	20.653	18.767	17.425	6.261	-0.65	5.6			0.482	0.239632	1.35218	0.664321
								0	0	0.80455	0.264556											3600	35.739	33.623	28.731	176.669	172.272	165.592	19.507	17.163	17.726	6.926	0.232	4.52
																						4200	36.076	35.584	31.614	194.629	186.175	177.209	20.507	18.111	17.134	7.341	1.889	6.378
3D							Gal3															4800	38.919	37.753	30.574	210.146	192.406	188.313	20.117	16.803	17.19	7.081	2.31	6.561
	Con	IgG1	pTau	pTau+Gal3 Ab				Con	TD139	pTau	pTau+TD139											5400	37.4	36.4	32.627	212.552	204.066	194.868	21.499	19.538	15.514	6.931	1.614	7.381
	1.41337	1.05033	1.87799	1.61684				1	0.391606	1.43956	0.820765											6000	39.394	37.025	34.267	215.5	203.557	195.302	20.044	16.748	16.108	6.222	0.611	8.001
	1	1.02037	1.97878	1.68827				0.980963	0.243958	0.88329	0.389969											6600	39.145	38.493	32.887	218.284	212.2	201.258	18.653	16.989	14.623	5.944	1.374	7.175
	1	0.952904	2.18336	2.07388				1	0.334001	1.34416	0.717919											7200	40.29	39.284	34.363	222.242	208.796	203.297	18.728	15.634	15.106	7.674	2.648	7.639
	1.03144	0.889987	2.56452	2.07396				0.866085	0.140737	1.28202	0.457671											7800	40.209	38.42	34.1	225.785	210.217	203.097	18.825	16.221	14.932	6.242	1.555	6.829
	1	1.19111	2.49346	1.85857				1	0.282524	1.82528	0.969198											8400	41.896	39.595	34.669	225.105	217.808	208.076	19.276	17.991	15.201	7.26	1.304	6.813
	1.00949	0.924621	2.19714	1.64416				1.07156	0.174921	1.41904	0.404455											9000	41.59	39.804	35.758	227.297	218.84	208.111	16.137	15.487	12.957	6.575	2.634	7.905
																						9600	43.264	40.583	37.425	227.119	219.818	209.122	17.509	14.859	12.661	7.988	2.696	7.241
							CD63															10200	42.782	41.721	37.712	229.886	220.291	214.86	17.064	15.104	13.134	8.303	3.471	9.713
3F								Con	TD139	pTau	pTau+TD139											10800	42.884	41.549	35.143	229.819	220.288	214.652	19.1	14.555	14.667	7.838	1.807	8.701
	Control	rGal3+IgG1	rGal3+Gal3 Ab					1	1.42628	6.01952	3.23336											11400	43.947	42.617	37.376	232.951	220.104	213.36	17.554	15.726	13.904	8.41	2.901	6.52
	1.3083	1.63857	1.2803					1.4728	1.42508	6.15774	2.83049											12000	44.516	38.773	36.423	234.886	218.374	212.124	16.78	14.51	14.106	6.632	2.436	7.432
	1.26494	1.34837	0.959848					1	1.18802	6.29337	2.47141											12600	42.952	42.033	40.776	231.132	220.408	218.995	17.349	14.677	14.447	7.067	2.637	8.183
	1	1.19145	0.974438					0.803082	0.974473	5.64489	2.44466											13200	43.382	43.231	37.531	234.58	219.174	217.726	15.955	13.444	12.024	8.115	2.402	6.662
	1.40392	1.6651	1.38506					0.841875	1.04068	5.98096	2.84123											13800	43.109	44.487	37.683	234.7	225.469	216.889	16.411	13.793	11.828	8.115	0.939	6.554
	1.22594	1.73236	1.22888					1	1.26996	4.52424	1.89434											14400	44.068	42.668	39.373	230.075	220.413	213.64	16.257	15.702	12.742	8.362	2	6.897
	1	1.51682	0.995112																			15000	44.565	43.122	39.108	235.606	218.55	212.643	16.059	15.033	11.481	7.919	0.533	5.797
							CD81															15600	43.797	42.093	39.115	238.307	220.378	210	15.594	13.242	10.291	8.126	1.174	7.991
								Con	TD139	pTau	pTau+TD139											16200	45.574	42.781	39.088	236.225	222.867	216.064	16.151	13.627	11.46	8.836	0.523	6.562
3H								1	1.81494	0.958806	1.48518											16800	43.726	44.247	40.942	236.495	221.335	215.44	15.161	13.592	12.521	8.251	2.358	8.855
	Con	TD139	pTau	pTau+TD139				1.26145	1.82429	0.631134	1.61836											17400	46.035	42.138	41.423	236	220.3	216.285	16.552	13.108	10.478	7.743	1.802	7.524
	42000000000	28900000000	66500000000	36600000000				1	1.23102	0.888134	1.53704											18000	44.764	43.038	38.706	235.562	217.531	216.058	15.188	13.246	13.089	7.879	0.879	6.335
	40800000000	31900000000	236000000000	35600000000				1.29164	0.871325	0.542856	0.985046											18600	45.016	48.458	39.611	238.496	225.506	217.891	16.972	12.376	10.019	8.632	2.274	8.551
	48700000000	31100000000	211000000000	44700000000				1	1.28299	0.76139	1.6584											19200	45.015	43.013	38.831	229.886	222.004	214.574	14.359	13.583	10.81	8.307	1.102	6.891
								1.46282	1.50588	0.707524	1.2046											19800	45.311	45.246	39.087	237.106	225.252	224.158	14.839	12.655	10.199	7.89	1.924	7.065
																						20400	46.884	46.309	42.218	239.421	220.701	216.77	15.857	12.325	10.358	7.551	1.228	6.316
																						21000	44.649	44.918	41.298	236.58	217.57	217.466	15.628	12.351	10.596	8.388	1.51	6.183
																						21600	46.24	44.171	40.225	232.84	218.298	215.956	14.064	12.223	9.613	7.26	0.092	6.76
																						22200	47.74	47.286	42.432	236.826	220.868	216.164	13.471	11.127	10.386	7.824	0.111	5.812
																						22800	46.161	47.357	40.289	232.092	220.083	216.671	15.85	11.361	9.234	7.561	2.954	7.205
																						23400	47.988	46.108	42.546	235.376	217.168	219.542	14.438	11.829	8.511	7.918	1.316	5.322
																						24000	45.384	44.47	40.797	235.009	219.284	216.157	12.309	10.242	9.673	8.481	-0.75	5.328
																						24600	47.226	46.071	43.157	237.061	224.27	223.465	15.92	11.559	9.706	7.931	0.168	6.353
																						25200	47.385	44.146	40.391	234.42	219.983	214.413	13.948	10.546	9.476	6.676	-0.655	5.005
																						25800	47.479	48.785	39.832	235.884	222.918	220.67	13.769	11.977	10.853	7.601	0.924	6.349
																						26400	45.483	46.008	41.701	232.681	212.669	217.636	14.703	12.498	10.134	7.187	0.094	4.8
																						27000	46.484	45.965	41.721	235.926	218.013	215.285	14.191	11.48	9.815	6.536	0.066	4.357
																						27600	46.007	45.164	42.101	233.06	218.318	215.466	13.071	11.544	9.335	7.191	-0.154	5.615
																						28200	46.676	45.293	44.09	236.557	217.021	218.055	13.77	12.415	9.798	7.473	-1.021	5.399
																						28800	45.694	47.624	43.075	236.655	217.865	216.093	14.575	11.46	8.735	6.871	-1.039	5.536
																						29400	48.312	47.364	41.57	235.989	217.499	220.26	13.76	10.976	10.494	7.919	-1.095	4.022
																						30000	48.011	49.224	41.242	234.91	217.419	220.691	14.558	11.277	8.924	6.39	0.801	3.806
																						30600	49.891	48.71	44.125	241.792	222.071	222.93	14.374	12.434	10.796	7.809	-0.049	6.155
																						31200	47.526	47.545	42.347	235.58	216.947	219.446	13.238	10.369	9.34	7.563	0.174	6.141
																						31800	49.438	47.886	41.759	238.758	218.24	222.706	13.926	11.843	9.051	7.312	0.044	5.13
																						32400	48.465	48.564	41.534	237.401	218.659	218.649	13.98	10.345	9.286	7.186	-1.274	4.125
																						33000	48.198	47.017	39.927	235.78	216.523	223.507	13.201	11.12	9.54	7.167	-0.752	3.89
																						33600	48.647	47.344	42.769	235.751	215.819	219.996	12.168	12.529	9.239	7.422	-1.321	5.104
																						34200	49.81	48.198	42.234	241.187	220.151	219.149	13.146	11.787	8.171	6.508	-1.16	4.74
																						34800	48.078	48.814	43.377	240.065	217.204	217.809	13.494	11.009	9.004	6.581	-0.154	3.467
																						35400	49.336	46.936	42.094	238.073	219.21	220.659	14.207	11.735	8.677	7.332	-1.562	3.901
																						36000	48.62	49.199	41.951	240.145	219.967	215.728	12.884	10.971	8.373	5.573	-1.51	4.899
																						36600	49.777	48.116	43.836	240.917	219.76	219.543	14.584	9.811	9.532	6.07	-0.485	3.498
																						37200	48.181	50.083	43.507	238.922	216.913	215.084	10.816	13.019	7.518	6.873	-0.531	3.062
																						37800	47.864	47.756	41.928	235.964	213.26	219.771	13.598	11.341	8.714	6.811	-0.571	4.526
																						38400	48.006	48.341	43.494	239.718	216.706	218.225	13.337	12.125	9.292	6.73	-1.159	3.914
																						39000	48.039	48.873	44.79	240.343	219.65	218.644	14.266	10.011	9.065	7.324	-0.485	3.007
																						39600	50.041	48.673	43.077	241.692	216.67	219.472	13.082	11.771	8.221	6.559	-1.935	4.075
																						40200	49.256	47.201	40.83	241.152	216.446	220.337	12.579	9.878	8.797	6.373	-0.548	3.635
																						40800	48.71	48.796	42.655	240.577	220.053	216.477	12.561	11.759	9.661	7.495	0.045	3.438
																						41400	49	47.876	44.53	243.845	217.668	216.679	12.878	10.79	10.108	6.139	-0.852	3.714
																						42000	49.098	48.91	45.112	239.37	215.221	217.978	12.134	11.588	8.775	4.965	-2.187	3.512
																						42600	49.451	48.313	41.925	243.595	221.147	218.86	13.898	9.962	9.064	5.211	-1.337	3.058
																						43200	50.114	49.495	43.628	242.478	216.655	219.7	13.663	11.845	8.626	6.462	-1.386	2.756
																						43800	49.708	50.513	43.909	244.46	220.38	221.039	13.922	10.609	9.268	6.577	-0.903	4.753
																						44400	50.781	48.272	44.489	241.997	218.923	217.144	12.509	11.737	8.149	5.636	-1.493	3.426
																						45000	48.976	49.189	44.491	242.294	215.31	219.92	13.11	11.246	8.294	5.402	-1.683	3.085
																						45600	47.491	51.715	44.565	242.772	219.566	220.421	12.731	10.761	8.634	5.964	-1.726	3.228
																						46200	50.016	48.79	43.345	242.058	218.296	217.585	13.336	10.925	10.396	5.818	-2.255	4.504
																						46800	48.404	49.537	43.608	245.051	221.624	222.31	11.592	9.975	8.477	6.521	-1.607	2.571
																						47400	51.269	51.004	44.073	243.552	222.69	222.689	13.437	13.267	9.727	6.7	-1.404	3.823
																						48000	48.07	47.314	44.459	242.875	216.39	215.87	12.01	11.171	7.956	7.39	-2.637	2.776
																						48600	50.051	49.386	41.961	242.848	219.515	217.349	12.456	11.912	9.484	5.458	-2.04	3.433
																						49200	49.515	51.112	46.097	244.592	222.56	220.96	11.204	10.691	8.905	7.585	-1.331	3.914
																						49800	46.418	50.675	46.347	241.046	219.086	220.632	13.154	11.195	8.477	5.858	-2.67	1.992
																						50400	50.508	49.849	44.399	246.632	216.677	214.279	13.247	10.841	9.636	7.374	-2.217	1.752
																						51000	50.83	50.544	45.08	241.437	220.228	223.229	12.712	11.646	9.185	5.834	-1.177	3.894
																						51600	51.977	49.758	45.072	241.779	217.997	218.169	12.789	12.618	8.913	6.073	-2.848	2.493
																						52200	48.461	50.529	45.321	245.107	219.598	219.538	12.763	11.973	7.528	5.474	-2.022	3.091
																						52800	51.2	51.133	45.653	243.57	217.569	217.16	11.489	10.942	9.216	5.783	-0.774	3.104
																						53400	48.931	49.962	43.413	243.762	219.021	218.945	12.884	10.491	8.914	5.604	-3.62	3.8
																						54000	51.429	50.085	46.034	243.98	218.993	220.872	11.81	11.88	9.094	5.17	-2.925	2.175
																						54600	51.031	47.933	46.429	244.28	221.841	221.455	11.571	10.246	8.671	5.072	-0.682	2.597
																						55200	48.484	50.48	42.946	248.286	217.601	221.048	11.525	11.008	9.731	6.831	-1.355	2.152
																						55800	51.298	51.43	45.388	245.301	217.656	216.77	12.154	10.762	8.049	6.981	-1.819	1.346
																						56400	50.178	50.874	44.867	239.739	216.094	216.191	13.107	10.551	8.891	4.478	-0.887	3.687
																						57000	51.242	48.494	45.608	242.069	221.961	221.702	10.761	10.598	8.656	6.325	-2.793	2.271
																						57600	50.214	53.155	44.526	248.549	219.524	223.245	10.59	12.304	8.182	5.784	-2.156	3.001
																						58200	49.732	50.195	44.079	240.962	220.913	220.816	12.02	10.857	9.374	6.131	-3.422	2.616
																						58800	49.531	50.439	45.92	246.204	219.604	218.487	13.352	10.712	8.3	5.66	-2.134	2.907
																						59400	51.983	47.056	45.135	245.8	221.866	222.749	13.018	11.262	9.463	7.233	-3.673	2.825
																						60000	50.475	52.681	45.794	245.277	229.502	221.13	11.568	9.8	8.651	6.014	-1.793	1.694
																						60600	52.363	51.924	43.054	244.131	223.967	222.009	12.073	9.907	7.462	5.142	-3.368	2.602
																						61200	50.741	50.52	43.907	243.335	225.589	215.667	11.181	10.391	8.91	5.238	-2.239	2.522
																						61800	49.241	51.034	44.552	244.701	222.518	219.128	10.914	10.96	7.671	5.828	-2.015	3.785
																						62400	49.232	48.97	43.07	240.763	225.776	221.632	9.51	11.125	6.977	6.079	-2.253	1.568
																						63000	50.558	49.117	44.949	243.604	221.884	220.931	14.121	10.478	7.759	5.768	-2.753	1.978
																						63600	45.619	49.761	44.766	242.89	225.079	218.054	12.078	9.5	7.433	6.908	-3.01	3.152
																						64200	51.414	49.943	43.578	247.076	221.8	215.765	12.832	8.227	7.425	4.363	-2.888	1.318
																						64800	49.477	49.611	44.724	245.859	218.381	220.516	11.123	12.604	9.62	5.412	-4.289	2.874
																						65400	49.279	49.36	44.597	247.073	222.16	215.469	11.953	10.957	8.203	7.519	-2.477	2.212
																						66000	49.742	49.98	46.881	241.223	223.83	217.386	11.017	10.554	8.262	4.786	-0.783	1.683
																						66600	48.836	51.073	45.387	248.444	220.067	219.851	13.025	10.991	8.069	6.049	-3.489	3.325
																						67200	50.339	51.511	45.465	242.458	223.671	221.59	12.17	10.544	8.89	6.644	-3.453	2.225
																						67800	52.017	51.733	45.952	243.421	224.38	221.795	12.832	11.248	7.878	5.063	-3.931	2.351
																						68400	51.003	53.204	43.103	246.651	227.478	218.239	11.221	12.228	8.755	4.171	-1.509	1.804
																						69000	50.688	49.369	47.706	245.645	221.733	216.502	11.249	10.944	8.754	5.685	-3.058	1.225
																						69600	50.838	50.089	45.245	247.754	220.905	219.045	10.893	11.32	7.938	6.028	-3.223	2.644
																						70200	51.715	52.053	45.122	250.635	224.389	222.202	12.811	11.963	8.031	6.93	-2.194	2.163
																						70800	51.497	50.953	46.19	241.837	221.211	218.604	11.245	11.026	8.418	7.152	-3.107	3.412
																						71400	52.354	51.102	46	243.881	220.999	217.452	12.356	12.258	6.546	5.993	-1.624	2.01
																						72000	49.03	48.822	43.85	245.204	220.148	216.366	10.874	10.822	8.222	6.022	-3.479	2.451

## Sheet: Fig4
4K
	Gal3-	Gal3+
	0	4.51131
	0	9.89206
	0	5.27282
	1.42342	13.678
	0	5.64842
	0	9.4048
	0	5.93628
	0	14.8726
	1.75039	13.432
	3.91223	12.6877
	1.67034	12.5877
	4.60527	14.7186
	0.88272	10.8997
	0.480856	11.4848
	0.274777	9.58484

## Sheet: Fig5
5C
	Tau22	Tau22/Gal3KO
	1.62665	0.658171
	1.33938	0.633042
	1.14644	0.765435
	0.343063	0.595805
	0.54447	0.20927
	1.49051	0.341653
	0.806887	0.662957
	0.702606
5E
	Tau22	Tau22/Lgals3KO
	0.716993	0.237602
	0.758158	0.782567
	0.861491	0.458632
	1.41013	0.427077
	1.25323	0.627901
5G
	Tau22							Tau22/Gal3KO
MC1	0.493902	1.21159	1	1.04499	1	1.36819	0.979407	0.746274	0.396123	0.282354	0.059336	0.53338	0.695839	0.359975
AT100	0.902563	1.57437	0.721315	1	1	1.05157	0.643227	0.354207	0.190514	0.771768	0.417145	0.089911	0.374767	0.242416
dPP2Ac/PP2Ac	0.531504	1	1.04501	1.31702	0.458334	1.07298	1	0.492536	0.876391	0.58355	0.198883	0.404293	0.913174	0.38832
pGSK-3B Y216/GSK3B	1.9589	1	0.809149	0.626062	0.916012	1	1.42458	0.435344	0.731036	0.572523	0.493289	0.916203	0.42655	0.499761
pCaMKII-a/CaMKII-a	1.1196	0.824066	1.0659	1	1.14259	0.892295	1	0.765398	0.822158	0.945486	0.907795	0.79632	0.704933	0.792213
5H
		WT/Gal3 WT															WT/Gal3 KO																		Tau22/Gal3 WT
	1	120	120	112.675	78.125	79.275	120	120	61.05	95.775	120	116.175	120	120	120		100.6	96.575	59.9	110.925	96.5	100.55	76.975	120	118.175	82.975	95.975	82.9333	99.6	94.75	92.15	117.675	120		120	120	120	120	120	120	120	120	120	120	120	120		120	120
	2	69.475	58.675	54.3	56.575	49.7	24.55	50.525	60.95	47.26	52.25	119.5	94.555	83.4475	98.625		80.3	66.4	75.625	101	47.275	84.1	69.85	70.45	20.15	50.775	94.425	54.7	49.9	77.325	77.05	103.85	120		120	120	118.975	120	120	119.75	113.475	120	114.775	110.975	120	120		120	120
	3	17.625	49.6	16.65	30.05	15.825	27.025	31.1	22.55	15.7	14.3	44.25	74.05	120	73.525		31.35	68.075	57.975	92.5	52.55	44.3	34.6	31.9	19.2	33.55	37.7	16.9333	58.675	77.9	34.475	28.15	120		118.375	117.95	111.575	120	118.3	113.825	102.575	117.775	113	98.775	118.25	115.525		120	120
	4	12.7	19.4	20.525	11.6	14.175	23.45	15.325	11.35	17.575	17.7	84.825	73.7	57.1	78.825		14.55	27.825	39.3	38.675	27.15	17.975	13.15	14.3	8.975	15.375	31.05	35.8	24.325	28.4	21.75	13.675	98.225		103.2	89.925	112.075	113.55	114.8	103.2	90	100.875	70.2	82.55	99.8	108.35		120	120
	5	13.125	15.075	12.775	13.6	9.525	10.65	9	11.275	15.7	9.875	30.15	35.925	44.125	60.175		14.5	14.5	18.625	16.525	15.825	11.2	13.25	11.125	8.85	16.5	12.575	8.36667	9.725	10.7	12.825	14.05	67.4		103.85	86.6	72.4	88.725	97.525	99.05	92.7	98.2	85.825	76.425	105.675	90.95		87.525	120
5I
		WT/Gal3 WT											WT/Gal3 KO																	Tau22/Gal3 WT													Tau22/Gal3 KO
	Q4	34.33	29.59	32.72	46.49	47.79	34.55	34.77	51.72	55.34	55.89		26.98	30.11	26.44	37.73	27.02	28.96	32.65	35.8	32.98	57.18	35.05	52.52	36.46	33.98	45.2	44.19		19.14	17.61	15.69	16.56	19.68	18.78	16.3	26.86	23.9	15.97	24.14	16.52		28.14	26.37	29.28	28.15	35.29	41.82	53.3
	Other	21.8933	23.4667	22.4267	17.8367	17.4033	21.8167	21.7433	16.09	14.8867	14.7067		24.34	23.3	24.52	20.76	24.3267	23.68	22.45	21.4	22.34	14.2733	21.65	15.8233	21.1833	22.0067	18.2667	18.6033		26.95	27.4667	28.1	27.8133	26.7733	27.0733	27.8967	24.3833	25.37	28.0133	25.2833	27.8267		23.9567	24.5433	23.5733	23.95	21.57	19.39	15.5633
5K
	Tau22	Tau22/Gal3KO			Tau22	Tau22/Gal3KO
	1.2	0.428571			19.5912	2.06419
	0.942857	0			18.4962	0
	0.857143	0			18.6471	0
	1.62857	0.085714			30.0131	0
	1.45714	0			23.7461	6.8974
	1.37143	0			30.7362	0
	2.4	0			39.553	4.84382
	1.45714	0			31.2697	0
	0.942857	0			29.5277	0
	1.02857	0.257143			19.7995	1.7861
	0.685714	0			12.8339	1.97353
	0.085714	0			1.32517	0
	0.257143	0.085714			6.53141	1.79871
	0.342857	0			7.03047	0
	0.342857	0			7.64292	0
5M
		WT																									Gal3KO
	Homer1 puncta	97.9173	109.538	86.6755	96.1586	114.332	85.1238	106.814	103.349	101.314	100.866	111.849	91.9171	67.5024	112.038	80.0546	104.866	104.211	104.918	108.625	105.797	109.452	105.918	97.4173	93.3482		76.3821	71.1577	105.573	104.745	114.452	114.349	103.883	111.245	95.6414	115.142	106.935	87.9687	103.952	102.211	90.7101	82.865	98.1932	94.8827	108.694	115.539	111.228	107.176	104.935
	VGLIUT1 puncta	97.9701	92.4631	101.523	99.8353	103.166	113.203	84.3804	76.875	71.2348	97.2151	105.742	97.8368	93.0405	110.139	116.223	106.675	109.162	106.808	108.273	108.984	110.272	95.7051	96.5045	96.771		100.013	98.9915	113.336	110.494	117.289	107.074	90.3758	94.4616	65.6835	97.6148	89.6653	70.8351	98.4142	83.3589	90.4202	110.494	116.045	93.7066	104.321	98.725	104.676	102.633	97.3039
	Homer1/VGLUT1 puncta colocalization	101.478	105.307	71.6493	70.5408	113.571	73.4632	67.3161	58.3473	47.3631	118.509	147.833	96.8425	51.4948	128.586	84.5482	143.803	149.043	135.237	148.74	129.896	108.431	97.8502	83.8428	66.3084		54.8203	54.3164	108.935	127.78	157.407	116.392	92.0054	88.176	37.1851	148.337	139.268	54.2156	102.183	76.9903	61.7736	100.773	128.687	96.9432	117.803	131.105	121.229	110.447	85.5559
[truncated: 49 more columns]

## Sheet: Fig6
6F
		WT					Lgals3ko					Tau22					Tau22/Gal3KO
	Clec7a	100	100	71.6978	104.972		101.748	133.793	104.972	111.342		319.319	350.642	219.619	366.802		117.284	127.456	172.309	144.894
	Tlr2	135.191	145.902	68.7771	100		65.5197	119.334	97.6032	77.3782		261.172	183.401	174.715	251.403		90.4379	120.164	141.421	163.58
	Cd68	100	131.039	83.7987	81.2252		82.932	63.728	86.1546	87.6606		285.799	612.623	400	287.787		178.386	237.841	230.537	261.172
	Cxcl16	100	116.07	93.6272	96.929		118.099	93.9523	74.7425	116.473		433.19	794.474	478.991	363.008		210.672	330.58	223.457	309.513
6H
	Tau G3WT	Tau G3KO
	1.09192	0.655361
	0.81026	0.557108
	1	0.74257
	1.0724	0.427513
	0.763409	0.409406
	1.09885	0.379485
	1	0.326613

## Sheet: Fig7
7C				7D
Con	Aβ			Con	Aβ
7.63078	34.9405			100	284.81
10.3832	32.2724			81.5072	268.514
6.89548	33.932			116.07	328.297
5.76171	29.9672
13.2111	27.2028
8.52316	38.118			7E
8.44783	30.7986			Con	Aβ
14.8953	33.1301			261.24	1905.64
10.0522	32.6641			248.608	1944.76
9.32429	34.1706			250.52	1698.63
8.69664	29.3167			260.82	2179.81
6.36332	26.0536
9.31426	31.4773
				7H
9.97078	36.0084			Con	TD139	ABeta	ABeta+TD139
10.4795	33.2433			1	0.907687	1.73091	1.28629
10.3375	29.9463			1.1633	0.830117	1.84082	1.33195
7.59626	34.5839			1	0.817932	2.22967	1.42179
10.0618	31.8898			1.26133	1.08407	2.17614	1.3004
9.36256	34.34
15.2175	30.714
6.0636	34.9278			7J
13.5504	33.4467			APP/PS1	APP/PS1/Gal3KO
9.05909	29.4114			0.723225	0.402782
11.048	38.4949			0.188972	0.298531
11.9161	39.7877			1.64393	0.04396
11.6224	40.5721			1.46612	0.348343
				0.549292	0.273829
9.89312	30.9769			1.23795	0.195233
4.26456	27.1425			1.19052	0.281995
2.57073	32.8897
9.96195	30.7905
3.66809	28.0488			7K
5.76718	33.8612			APP/PS1	APP/PS1/Gal3KO
6.65779	27.1011			0.684495	0.230529
4.51971	24.1773			0.108502	0.26857
6.8125	28.9523			1.61046	0.246839
8.94847	24.9617			1.41301	0.368866
7.54597	20.6501			0.781194	0.372919
4.53834	21.8573			1.07291	0.285641
6.67027	29.1334			1.32943	0.34283

## Sheet: S1
S1B
Con	FTD		Con	AD
1	1.68688		1	2.14596
1.06965	1.44412		1.06965	2.3447
1.01995	1.4967		1.01995	2.59049
0.893097	1.20916		0.893097	3.18616
	1.30834
	1.2099

## Sheet: S2
S2
	IbaI	CD11b	TMEM119	CD45	TREM2	P2RY12
icFB50	99.8591	100	99.7167	99.6416	100	99.7642
	100	99.6825	99.8322	99.4342	100	100
	99.7899	99.3294	99.4106	99.7015	99.8428	99.8177
c-iPBMC-C1	99.8205	100	99.5025	99.6416	99.8959	99.8614
	99.859	100	99.843	99.4342	99.8656	99.7416
	99.8795	99.2829	99.7358	99.7015	100	100
c-iPBMC3	99.8706	99.606	99.7677	99.6718	99.3483	99.7036
	99.5569	99.7721	99.3886	99.7693	99.4413	99.7162
	100	99.2471	99.9154	100	99.4859	100

## Sheet: S4
S4J
	Con	TD139	pTau	pTau+TD139
	100	105.702	163.58	193.187
	110.573	95.2638	182.134	135.191
	89.1929	118.099	139.959	150.004
S4K
	Con	TD139	pTau	pTau+TD139
	106.069	92.0188	13.1215	12.3279
	100	81.5072	14.2102	12.9857
	89.1929	92.9805	14.2596	12.3279

[truncated: 11 more sheets: S6, S7, S8, S9, S10, S19, S20, S21, S22, S23, S24]
